# Supplementary material for: Prognostic Value of Survival of MicroRNAs Signatures in Non-small Cell Lung Cancer
Source: J Cancer. 2019 Oct 6;10(23):5793–804. doi: 10.7150/jca.30336 (PMC6843868; doi:10.7150/jca.30336)
Supplement: Supplementary file 1 — Supplementary figures and tables. [file jcav10p5793s1.xlsx]

## Sheet: Table S1
Table S1 Data of expressed miRNAs and clincal information for lung adenocarcinoma patients
Patient ID	Diagnosis Age	Neoplasm Histologic Type Name	American Joint Committee on Cancer Tumor Stage Code	Neoplasm Disease Lymph Node Stage American Joint Committee on Cancer Code	American Joint Committee on Cancer Metastasis Stage Code	Neoplasm American Joint Committee on Cancer Clinical Group Stage	Overall Survival (Days)	Patient Smoking History Category	Overall Survival Status	hsa-let-7a-1	hsa-let-7a-2	hsa-let-7a-3	hsa-let-7c	hsa-let-7e	hsa-let-7f-1	hsa-let-7f-2	hsa-mir-105-1	hsa-mir-105-2	hsa-mir-106a	hsa-mir-1-1	hsa-mir-1-2	hsa-mir-1247	hsa-mir-1269a	hsa-mir-1287	hsa-mir-1301	hsa-mir-1307	hsa-mir-130b	hsa-mir-133a-1	hsa-mir-133a-2	hsa-mir-133b	hsa-mir-135b	hsa-mir-136	hsa-mir-139	hsa-mir-140	hsa-mir-141	hsa-mir-142	hsa-mir-143	hsa-mir-144	hsa-mir-147b	hsa-mir-148a	hsa-mir-153-2	hsa-mir-17	hsa-mir-182	hsa-mir-183	hsa-mir-184	hsa-mir-187	hsa-mir-191	hsa-mir-192	hsa-mir-193b
TCGA-05-4244	70	Lung Adenocarcinoma	T2	N2	M1	Stage IV	0	4	Alive	10.9178	10.928	10.9005	7.97099	8.41844	9.86769	9.88705	0.444256	0.444256	5.18349	2.75911	2.3123	2.97299	0.444256	4.56794	3.68932	9.25454	5.78377	1.6616	2.3123	0.444256	8.46629	3.60632	5.03271	8.18989	10.6871	12.2777	14.2115	5.98609	3.51825	16.7169	3.27123	8.64066	14.4626	13.7301	0	8.12429	8.65493	8.71187	4.25025
TCGA-05-4249	67	Lung Adenocarcinoma	T2	N0	M0	Stage IB	1158	3	Alive	12.1159	12.1096	12.1024	8.90933	9.16332	10.6723	10.6713	0	0.454413	4.49012	2.53926	3.13335	3.00617	0.79946	4.55972	3.19297	8.96917	3.59774	1.51153	1.0777	0	8.02324	6.42259	3.55293	8.8176	9.77331	10.927	14.6317	5.99861	0	14.927	3.45892	8.95847	15.926	14.3817	0.79946	7.13899	8.05572	8.29048	3.6412
TCGA-05-4250	79	Lung Adenocarcinoma	T3	N1	M0	Stage IIIA	121	4	Dead	11.3317	11.3074	11.3354	8.11249	8.14421	9.78643	9.84288	0	0.640945	5.28673	2.72105	3.14256	4.36298	0.640945	3.79338	3.14256	8.55797	5.20157	1.42118	0	0	7.01225	4.9637	4.36298	8.53857	10.6395	12.4858	15.474	7.50073	3.04816	14.4438	3.79338	9.08632	14.1454	12.0454	1.08318	2.29732	8.43045	13.2442	5.40572
TCGA-05-4382	68	Lung Adenocarcinoma Mixed Subtype	T2	N0	M0	Stage IB	607	4	Alive	12.5432	12.5706	12.5799	8.72309	9.90974	11.314	11.32	5.87797	5.4825	5.99422	1.26902	1.63922	2.1779	9.12943	5.2617	3.13009	9.39264	5.20768	2.38679	0.769762	0	2.87674	5.38851	4.79647	9.1951	10.964	12.7347	15.3422	6.11653	2.56923	16.4808	4.72135	9.03951	15.0991	13.6289	0.769762	5.92894	9.24457	8.13019	7.03807
TCGA-05-4384	66	Lung Adenocarcinoma Mixed Subtype	T2	N2	M0	Stage IIIA	426	3	Alive	14.2962	14.2905	14.2877	10.6172	10.8693	14.1378	14.1357	1.16924	1.43461	1.55099	3.71685	3.70434	3.33388	0.422899	6.33255	2.87936	10.4393	3.19769	1.98259	2.17624	1.2403	5.46789	2.85692	6.49936	9.685	10.4602	9.81997	17.5945	7.68687	0.155153	15.1055	2.83413	8.40227	13.6615	12.3743	3.76584	2.78745	8.14251	8.44802	4.98439
TCGA-05-4389	70	Lung Adenocarcinoma Mixed Subtype	T1	N0	M0	Stage IA	1369	3	Alive	12.0619	12.0565	12.0731	8.12618	9.72556	11.262	11.3231	6.5008	6.60737	4.91452	0	2.1607	1.91726	9.83707	5.01086	4.4481	10.233	4.88092	0	1.25612	0.760657	5.13006	3.89581	3.59791	8.91741	11.4395	13.0382	14.3934	5.48344	0.760657	15.4523	3.59791	8.90701	14.8962	14.3352	0.760657	4.94735	8.94002	9.99558	6.72565
TCGA-05-4390	58	Lung Adenocarcinoma Mixed Subtype	T2	N0	M0	Stage IB	1126	4	Alive	12.1623	12.1606	12.1815	7.60727	10.4826	11.4371	11.4403	0	0	4.74323	0.616766	1.04745	2.13041	1.04745	4.80876	5.11296	10.2437	6.48748	0.438956	0.616766	0.236108	4.01024	3.76814	3.52242	8.14832	9.99038	10.2701	16.1664	3.76814	0.438956	15.8814	3.62993	9.45592	14.8728	14.396	0.236108	6.0654	8.75968	12.4424	4.58121
TCGA-05-4395	76	Lung Adenocarcinoma Mixed Subtype	T4	N2	M0	Stage IIIB	0	3	Dead	13.3016	13.3225	13.295	9.3957	9.17366	11.873	11.8758	0	0	5.73127	2.25337	3.09354	0.703092	9.98577	5.29673	3.19596	10.0975	3.82658	1.17375	1.17375	0.703092	5.78155	4.00646	5.84597	8.32766	12.4556	12.0857	15.0386	4.11501	2.04961	15.053	5.09944	9.49069	14.2799	12.7243	1.52806	2.98329	8.5876	9.00581	7.52648
TCGA-05-4396	76	Lung Adenocarcinoma Mixed Subtype	T4	N1	M0	Stage IIIB	303	3	Dead	14.4386	14.4407	14.4449	11.1166	11.4733	13.3692	13.3773	5.35708	5.36443	3.35213	3.03961	3.09368	2.48692	12.3996	6.66816	4.22423	11.1935	3.16277	1.93594	2.04974	1.23928	6.86626	2.90496	4.45519	9.47503	11.8534	8.15741	17.3297	4.79143	0.607281	16.2385	3.50627	9.92463	14.7183	13.6946	1.17385	6.12243	9.34336	13.7361	2.53981
TCGA-05-4397	65	Lung Adenocarcinoma Mixed Subtype	T2	N1	M0	Stage IIB	731	2	Dead	13.2467	13.2533	13.2464	11.2129	9.48117	12.2229	12.2388	0.840244	0	8.01929	1.36777	0.840244	2.52158	10.5047	7.18621	4.58016	11.2047	6.59444	2.30794	0.840244	1.7532	4.84109	4.13729	5.12867	9.90406	11.5773	12.1605	15.1434	5.09571	2.8724	17.0861	5.89448	11.2277	14.8396	13.583	0.840244	2.8724	10.0402	9.90763	8.12926
TCGA-05-4398	47	Lung Adenocarcinoma Mixed Subtype	T4	N3	M0	Stage IIIB	1431	2	Alive	12.4867	12.4618	12.4849	8.91942	8.9131	11.2503	11.2755	4.16424	4.37509	4.86865	1.93415	2.5699	3.00968	2.38745	4.93669	3.77578	9.8871	5.18067	2.17853	0.770096	0	5.92973	5.3399	4.21991	8.93198	12.3698	12.9533	15.7732	6.23007	5.06383	16.9458	3.77578	8.70695	15.2037	13.6408	0	4.3252	9.24872	9.13205	6.76717
TCGA-05-4402	57	Lung Adenocarcinoma Mixed Subtype	T2	NX	M1	Stage IV	244	1	Dead	12.8635	12.9004	12.8617	10.9162	9.71371	11.2605	11.2529	7.76873	7.8365	4.89392	3.12977	2.79259	3.92008	9.07331	6.40794	3.78341	9.92202	5.29678	1.90162	2.06777	1.49785	5.82372	4.19614	4.2662	8.76693	11.4481	12.155	15.6359	6.17282	1.71382	16.1996	4.3653	8.98518	15.4207	14.4142	5.71519	4.45803	10.0057	7.7897	5.86945
TCGA-05-4403	76	Lung Adenocarcinoma Mixed Subtype	T2	N0	M0	Stage IB	578	3	Alive	12.6901	12.7001	12.7086	9.00633	8.22765	10.8169	10.79	2.20318	2.20318	3.25726	2.20318	2.46104	5.45314	2.05461	6.61298	1.7018	10.3849	3.44805	0.926933	1.88896	0.536665	7.23893	3.90391	4.87719	9.0038	11.2836	11.5707	15.5158	7.4054	1.23379	15.3169	8.12427	8.11023	14.7884	12.819	5.68563	4.50013	8.3119	15.7825	3.61652
TCGA-05-4405	74	Lung Adenocarcinoma Mixed Subtype	T2	N0	M0	Stage IB	610	4	Alive	13.3532	13.3506	13.3591	11.1089	10.3906	11.5061	11.5163	0.176094	0.176094	2.90517	1.84656	2.04114	4.49508	0.333015	6.71228	3.94581	9.3057	4.60691	1.89772	1.5594	1.02756	6.61054	3.60462	5.32934	9.48811	9.5643	8.91751	17.0051	6.22378	2.74677	15.6291	1.11663	9.90101	15.7416	14.4329	1.89772	2.47086	7.96802	7.01417	5.172
TCGA-05-4410	62	Lung Adenocarcinoma Mixed Subtype	T2	N0	M0	Stage IB	0	4	Alive	13.1333	13.1319	13.1324	10.3609	10.0692	11.9963	12.0183	0	0.203179	2.99216	2.78619	2.61868	4.60227	1.41335	5.29505	2.87809	9.03664	4.44087	2.50797	2.38805	1.8363	4.38975	2.93625	5.59952	10.5496	10.3523	10.8699	17.3048	7.60756	0.682509	15.6782	1.64027	9.38715	14.3763	13.2454	1.64027	2.8481	7.88919	7.78818	4.99328
TCGA-05-4415	57	Lung Adenocarcinoma Mixed Subtype	T4	N2	M0	Stage IIIB	91	4	Dead	13.4399	13.4267	13.4389	9.22242	9.84927	11.186	11.1935	6.23019	6.2211	6.17474	2.2553	1.93763	3.78014	6.66522	5.51792	5.18525	11.8755	5.22219	1.74802	2.10519	1.27225	1.52966	3.56697	5.86014	10.3966	7.06149	9.66787	15.4862	8.37385	5.54732	13.3313	6.55372	11.4925	13.7775	13.1837	2.92697	0.95872	8.55488	9.27391	9.19481
TCGA-05-4417	51	Lung Adenocarcinoma Mixed Subtype	T2	N0	M0	Stage IB	455	4	Alive	12.5652	12.5726	12.5766	9.48249	9.91524	11.7253	11.7298	0	0	2.70402	2.70402	2.17322	3.39615	2.0907	5.73207	3.86192	9.86841	5.24252	2.0907	2.00317	1.32447	5.79857	4.61877	6.42203	10.2312	11.3689	10.5095	17.3521	7.68369	1.58778	15.6439	4.17392	8.91935	13.3976	12.4962	0.322775	1.46213	7.93643	7.90357	5.33504
TCGA-05-4418	69	Lung Adenocarcinoma Mixed Subtype	T3	N2	M0	Stage IIIA	274	2	Dead	12.5304	12.5487	12.5521	8.45653	9.66405	10.3477	10.349	7.26432	7.03703	5.90622	0.668772	0	3.46274	8.45411	5.23122	5.44161	12.4669	4.08086	1.12396	0.668772	0	5.1852	5.1852	5.48024	8.85959	12.2389	12.3075	14.2627	5.1852	3.11542	15.9103	5.80333	9.70029	15.0905	14.5248	0.668772	2.35841	10.3934	13.5579	7.02402
TCGA-05-4420	41	Lung Adenocarcinoma Mixed Subtype	T2	N0	M0	Stage IB	912	2	Alive	12.4714	12.4596	12.4689	10.3872	9.29123	11.3062	11.3735	2.6302	3.57305	6.00745	1.35464	1.84621	0.603226	7.23862	6.30134	6.20311	10.5171	6.75404	0.603226	1.02731	0	6.01905	4.29924	4.09528	8.31133	11.9891	11.0456	14.757	6.52112	2.6302	15.1833	3.50871	9.78876	16.2306	14.9198	1.35464	4.51113	10.612	9.22645	6.16187
TCGA-05-4422	68	Lung Adenocarcinoma Mixed Subtype	T2	N0	M0	Stage IB	365	4	Alive	12.6878	12.6877	12.6977	8.81924	8.89319	11.763	11.7595	0.782388	0	6.14644	0.782388	1.65989	1.95602	1.28685	7.02896	4.24788	11.2773	4.86191	0	0	0	7.34229	3.157	3.26899	8.9019	12.0645	13.3777	13.5251	6.10177	0.782388	17.1553	4.13417	10.4607	14.1845	12.6924	0	3.56067	9.70143	14.4663	5.48924
TCGA-05-4424	70	Lung Adenocarcinoma Mixed Subtype	T3	N0	M0	Stage IIB	913	4	Alive	13.3632	13.3685	13.3669	10.6907	11.689	12.27	12.2971	7.85779	7.8172	3.83075	2.82337	1.94872	5.40852	0.440993	6.99108	6.18006	10.6772	6.18716	2.58629	1.94872	1.8085	4.26562	3.31302	6.7295	10.7884	9.85479	9.25325	17.1409	6.83718	0.778273	13.2474	2.49774	9.84305	14.2722	14.3658	4.09501	3.50698	8.92958	7.9357	6.03814
TCGA-05-4425	70	Lung Adenocarcinoma Mixed Subtype	T2	N0	M1	Stage IV	669	3	Alive	14.1617	14.1519	14.1526	10.8435	10.2134	13.3132	13.3178	0	0	1.36802	2.05739	2.18828	6.84477	0.2602	5.95588	3.74971	10.0975	5.21219	0.758523	0.2602	0	5.94897	4.78054	4.2088	10.71	9.18188	11.5511	16.1821	5.45253	1.75349	15.5726	7.14894	7.75316	15.2377	13.9416	0.91793	5.90919	8.55471	10.2134	6.06638
TCGA-05-4426	71	Lung Adenocarcinoma Mixed Subtype	T2	N0	M0	Stage IB	791	3	Alive	13.3461	13.3774	13.353	9.65636	9.66753	11.1973	11.2238	0.452977	0.452977	4.93116	1.50808	1.30769	3.00151	3.71945	5.37764	2.86209	9.60467	4.46108	0.7972	0.452977	0	6.38587	2.62388	4.25355	7.72533	11.108	11.2441	14.0495	4.62101	2.33842	15.608	2.11095	8.46911	13.5769	12.0096	0.7972	1.30769	9.69475	7.91145	5.15676
TCGA-05-4427	65	Lung Adenocarcinoma Mixed Subtype	T2	N1	M0	Stage IIB	791	4	Alive	12.1985	12.2096	12.223	9.14959	9.46869	11.6463	11.6849	5.01486	4.93294	1.99077	1.75685	1.47752	2.95274	7.93843	4.52426	2.98922	9.55717	4.75367	0.481917	0.260988	0.260988	3.33939	3.12659	3.49972	8.87401	10.538	9.31143	16.4798	6.13353	0.673463	13.5626	1.91693	9.13846	15.2284	14.0158	1.47752	1.37094	8.08259	7.73055	5.11731
TCGA-05-4430	59	Lung Adenocarcinoma Mixed Subtype	T2	N0	M0	Stage IB	761	4	Alive	13.0677	13.0858	13.0883	10.0168	9.95717	11.9784	11.994	5.45983	5.27186	4.14301	3.95574	4.18626	4.74456	7.69294	6.24287	3.342	10.2346	4.71533	2.9981	1.88294	1.38568	6.29319	5.03217	5.74658	9.53505	10.2895	11.998	16.7065	7.42153	2.07927	15.3731	4.55958	8.57817	15.4167	14.1571	0.62073	4.93409	9.16526	8.43535	5.16782
TCGA-05-4432	66	Lung Adenocarcinoma Mixed Subtype	T2	N1	M0	Stage IIB	761	2	Alive	11.9639	11.9543	11.9652	9.22877	9.47029	10.7293	10.7865	6.22782	6.26793	4.88376	1.63821	0.611834	2.3856	5.9605	5.72147	5.46964	11.4685	4.88376	0	0.611834	0	3.39336	4.28444	4.32303	8.69551	10.441	12.5209	14.9175	6.80635	3.15753	16.9362	7.39156	8.59859	14.8879	13.6588	0.611834	5.5693	9.93394	10.8444	4.56758
TCGA-05-4433	82	Lung Adenocarcinoma Mixed Subtype	T2	N0	M0	Stage IB	730	3	Alive	13.8403	13.8485	13.8494	9.92962	10.8576	12.5787	12.5939	0.538128	0.29401	2.78181	2.05818	1.97767	4.61521	0	6.43747	3.59409	11.0618	4.68025	2.13443	1.70506	1.2365	5.55111	1.60141	5.33384	10.4898	11.6699	9.9084	15.9561	6.70774	1.80177	14.4097	6.64069	9.35572	14.1985	13.172	1.80177	1.48972	8.72536	15.0112	3.72316
TCGA-05-4434	67	Lung Adenocarcinoma Mixed Subtype	T4	N1	M1	Stage IV	457	2	Dead	13.2918	13.2951	13.2883	10.5284	9.62704	11.9345	11.9542	0.381369	0	5.24468	4.21331	3.89904	4.25962	2.30261	5.61794	3.77697	9.2593	3.8393	2.54627	2.54627	1.32935	6.62103	4.28223	5.93576	9.44173	10.3226	13.1406	16.055	5.72085	1.49337	16.3333	5.80133	9.39127	14.3766	13.1432	1.32935	5.97793	9.36503	9.46106	7.08049
TCGA-05-5420	67	Lung Adenocarcinoma	T2	N2	M0	Stage IIIA	31	4	Alive	13.3077	13.3053	13.3065	10.0708	8.41198	12.1878	12.2173	3.04153	3.07367	3.07367	1.20059	1.84667	2.58686	8.65505	5.46651	4.21881	10.6961	4.20437	0.245469	0.245469	0	3.70665	3.95115	4.82096	10.0598	10.7142	13.3227	15.4001	5.91091	2.63073	17.1486	5.94171	9.5222	13.748	12.4725	1.51338	3.166	9.24853	14.8881	4.63962
TCGA-05-5423	65	Lung Adenocarcinoma Mixed Subtype	T2	N1	M0	Stage IIB	151	3	Alive	14.1616	14.1557	14.1641	11.0174	10.5517	14.0216	14.0341	0	0	2.32831	3.22745	3.08428	3.33487	1.19352	5.62957	3.34633	9.99671	5.31375	1.08828	0.914472	0.402476	7.69416	4.01826	4.30916	10.0495	10.358	11.7059	15.8382	7.00295	0.974766	16.2677	3.73421	8.87524	15.02	13.8335	1.77117	5.60355	8.64994	8.47507	4.06061
TCGA-05-5425	68	Lung Adenocarcinoma Mixed Subtype	T2b	N1	M0	Stage IIB	90	3	Alive	13.5707	13.5788	13.5743	10.0195	10.2164	12.4535	12.4617	2.61964	2.34309	3.60284	1.55077	2.46015	4.46026	4.41748	6.07156	5.68936	11.1967	4.70524	0.893488	0.893488	0.716548	5.91631	3.77088	5.44853	10.0039	10.8891	12.567	16.1242	8.39931	1.05108	15.7864	6.11237	9.80246	14.3325	13.4099	2.00065	3.12416	9.32955	12.2913	4.95504
TCGA-05-5428	57	Lung Adenocarcinoma Mixed Subtype	T1b	N1	M0	Stage IIA	0	3	Alive	14.0338	14.0325	14.0425	9.38679	10.2807	13.3928	13.4043	2.94881	2.91859	2.88773	3.17013	2.41162	1.46482	1.7657	6.14835	3.57068	9.97597	5.62433	1.08419	0.848102	0.214157	5.91957	3.38426	4.79308	9.58947	10.8045	10.7443	16.1875	6.82856	2.17651	13.3606	4.19242	9.69518	15.979	15.3696	0.565673	1.54612	8.90725	6.8706	6.20891
TCGA-05-5429	60	Lung Adenocarcinoma	T3	N2	M0	Stage IIIA	30	1	Alive	13.9631	13.9661	13.9673	9.83193	9.83395	12.7405	12.7475	0	0	2.30125	3.62406	3.65578	5.54486	1.54534	4.71247	2.35377	9.42779	3.94825	2.24674	1.86777	1.06793	7.17896	4.07879	4.39298	9.13443	10.5901	10.2208	16.6201	6.09076	0.865772	15.3014	6.7413	8.35477	14.5802	13.0955	1.1885	1.63295	9.09809	16.2965	4.16214
TCGA-05-5715	69	Lung Adenocarcinoma Mixed Subtype	T2a	N0	M0	Stage IB	62	1	Alive	13.4824	13.4753	13.4969	9.92171	10.9444	13.0848	13.0846	0	0.302923	3.67795	1.46064	1.0366	3.08347	1.0366	7.05028	4.46888	10.4112	5.55901	0.862149	0.159398	0.159398	8.3456	3.5253	4.68084	8.90362	10.6534	10.0853	15.1296	5.66245	1.0366	15.9637	6.76742	8.90221	14.9675	14.2269	2.79864	6.34232	8.02879	9.06619	3.10322
TCGA-35-3615	57	Lung Adenocarcinoma	T2	N0	M0	Stage IB	14	1	Alive	13.1999	13.216	13.217	9.84418	8.78366	11.7824	11.7728	1.68487	1.07557	5.71429	5.0496	5.09705	3.21827	1.07557	5.33337	2.58111	8.84922	3.89186	3.38049	2.7088	0.635782	9.44751	5.57039	4.26864	8.37333	12.4307	12.7405	16.5932	6.41235	1.68487	16.7733	3.9447	9.53088	14.8072	12.5293	1.41215	3.59402	8.66467	7.94117	5.74441
TCGA-35-4122	69	Lung Adenocarcinoma	T1	N0	M0	Stage IA	225	4	Alive	11.8163	11.8399	11.8274	9.27787	8.22211	10.4134	10.4625	0.399049	0	4.41906	3.52545	3.6769	4.39741	0	4.37543	3.05809	9.4289	5.09332	1.54193	2.0657	0	6.09239	5.32885	4.44039	9.33451	10.7188	13.4924	15.4804	6.65896	3.26352	16.7985	4.39741	8.78893	14.0889	13.107	1.54193	3.96877	8.7743	8.30439	4.92195
TCGA-35-4123	38	Lung Adenocarcinoma	T1	N0	M0	Stage IA	182	4	Alive	11.8781	11.8174	11.8456	8.70391	9.34349	10.0698	10.0501	0	0	5.86973	0	0.935299	5.62501	0	5.80057	5.11913	9.83348	6.68897	0	0.935299	0	5.5981	4.26647	5.08076	9.39523	11.0655	12.6751	14.659	7.00809	3.8762	14.4366	3.78367	9.42425	15.243	14.568	0.935299	0	9.74729	8.99193	5.62501
TCGA-35-5375	61	Lung Adenocarcinoma	T2	N2	M0	Stage IIIA	264	4	Alive	13.8039	13.8034	13.8058	11.7711	10.3403	13.4727	13.4915	2.63351	2.96938	3.10284	1.05966	1.13283	2.05133	1.56169	3.99687	3.49853	9.91206	4.71521	0.723048	0.62501	0.519821	1.9334	3.71653	3.76336	8.60086	10.3666	11.2982	16.2441	6.87481	0.62501	15.8768	4.26443	8.662	16.4081	16.0299	0.406355	0.723048	8.17019	7.42002	6.68563
TCGA-38-4625	66	Lung Adenocarcinoma	T2a	N0	M0	Stage IB	2973	2	Alive	13.0178	13.0651	13.0056	10.9274	9.47475	11.5513	11.5635	2.39825	4.05854	5.19365	1.27731	0	4.81011	3.45511	4.73496	3.63122	11.1444	5.49634	1.94401	0	1.27731	5.92606	5.24871	5.49634	9.49196	10.201	13.0394	15.6293	8.22202	1.94401	16.2013	3.78815	9.93756	13.732	13.6756	2.39825	3.02137	9.1526	9.23332	6.20198
TCGA-38-4626	57	Lung Adenocarcinoma	T2b	N0	M0	NA	2595	2	Alive	13.3498	13.331	13.3443	10.8078	10.3538	12.1889	12.21	2.62248	2.15014	5.6685	2.40556	2.62248	4.31564	5.48683	5.89381	3.88312	10.3698	5.27895	3.38633	2.62248	0	6.55222	5.93493	6.49836	9.80308	10.9292	12.5674	16.3005	7.9476	0.895054	16.4713	2.81101	9.49983	13.6872	12.7759	3.79652	4.04214	9.54867	8.66807	6.24398
TCGA-38-4627	64	Lung Adenocarcinoma	T1b	N1	M0	Stage IIA	1147	4	Dead	13.1188	13.1134	13.1203	10.9477	10.046	11.1411	11.1508	0	0.886222	3.68668	3.24539	3.36899	5.97563	8.72611	5.6497	2.961	10.0156	4.9791	2.60644	2.60644	0	4.72519	8.05814	5.95605	10.3591	9.77137	11.477	15.9103	6.38004	1.82578	15.4808	4.93977	8.2351	14.228	13.1054	1.82578	3.77873	8.42155	8.20638	6.19196
TCGA-38-4628	65	Lung Adenocarcinoma	T2	N1	M0	Stage IIB	1492	1	Dead	12.1787	12.1447	12.1663	9.57814	8.6141	10.8657	10.9109	0	0	5.29901	3.02477	2.76555	3.89054	2.44932	6.73191	4.72416	9.91927	5.72122	0.532226	0.532226	0	5.03022	5.86067	3.43503	9.00586	10.9155	11.2384	14.5978	5.59374	0.532226	15.0798	4.9282	9.34069	16.3848	15.9988	3.60336	8.76228	10.0391	7.67874	4.45743
TCGA-38-4629	68	Lung Adenocarcinoma	T3	N0	M0	Stage IIB	864	4	Dead	12.7346	12.7772	12.7628	8.84097	9.24294	10.6659	10.7012	0	1.10507	5.02924	1.72342	2.48655	4.09722	2.15487	4.47866	3.50587	9.56795	5.28489	1.44712	1.44712	0.655853	4.86799	6.08244	4.71831	9.05746	9.869	12.9382	15.098	9.11849	2.48655	15.907	6.4001	8.3056	13.4052	12.4469	0	1.44712	8.92366	8.31346	6.4001
TCGA-38-4630	75	Lung Papillary Adenocarcinoma	T2	N0	M0	Stage IB	1073	1	Dead	12.5466	12.5056	12.5448	10.3848	10.0327	11.206	11.2513	1.32646	3.09412	7.83724	0	1.32646	3.32872	11.2206	7.11078	5.93816	11.8731	7.87479	1.32646	0	0	6.39116	5.6221	3.09412	8.62958	13.3958	12.2723	14.4738	7.70795	1.32646	15.3496	5.09479	11.3554	14.5747	14.4219	1.32646	3.09412	9.2602	8.81005	5.74887
TCGA-38-4631	72	Lung Adenocarcinoma	T2	N0	M0	Stage IB	354	4	Dead	13.5731	13.5737	13.5616	9.25133	11.7606	12.8568	12.8692	4.49292	4.48493	4.1017	2.45351	2.42037	6.39158	9.67356	5.25504	5.35925	10.1322	4.78092	0.697657	1.08363	0.169122	5.76438	4.9355	6.16027	9.24691	10.0241	10.9517	17.083	8.45681	3.6227	15.9807	3.05971	9.32144	14.5998	13.9509	0.996382	0.996382	8.98783	13.6571	6.54934
TCGA-38-4632	42	Lung Adenocarcinoma	T2	N1	M1	Stage IV	1357	4	Dead	13.5042	13.5053	13.5128	9.62326	10.288	12.689	12.6993	0	0	2.2324	2.31133	2.2324	4.26541	2.14891	7.17731	4.37969	10.7098	5.68558	1.04047	0.612071	0	6.47124	3.35726	4.30451	9.61161	9.78409	11.3856	16.5728	5.67069	3.4298	14.3733	4.07498	8.60221	15.5105	14.7008	2.58983	1.51075	9.03679	8.08095	4.37969
TCGA-38-6178	70	Lung Adenocarcinoma	T2b	N2	NA	Stage IIIA	158	1	Alive	13.4078	13.395	13.4067	11.7465	11.0788	13.1662	13.1775	0.552092	0.641039	1.81456	3.58527	3.83191	4.66843	3.0155	5.69535	3.31488	10.2902	4.67371	1.56466	1.60944	1.31723	5.23792	4.63091	5.20548	9.33737	9.42843	10.2405	17.5731	5.37389	0.457298	15.1058	3.04839	7.86986	15.8746	14.8331	2.32464	2.54809	7.9943	7.56277	4.92906
TCGA-38-7271	72	Lung Adenocarcinoma	T1	N0	M0	Stage IA	800	4	Dead	14.6276	14.6234	14.6282	12.1201	11.5335	13.6485	13.6507	0	0	2.95549	2.95549	3.29807	5.10956	0.33329	5.62463	2.36685	8.90209	3.5429	1.84753	2.04215	1.49528	4.5292	4.41081	6.56708	10.7605	9.06565	11.1732	17.7686	6.95332	0.831592	15.2206	2.13043	9.06145	13.0486	11.9429	4.26242	1.84753	7.49024	8.22567	4.097
TCGA-38-A44F	80	Lung Adenocarcinoma Mixed Subtype	T2a	N0	M0	Stage IB	133	3	Alive	12.9994	12.9979	13.0098	10.3719	9.78217	11.527	11.5211	0.288828	0	3.5409	4.62738	4.77484	4.61439	0	4.82082	2.44173	9.18691	3.92461	3.3345	3.0556	1.22026	6.1141	4.77484	6.79935	10.4788	10.851	11.2002	16.3726	6.71359	0.915779	15.0424	4.47755	8.59577	12.6166	10.9147	2.60831	3.0556	8.35626	13.32	4.89792
TCGA-44-2655	65	Lung Adenocarcinoma	T1	N0	M0	Stage IA	575	3	Alive	13.4314	13.4297	13.4502	11.8211	9.93686	11.8889	11.9	0.457043	0.457043	5.18622	5.64961	5.69183	5.03041	1.51784	6.0735	2.94655	8.89437	4.37535	3.20163	3.07972	1.85163	9.03632	8.91457	6.94549	9.30213	10.3397	14.0727	16.9994	8.91234	0.8036	16.2302	5.28607	8.82255	13.7883	12.2103	3.60665	3.95757	9.80481	9.16273	6.93674
TCGA-44-2656	59	Lung Adenocarcinoma	T2	N0	M0	Stage IB	582	4	Alive	12.5654	12.5491	12.5462	9.74664	9.36564	11.4005	11.4086	0.521404	0.521404	6.0126	2.53328	2.63789	2.53328	0.903581	5.21468	3.07056	9.78132	4.738	0.521404	0.903581	0	6.81871	4.58938	5.71071	8.72847	9.69302	13.6864	15.7547	8.05598	3.85757	16.0055	4.16822	9.63259	13.6129	12.6838	2.63789	1.20543	9.55288	8.81189	4.0966
TCGA-44-2657	74	Lung Adenocarcinoma	T2	NX	M0	Stage IB	400	4	Alive	12.3	12.3173	12.3409	10.5176	8.53834	10.6136	10.6682	1.54655	1.28741	4.8981	4.19304	3.70126	3.70126	2.12501	4.72551	3.03641	8.59678	4.61674	2.27571	2.27571	0.971289	6.643	3.70126	5.35278	9.41984	9.35359	13.0388	15.952	5.3863	0.565886	16.878	4.26688	8.88023	15.6351	14.1269	3.94569	4.94384	8.42799	8.02436	5.43516
TCGA-44-2659	65	Lung Adenocarcinoma	T1	N1	M0	Stage IIB	529	4	Alive	13.3091	13.2938	13.3233	10.7431	9.19494	11.5863	11.6158	0.681486	0	5.55115	2.81515	2.93389	4.38716	9.14811	5.70935	2.68574	9.3815	4.81612	0	0	0	5.45513	6.06206	5.24151	8.84701	11.0147	13.6653	16.4828	7.91834	1.77195	17.0421	4.54475	8.77128	14.7208	13.0903	0	8.05563	9.31057	8.47585	5.60583
TCGA-44-2661	69	Lung Adenocarcinoma	T1	N0	M0	Stage IA	103	1	Alive	12.3928	12.4218	12.4468	9.68692	8.33312	11.0811	11.0786	0	0.427948	2.91859	2.62756	3.26798	4.76788	1.61914	5.43058	2.5446	7.51829	3.04469	1.61914	1.61914	0.757568	6.22686	2.45658	4.4409	9.2407	9.54074	10.6806	15.3356	8.53732	0.427948	16.0328	1.91171	7.98347	15.6531	13.8943	7.18332	5.46483	7.28904	8.44742	3.63175
TCGA-44-2662	65	Lung Adenocarcinoma	T2	N0	M0	Stage IB	480	3	Alive	12.8687	12.8924	12.899	9.50203	10.062	10.8589	10.8532	2.42514	1.96859	6.36786	0	0	3.28416	4.60353	4.84206	3.66169	10.9531	6.39309	0	0	0	5.22586	6.36786	5.33404	8.96368	10.3895	14.0042	16.3171	6.17771	5.28096	16.0975	4.6875	8.98458	13.8009	13.4134	0	4.76685	9.87539	9.89759	6.62373
TCGA-44-2665	55	Lung Adenocarcinoma	T2	N1	M0	Stage IIB	400	1	Alive	13.084	13.1117	13.1219	10.6763	9.31616	10.869	10.8993	0	0	4.88687	1.75796	1.75796	5.74968	9.60876	5.58045	2.06222	9.71345	5.92018	0.482367	0	0	8.00388	9.52572	4.29724	8.98872	10.5707	12.5309	16.384	7.43724	3.55089	16.3165	6.0641	7.91174	13.4185	11.29	1.37191	7.26546	9.04294	8.77523	5.69545
TCGA-44-2666	43	Lung Adenocarcinoma	T2	N0	M0	Stage IB	97	2	Dead	13.0953	13.1456	13.1593	10.1701	9.24874	11.2107	11.2664	0	0	4.65067	3.44183	4.37387	6.85935	6.7607	6.2601	3.2884	8.44964	3.82329	2.1006	1.06784	1.06784	7.18696	6.08478	5.88517	8.24591	10.3468	11.5848	17.5597	6.62307	1.06784	16.0635	4.77141	8.00245	13.783	12.1529	3.82329	1.67472	8.19824	9.46782	3.82329
TCGA-44-2668	51	Lung Adenocarcinoma	T2	N0	M0	Stage IB	246	4	Alive	12.4098	12.4106	12.399	8.484	9.36501	10.987	11.0101	0.817967	0	7.08785	3.80422	3.44863	3.44863	2.47962	6.38189	3.80422	11.036	5.78574	1.33676	0.817967	0	7.68273	6.96108	4.381	8.76773	11.0692	14.6156	17.5555	6.68974	4.66752	16.0554	4.66752	9.40939	12.4771	12.3192	0	4.381	9.64895	9.56716	6.38189
TCGA-44-3396	74	Lung Adenocarcinoma	T2	N2	M0	Stage IIIA	311	2	Alive	12.3122	12.3081	12.3022	9.66319	9.54456	10.8103	10.8039	6.82433	6.84086	5.18051	0	0	4.26945	5.73456	5.18051	4.26945	10.163	5.28086	1.85289	1.20546	0	4.89407	6.13389	4.89407	9.08143	9.36189	13.5374	15.2781	8.61778	5.80366	17.5354	4.6902	9.13939	15.791	14.4569	0	5.58557	10.3038	9.12933	6.26218
TCGA-44-3398	77	Lung Adenocarcinoma	T1b	N0	M0	Stage IA	253	4	Alive	12.4965	12.5261	12.5211	9.76717	8.7016	10.5537	10.5384	0.470553	0	4.61612	2.9176	3.35831	3.05782	0	4.54641	2.49254	8.63598	4.7462	2.16052	1.7285	0.470553	7.52194	5.4657	5.60938	8.99448	10.3675	12.5733	15.2934	9.0438	1.88732	16.3914	4.47315	8.55102	14.26	11.9089	1.88732	4.42216	8.50122	9.30092	5.27771
TCGA-44-3918	60	Lung Adenocarcinoma	T1	N0	M0	Stage IA	197	3	Alive	11.0903	11.0439	11.0785	9.54779	8.02715	9.38182	9.35788	0.492287	0	5.43609	1.94362	0.492287	2.65231	0.858653	7.37952	3.42763	8.86617	4.9773	0.858653	0	0	6.53773	4.79911	5.06754	8.09524	9.51609	12.6131	14.8132	6.29782	1.60092	16.8581	3.19116	8.83824	15.0048	13.958	1.15057	4.49529	8.54658	9.0108	4.38729
TCGA-44-3919	71	Lung Adenocarcinoma	T1	N0	M0	Stage IA	190	1	Alive	12.0586	12.028	12.0451	9.97079	9.65687	10.792	10.8682	0	0.765164	5.62263	3.83711	4.38802	3.43214	4.76732	5.70233	3.87199	9.27068	6.39057	2.99921	2.05243	1.26251	8.38216	3.38462	4.69123	8.52051	11.4716	12.7326	15.0121	4.89152	3.06098	15.6649	5.84084	9.65436	15.7891	14.6548	0.432726	7.24561	10.0231	8.43415	5.64297
TCGA-44-4112	60	Lung Adenocarcinoma	T2a	N0	M0	Stage IB	141	3	Alive	12.052	12.0429	12.0385	8.91092	8.65083	10.6472	10.6398	0	0	5.27589	3.08364	2.74355	3.58955	4.20535	4.43644	3.78854	9.09502	4.20535	2.29772	1.80426	1.47527	7.36763	3.82524	5.92648	8.87417	10.7973	10.8768	15.6069	7.47836	0.775804	15.7168	4.05894	9.08654	16.2537	15.0901	0	4.52835	8.98882	8.59479	7.71434
TCGA-44-5643	53	Lung Adenocarcinoma	T2b	N2	M0	Stage IIIA	106	2	Alive	13.3051	13.2924	13.2958	11.0317	9.5827	13.0553	13.082	2.94698	2.87933	4.13764	1.79601	1.93577	4.64498	0	6.10475	4.78094	12.753	4.70482	0.436404	0	0	4.88808	2.65499	5.19676	9.63041	12.6563	11.8356	15.7613	6.09732	1.93577	14.6714	4.1663	9.48011	15.4047	14.8111	5.31669	2.2885	8.96406	9.59395	4.44893
TCGA-44-5644	51	Lung Adenocarcinoma	T2a	N0	NA	Stage IB	498	2	Alive	12.6431	12.6355	12.6433	7.89399	11.2795	12.8373	12.8482	8.53688	8.47246	2.39292	0.210999	0.395039	2.20859	9.75942	7.66351	6.16415	10.8518	7.75365	0.210999	0.395039	0.395039	4.33726	3.17503	3.81471	8.45443	10.9543	8.19546	15.9972	4.6127	3.84665	14.5141	5.27202	8.86925	14.8011	14.2048	0.395039	5.40666	8.65206	12.8122	6.58681
TCGA-44-5645	61	Lung Adenocarcinoma	T1	NX	NA	Stage IA	208	3	Alive	14.6016	14.6044	14.5988	12.2136	10.9732	13.9668	13.987	0.46581	0	1.79789	5.28239	5.25386	4.56529	10.7251	5.7128	3.52106	10.3311	4.21181	3.28764	2.86553	2.01747	6.60044	2.93906	6.22751	10.4692	9.88004	12.6211	17.0623	6.31643	0.251623	17.0688	4.61101	8.07097	14.8684	13.3624	5.26105	2.86553	9.079	8.46949	4.16661
TCGA-44-6144	58	Lung Adenocarcinoma	T1a	N0	M0	Stage IA	9	2	Alive	14.041	14.0404	14.0378	11.1386	11.9681	13.429	13.4534	7.16559	7.24325	2.59766	2.83508	2.83508	5.34704	4.29189	5.77554	4.55816	10.7428	5.43993	2.83508	2.90627	1.48782	5.35978	3.07023	5.90718	9.9541	9.57812	9.66086	17.2957	4.85659	1.1784	14.3139	3.60749	9.29365	15.0444	13.9659	0.444594	7.60867	9.24427	7.35561	7.23981
TCGA-44-6145	62	Lung Adenocarcinoma	T1	N0	M0	Stage IA	103	4	Alive	14.2504	14.2384	14.2507	10.6779	11.4108	13.1743	13.1628	0.367624	0.367624	2.34004	2.49662	2.42045	2.99375	1.11164	5.7501	3.78345	10.4532	4.08427	2.25488	2.56897	1.73197	3.84302	1.85281	6.33131	10.3642	10.2423	11.0653	16.6318	8.26571	1.11164	15.2945	4.24747	8.4434	15.5376	13.6748	2.42045	2.25488	8.32174	7.98582	6.87148
TCGA-44-6146	64	Lung Mucinous Adenocarcinoma	T3	N0	M0	Stage IIB	302	3	Alive	13.3237	13.3243	13.3264	9.78572	10.0539	11.5631	11.541	0	0.528672	2.18295	3.25655	3.44424	3.71125	2.1353	5.59128	2.90525	10.2286	5.07692	5.55099	5.50486	2.93339	6.88797	2.65792	6.4674	9.79389	11.728	9.03507	15.7471	3.7592	3.38435	15.0438	6.04576	8.44783	13.9342	12.32	0.91472	3.93648	9.97991	14.4975	5.80433
TCGA-44-6147	67	Lung Adenocarcinoma	T1b	NX	M0	Stage IA	236	3	Alive	12.4498	12.4581	12.4703	10.597	9.78927	11.038	11.0386	4.70895	4.88801	3.66821	2.83682	2.94869	6.19749	8.8117	6.02105	3.21048	10.4646	6.4995	4.68761	4.62162	2.53614	5.32807	3.94495	7.93806	11.1836	9.68308	10.89	16.3737	5.90102	0.468872	15.348	1.95613	9.45225	14.1771	13.8318	2.58312	7.68565	8.87561	8.04261	6.13185
TCGA-44-6148	60	Lung Mucinous Adenocarcinoma	T1b	N0	M0	Stage IA	96	3	Alive	13.9939	13.9955	14.0046	12.6461	10.9222	11.5891	11.6213	0.4182	0.153268	3.30083	2.67359	2.92848	7.48737	7.29484	6.23053	3.26763	10.1036	4.68768	3.68719	3.60983	1.69676	3.86418	5.75833	7.62069	11.3262	9.83454	9.5597	15.2742	7.8156	0.153268	15.7463	4.97671	9.33276	12.9996	11.4735	5.1091	3.95039	9.0897	11.6808	5.02717
TCGA-44-6774	56	Lung Adenocarcinoma	T1	N2	M0	Stage IIIA	166	2	Alive	13.5114	13.507	13.5109	10.3503	11.1934	12.1386	12.1428	0.166411	0.315596	2.78002	2.72773	3.038	4.02529	3.99242	5.47657	3.2382	9.69176	5.63758	2.5584	2.0631	1.88354	4.34466	5.30871	4.18896	10.3046	8.31357	9.46371	17.9548	6.71488	1.22952	14.2401	2.26007	9.06154	12.9842	12.3129	0	2.75411	8.13308	7.72393	5.34388
TCGA-44-6775	72	Lung Adenocarcinoma	T2a	N0	MX	Stage IB	83	4	Alive	13.5379	13.5425	13.5378	10.9962	11.1428	12.3061	12.3186	0.277225	0.398124	4.50563	1.59105	1.90851	3.7205	0.965971	5.93222	3.78844	10.5704	4.73527	1.8247	1.90851	0.277225	5.96928	5.30979	5.0806	10.5289	9.69275	11.2274	15.2511	5.11187	1.6891	15.6678	4.4853	9.7618	13.34	12.004	1.59105	4.51902	9.36214	9.31229	5.76244
TCGA-44-6776	60	Lung Adenocarcinoma	T1	N0	MX	Stage IA	1938	4	Alive	13.5442	13.5424	13.5356	12.0013	10.1391	12.2039	12.2155	0.259299	0	2.05323	1.90941	1.83174	3.7233	2.70335	6.84058	3.61154	9.59402	3.43894	1.56996	1.47096	0.479016	5.73275	2.2452	5.56288	9.78192	10.406	7.64714	16.8545	6.10705	0	14.8282	1.24992	8.93226	15.4231	13.7845	1.47096	1.24992	6.79782	7.437	5.66158
TCGA-44-6777	85	Lung Adenocarcinoma	T2	NX	MX	Stage IB	987	4	Dead	13.1716	13.1641	13.1685	10.0079	10.1203	11.9974	11.9668	0.495653	0	2.02669	2.46194	1.87371	4.89225	0	4.99783	2.79585	9.22722	5.31256	1.15696	1.01785	0.269009	4.17099	3.56851	5.55199	10.3406	8.31149	9.39166	17.3347	5.31256	0.269009	14.8871	2.29119	8.1175	11.954	11.5555	1.01785	2.70807	7.51749	7.27365	4.89225
TCGA-44-6778	59	Lung Adenocarcinoma	T1	N0	MX	Stage IA	1110	4	Alive	12.8682	12.8692	12.8739	10.3084	9.55312	11.6648	11.6732	7.75451	7.8628	2.01262	2.36144	1.55162	4.32472	9.03308	4.85141	4.04016	10.1787	5.34812	1.55162	1.91044	1.25073	3.85999	3.74594	6.14585	10.2073	9.61077	10.2843	16.7903	7.92963	0.870085	14.5677	3.37593	9.43617	14.202	14.4701	4.45747	2.5086	8.01367	8.52995	5.45181
TCGA-44-6779	50	Lung Adenocarcinoma	T2	N1	MX	Stage IIB	500	4	Dead	13.7601	13.7763	13.7826	9.48942	10.7412	12.2059	12.2506	0.30161	0.948658	2.66629	2.71819	2.43772	3.48939	0.550938	5.62539	3.15472	9.98629	4.74468	1.73344	2.08925	1.26009	4.43924	3.39688	5.05832	10.776	10.9524	10.0698	16.3923	7.1792	2.66629	13.1146	2.66629	9.21017	13.0101	11.7736	0	0	7.93612	8.22667	8.16139
TCGA-44-7659	70	Lung Adenocarcinoma	T1b	N0	MX	Stage IA	299	2	Alive	14.6693	14.662	14.6749	11.18	11.7062	13.9619	13.9642	0.688859	0	3.39041	3.16287	3.79204	4.31992	0.939612	5.08952	2.63275	8.79571	3.54969	2.55975	2.12633	1.33915	6.50238	2.8926	6.33201	10.3782	10.4009	9.75733	17.4799	8.68423	0.939612	15.1887	2.31558	9.83478	13.8466	11.996	0	1.6517	8.14223	7.57301	4.83493
TCGA-44-7660	72	Lung Adenocarcinoma	T2	N0	MX	Stage IB	162	2	Alive	14.1064	14.1069	14.1102	9.31864	10.8882	12.696	12.7482	6.89875	6.97668	5.37917	1.7775	1.5786	2.8879	5.3715	4.04027	3.74009	9.15117	6.14033	0.913049	0.73315	0.287774	2.43699	4.472	4.16978	9.1723	10.4215	9.64569	16.9607	5.5384	0.73315	14.7845	1.46782	10.3855	14.2471	14.0669	1.5786	4.95525	8.7248	7.87109	6.5604
TCGA-44-7661	69	Lung Adenocarcinoma	T2a	N0	M0	Stage IB	153	3	Alive	14.1429	14.1489	14.1333	10.4233	11.4477	13.1617	13.1668	0.88798	1.0449	2.8835	3.43051	3.91022	4.11883	0.88798	4.5829	2.60964	9.69085	4.46283	1.82853	2.13827	1.43358	4.40608	4.31654	6.85054	10.1273	9.28503	10.6892	17.901	7.50242	1.9917	13.3032	3.43051	9.58977	12.4865	12.0618	2.55848	1.82853	7.40984	7.80366	4.39154
TCGA-44-7662	61	Lung Adenocarcinoma	T2a	N0	MX	Stage IB	50	2	Alive	13.5276	13.529	13.5458	8.84257	10.9408	12.1957	12.2285	0.249337	0	2.56199	0.81118	0.647069	1.62072	2.41663	4.81595	2.25497	8.90352	5.98748	0	0.461867	0	4.39219	4.97152	4.19825	9.22564	8.65612	9.76639	17.5177	7.23104	1.78768	14.2217	2.25497	8.6822	11.5088	11.1843	0	3.40895	7.61943	7.34759	5.68293
TCGA-44-7667	49	Lung Adenocarcinoma	T3	N0	MX	Stage IIB	557	2	Alive	13.3425	13.3573	13.3455	9.95099	11.4977	12.2547	12.2935	6.74418	6.79215	4.31092	1.66665	2.41942	1.96336	7.25618	5.02389	4.31092	11.355	6.80156	0	0.446216	0	4.02001	5.10209	5.00772	10.5456	10.4457	10.0216	17.459	4.43699	1.96336	14.2994	5.34015	10.2815	11.5443	11.5681	0	0.786534	8.16846	7.69264	4.25725
TCGA-44-7669	59	Lung Adenocarcinoma	T1b	N1	MX	Stage IIA	574	2	Dead	14.0559	14.044	14.062	11.0046	10.9692	13.0786	13.1064	8.87063	8.90988	3.56152	2.74491	2.74491	2.67882	0.378716	5.33357	5.15061	10.5566	5.85137	1.63287	1.32246	1.32246	3.32272	2.92677	5.70131	9.25497	11.4037	10.9327	17.0075	8.07342	0.678404	14.0505	6.48952	10.0185	15.5664	15.0711	2.53679	2.29349	7.45949	7.56617	5.56158
TCGA-44-7670	47	Lung Adenocarcinoma	T1b	N1	M0	Stage IIA	531	2	Alive	13.3248	13.303	13.3195	9.75013	10.8837	13.2025	13.2113	5.93651	6.03552	4.74261	2.41981	2.227	5.10723	2.0044	5.21516	3.22763	9.66526	6.50299	1.00294	1.58888	1.00294	6.08615	4.17547	4.42063	9.57951	10.7817	10.57	17.5137	7.69234	0.739315	14.541	2.11999	10.1475	13.8479	13.1949	5.5293	2.58985	8.07909	11.1785	5.9286
TCGA-44-7671	64	Lung Adenocarcinoma Mixed Subtype	T2a	N0	M0	Stage IB	535	3	Alive	13.9156	13.9064	13.9198	11.548	10.9718	13.1439	13.1465	1.22793	2.609	2.40474	3.73869	3.76742	3.73869	0	6.10687	2.2505	9.36002	3.30148	2.609	1.77238	1.38448	5.58439	4.05058	5.86252	9.60151	10.2242	8.26861	17.8351	5.82884	0	14.1924	1.05231	9.3133	14.3407	12.707	0.343081	3.04413	7.16004	5.79436	7.58807
TCGA-44-7672	52	Lung Adenocarcinoma	T1b	N0	M0	Stage IA	418	2	Alive	13.5475	13.561	13.5721	9.77539	10.9474	13.1858	13.2049	0	0	2.94737	1.46012	2.26139	2.42715	4.29871	4.16426	2.26139	9.2273	4.67347	0.907398	0.36948	0.907398	5.22827	3.93569	3.93569	9.55407	9.71855	11.173	17.2723	4.53502	1.85877	15.8051	2.26139	8.8154	13.3609	12.2256	0.36948	4.14058	7.64223	10.3657	5.32599
TCGA-44-8117	54	Lung Adenocarcinoma	T2a	N0	M0	Stage IB	259	4	Alive	12.1047	12.1015	12.1128	7.99277	9.82231	11.404	11.4165	0.236706	0.618143	2.35075	1.1687	1.47664	1.65058	1.56623	7.23963	3.40982	12.0508	6.96071	1.65058	1.47664	0.439993	1.56623	5.16778	4.02978	8.94523	9.9495	11.3134	15.7235	5.57635	2.58313	14.7185	2.49461	9.6007	14.9284	14.6358	0.439993	7.50617	8.86088	8.34811	5.02498
TCGA-44-8119	73	Lung Adenocarcinoma	T3	N0	M0	Stage IIB	99	2	Alive	12.3293	12.3238	12.3287	10.2465	9.59397	10.4318	10.4164	8.37099	8.36092	2.54481	1.72358	1.25188	4.39452	5.67469	6.14969	5.24186	10.3332	5.33944	2.36305	1.82081	1.10519	3.93317	4.7122	4.28802	9.00499	10.4619	10.4585	15.0799	6.62055	1.1804	15.3123	2.60065	9.36931	14.6781	14.0716	0.428015	6.09485	8.99721	7.06826	5.74761
TCGA-44-8120	58	Lung Adenocarcinoma	T2a	N0	M0	Stage IB	169	5	Alive	12.9465	12.9568	12.9652	10.8853	10.8237	11.1383	11.1698	0.187964	0.503313	2.51886	3.18126	3.28788	3.48005	1.91957	6.73632	3.60079	11.4975	4.95039	3.34827	3.36785	1.75088	5.85238	5.55644	5.41303	9.59646	9.03557	11.5206	16.5449	5.46849	1.75088	14.2783	2.44704	9.22294	14.2095	13.284	1.25795	3.34827	8.83565	7.27525	6.89486
TCGA-44-A479	73	Lung Adenocarcinoma	T2	N0	MX	Stage IB	256	4	Alive	12.255	12.2446	12.2855	8.81439	9.94394	11.1859	11.2023	8.0484	7.97479	3.49084	0.449735	0.449735	3.05585	0.792087	5.48847	4.12602	10.5094	5.44067	0	1.06858	0	4.12602	6.80522	4.75334	9.6522	10.605	12.4354	14.0018	4.95395	0.449735	16.2073	3.23468	9.02758	13.4592	12.2593	0.792087	6.70255	8.73734	11.7925	5.57957
TCGA-44-A47A	78	Lung Adenocarcinoma	T2a	N0	MX	Stage IB	202	4	Alive	12.9293	12.9315	12.9346	8.8958	9.11724	11.3826	11.4537	0	0	4.79374	2.52437	2.66616	2.52437	0	4.27938	3.93165	10.5225	6.23399	1.98942	1.98942	0	7.49533	5.54689	5.87364	10.0185	11.9654	12.4714	14.4698	7.27506	1.98942	16.4717	2.79526	10.1705	14.0287	11.9678	2.36711	1.75558	8.99153	11.6871	4.36507
TCGA-44-A47B	79	Lung Adenocarcinoma	T2a	N0	M0	Stage IB	105	3	Alive	13.2273	13.2281	13.2274	8.12865	10.6951	12.0325	12.0364	0	0	3.75036	1.85705	2.16893	3.28425	4.3464	3.90569	2.33436	9.75975	3.76202	1.33907	1.20873	0.285173	6.50851	3.95735	5.71041	9.05137	10.6107	10.3228	14.261	6.7532	0.727413	12.8335	1.40008	8.94183	13.7204	12.1168	0.285173	5.88329	8.01683	7.4024	5.67382
TCGA-44-A47F	74	Lung Adenocarcinoma	T2b	N1	M0	Stage IIB	246	3	Alive	12.9552	12.9491	12.9514	7.72253	9.03768	12.1097	12.1216	0.201151	0.201151	3.50124	2.4952	2.10149	1.40368	0.377657	4.87906	3.71356	10.3665	3.50124	1.40368	1.55826	0	6.1832	3.98294	6.05596	10.3247	10.3507	10.5943	14.9117	6.14406	0.201151	14.1978	4.99189	8.64771	13.9974	11.9311	0.534903	0.201151	8.05511	6.76451	4.66603
TCGA-44-A47G	73	Lung Adenocarcinoma	T1	N0	M0	Stage IA	135	4	Alive	12.7245	12.7199	12.7307	9.52909	9.60757	11.9602	11.9775	0.463575	0.171614	3.96836	3.1427	3.22296	2.65658	7.16351	4.15383	3.29899	9.73301	3.97996	2.18171	2.18171	0.913974	6.0149	4.74928	6.01208	9.98577	10.0176	12.0177	15.1924	7.39551	2.29745	15.3515	2.87104	8.88624	13.5659	12.4508	2.01137	1.59507	8.43716	7.42656	5.57324
TCGA-44-A4SS	73	Lung Adenocarcinoma	T1b	N0	M0	Stage IA	114	4	Alive	12.5275	12.5346	12.5496	8.68916	9.93952	11.4172	11.4179	0.891316	1.36023	4.44637	1.89028	1.83374	1.43815	8.87444	4.64839	4.56401	10.0646	4.2551	1.83374	1.51208	0	5.81459	5.30265	5.03442	9.74556	10.649	12.0677	15.1147	7.10023	1.94469	13.5747	2.91724	8.94912	14.3256	13.3029	0.650684	0.192166	8.87925	10.6199	6.20288
TCGA-44-A4SU	67	Lung Adenocarcinoma	T1a	N0	MX	Stage IA	76	4	Alive	12.3903	12.3857	12.4118	10.4342	9.96698	11.5643	11.5799	1.34229	1.44757	5.12026	3.26864	3.53067	3.14887	4.68709	5.99469	4.22177	10.0308	5.35487	2.91189	3.11731	0.253314	7.07244	8.9481	5.89584	9.90421	9.92572	10.8853	15.2381	5.75425	2.02541	15.8593	2.48713	8.70502	15.3321	14.5438	1.22872	7.85141	9.41324	7.50933	6.45861
TCGA-49-4486	72	Lung Adenocarcinoma	T1	N0	M0	Stage IA	2318	3	Dead	13.5966	13.5915	13.5882	10.5063	9.58046	12.547	12.5901	0	0	6.36513	1.75155	1.53294	2.10905	2.74012	6.522	2.93133	10.5411	4.09567	0.559188	0.559188	0	7.77958	2.51964	4.56834	8.7028	11.913	11.7373	14.7052	9.76761	0.559188	17.0276	2.25928	10.5452	14.3877	12.9111	0.559188	0.961163	9.21715	8.75115	6.65672
TCGA-49-4487	72	Lung Adenocarcinoma	T1	N0	M0	Stage IA	855	4	Dead	13.4003	13.4048	13.4042	10.4577	10.2148	12.6537	12.6628	0	0.256973	4.0186	1.24171	1.82155	3.66655	6.53046	5.08533	4.7088	10.0465	4.87138	1.11757	0.475022	0.475022	4.81254	4.11914	5.57872	10.4256	10.7052	11.4759	16.4376	6.86322	1.82155	15.7924	2.96789	9.67857	13.6869	12.9858	1.97252	1.24171	8.56549	8.26166	5.75052
TCGA-49-4488	74	Lung Adenocarcinoma	T1	N0	MX	Stage IA	869	3	Dead	13.5644	13.5588	13.5651	9.4012	11.4232	13.8338	13.8434	0	0.13021	2.94601	2.98095	3.21907	3.47333	3.68942	6.62997	4.35455	10.4235	6.01061	1.38167	1.43304	0.887585	6.60499	3.94081	4.60466	9.44252	9.83722	11.8346	16.4386	5.69005	2.1063	14.9568	3.62461	8.73963	15.9252	15.8284	0.732201	5.14875	9.38438	8.2358	4.77857
TCGA-49-4490	45	Lung Adenocarcinoma	T3	N2	M0	Stage IIIA	385	3	Dead	12.8971	12.8915	12.8965	10.8789	10.3804	11.7097	11.7161	7.28709	7.31656	2.54448	2.71757	2.74451	4.423	0.456116	5.58425	3.44835	9.67651	4.7956	1.99087	1.84916	0.58091	6.33447	3.66119	4.80842	10.0746	9.55507	9.82032	16.502	4.95974	0	14.2622	2.84748	9.03632	14.6777	13.888	1.24088	3.05536	8.35799	7.45344	5.12258
TCGA-49-4494	77	Lung Adenocarcinoma	T3	N2	M0	Stage IIIA	1081	3	Dead	12.2458	12.2114	12.2357	10.0255	9.31493	10.9193	10.9612	0.995373	0.58188	6.17077	1.99305	2.31452	4.38349	10.1978	5.18081	3.94553	9.60729	5.53009	0.995373	0.995373	0.58188	6.07833	4.77243	4.94523	8.8425	11.1653	12.9001	15.5006	6.7656	2.89886	16.7051	3.89824	9.43679	16.4788	15.0864	2.89886	6.53773	9.52893	8.65964	5.99088
TCGA-49-4501	67	Lung Adenocarcinoma	T2	N0	M0	Stage IB	1421	1	Dead	13.1545	13.1534	13.1723	11.0661	9.80915	11.8974	11.8607	0	0.74223	4.20881	4.20881	4.28547	4.88715	3.38109	6.42801	4.42755	10.1616	4.87065	3.33375	3.23412	1.74617	7.14231	4.63709	5.54682	9.58549	10.2768	12.4837	15.8792	6.53654	0.41833	16.2637	4.82001	8.25626	15.3909	14.7353	2.42571	5.92779	9.84547	8.75006	5.3467
TCGA-49-4505	61	Lung Adenocarcinoma	T2	N1	M0	Stage IIB	428	4	Dead	12.8087	12.8137	12.8416	10.0406	9.708	11.409	11.4199	0	1.13055	4.65449	3.81595	3.77475	4.10898	2.19164	5.83043	2.87648	9.01017	4.53621	3.02441	2.31172	1.37066	6.23152	3.54903	5.14947	8.92565	10.3913	11.7728	15.5136	6.26909	2.06067	15.9369	2.71163	8.64903	15.6524	14.6287	0	5.40031	9.10567	7.06413	5.22788
TCGA-49-4506	68	Lung Adenocarcinoma	T2	N1	M0	Stage IIB	999	2	Dead	13.1299	13.0744	13.1295	8.48968	8.44057	11.7677	11.7836	0	1.13939	5.46935	0	0	4.05636	3.70363	6.145	4.50155	10.8419	4.2512	0	0	0	5.508	4.71482	4.90058	9.23755	12.2304	13.7782	14.8923	5.21282	1.76798	16.9376	4.05636	9.76998	14.9485	13.4044	1.13939	2.81032	9.7858	8.75767	6.83378
TCGA-49-4507	73	Lung Adenocarcinoma	T3	N1	M0	Stage IIIA	268	4	Dead	12.7509	12.7802	12.767	9.33455	9.1081	11.2616	11.2868	0	0	5.49617	3.68733	3.48349	2.50287	1.43162	5.84402	4.72587	10.6401	4.94045	2.8808	2.13586	1.98936	5.22867	4.13344	4.72587	9.07783	12.0261	13.4681	15.4894	4.81557	2.26884	16.6386	5.82255	9.05614	14.4042	12.8483	0	0.510327	9.32312	9.37752	8.75968
TCGA-49-4510	51	Lung Adenocarcinoma	T2	N1	M0	Stage IIB	896	2	Dead	13.0099	13.02	13.0159	11.5688	10.303	11.8416	11.8879	0.910962	0.371205	4.24027	2.35278	3.00762	3.33577	7.22378	5.97532	3.94282	10.2595	4.86639	1.74307	0.910962	0.910962	6.81384	3.73598	4.40918	8.36605	12.2056	10.3898	15.6465	6.31542	0.66618	16.999	3.49444	8.27195	15.0928	13.2642	0	3.73598	10.3104	7.25183	5.35427
TCGA-49-4512	69	Lung Adenocarcinoma	T2	N2	MX	Stage IIIA	905	1	Dead	13.429	13.4223	13.4434	10.3799	10.6445	12.5818	12.5907	0.202754	0.202754	2.2996	3.41375	3.24031	5.96378	1.63807	6.17134	3.41375	9.57012	5.22362	2.5053	2.16045	2.00642	6.07129	4.71973	4.7524	10.212	9.29383	9.55081	17.2142	4.97638	1.49094	14.8357	3.62257	8.15013	15.0595	14.2735	1.23758	5.03731	8.33204	6.84643	5.03731
TCGA-49-4514	79	Lung Papillary Adenocarcinoma	T1	N0	M0	Stage IA	1314	3	Alive	13.1732	13.1451	13.1737	9.95857	10.4901	12.4791	12.4915	0.264058	0.487181	4.94139	2.14224	1.26661	6.00152	2.14224	6.46877	3.74983	10.8186	6.0284	2.07506	1.26661	1.93052	6.31348	3.661	5.0849	10.4225	11.0168	11.366	17.2701	7.0893	2.07506	15.8565	3.54166	10.5718	13.1429	12.4587	2.26789	6.20768	8.63401	11.7199	7.3495
TCGA-49-6742	70	Mucinous (Colloid) Carcinoma	T2a	N1	M0	Stage IIA	1678	3	Alive	13.088	13.0908	13.0906	10.41	10.1285	11.8462	11.8604	6.28641	6.31221	3.81528	2.43992	2.54312	7.58289	8.26212	6.24873	3.4932	9.56464	4.34439	2.07689	1.85416	1.38377	5.35173	4.55661	6.30121	10.1225	10.7869	9.25312	17.5117	9.85464	1.59066	13.7166	1.85416	9.54302	13.0067	12.0253	2.97092	2.20832	8.50596	14.1396	4.07842
TCGA-49-6743	81	Lung Clear Cell Adenocarcinoma	T1	N2	MX	Stage IIIA	369	4	Alive	13.1471	13.1491	13.1593	9.4096	10.7683	11.9112	11.938	7.06015	6.93328	2.3615	2.08818	1.75068	2.96345	8.50331	5.40567	4.31625	10.1915	6.5656	0.670199	0.916048	0.916048	2.3615	4.31625	4.70763	9.83971	9.88236	9.94817	17.4623	5.36485	3.16711	14.746	3.74601	9.05122	13.8524	12.9041	1.30931	4.51588	7.84071	7.55115	6.70703
TCGA-49-6744	64	Lung Adenocarcinoma Mixed Subtype	T2a	N1	MX	Stage IIA	890	4	Alive	13.4786	13.4804	13.477	10.525	10.6338	12.8465	12.849	0.197801	0.371725	2.17849	2.68642	2.71898	4.03823	2.956	5.62057	3.00963	9.05589	4.57151	1.61225	1.21571	1.02052	4.99365	3.51518	5.60758	10.1975	9.57597	9.67629	17.5724	8.01705	2.13088	14.9674	1.38761	8.80695	12.6259	11.6702	2.31256	3.2062	7.70182	7.97469	5.17476
TCGA-49-6745	82	Lung Adenocarcinoma	T2a	N2	M0	Stage IIIA	156	4	Alive	13.194	13.1984	13.193	10.3744	10.1656	11.8382	11.8597	0.331591	0	2.7956	1.73361	2.20714	4.29313	0.331591	4.64566	2.2857	9.05602	4.11096	1.02404	0.601031	0.827982	4.42046	3.90242	4.76014	10.1211	10.071	9.67834	16.9112	7.61158	2.43103	13.4787	1.73361	9.26616	14.103	12.4857	2.49856	1.19661	6.99274	8.13629	4.42046
TCGA-49-6761	68	Lung Adenocarcinoma	T1	N2	MX	Stage IIIA	1	4	Alive	12.9702	12.9609	12.9775	10.2513	9.95639	12.0226	12.0379	0.614404	0	3.56448	3.85654	3.8136	5.20518	8.54167	6.08301	4.03534	10.2902	5.36612	2.98222	2.77403	1.99029	6.72671	5.11523	6.06023	9.78605	9.82795	12.7442	16.2887	8.31848	3.2145	16.3969	3.66452	9.57972	13.6039	13.1049	2.10156	4.93667	9.91462	8.08456	5.53091
TCGA-49-6767	46	Lung Adenocarcinoma	T3	N0	MX	Stage IIB	0	2	Alive	12.5925	12.5913	12.5966	8.76089	9.80515	11.3038	11.3026	0.247168	0.247168	2.80322	0.642123	0.458118	4.12474	7.33227	5.926	3.79643	9.99809	6.56698	0.247168	0	0	6.19982	4.37912	3.94386	10.7255	10.6838	10.949	15.8162	5.65883	3.75709	12.7137	3.58804	9.66805	15.2332	14.8913	0.458118	0.642123	9.13825	7.75551	6.21441
TCGA-49-AAQV	63	Lung Adenocarcinoma Mixed Subtype	T1	N1	MX	Stage II	677	1	Dead	12.5762	12.5794	12.615	10.6037	9.88811	11.6827	11.7251	1.68207	1.4325	4.67059	4.43025	4.52912	4.64142	0.422047	6.59487	3.66948	10.2391	5.19029	3.86721	3.72615	1.89476	6.72569	4.66093	6.53003	10.5723	8.91144	11.3453	16.2521	7.25486	2.02093	15.4136	3.56979	8.69369	14.1473	13.419	1.13053	6.85837	8.34441	8.22168	5.12857
TCGA-49-AAR0	57	Lung Adenocarcinoma	T1	N0	MX	Stage IA	4415	2	Alive	13.5493	13.5366	13.5508	10.8809	10.4988	12.7427	12.755	5.89656	5.53457	4.0583	3.63098	3.96744	1.86547	4.20869	4.65544	4.14378	9.97452	5.02339	2.50528	2.98454	1.01212	5.6086	4.65544	5.8667	10.4809	10.6305	11.9611	15.9289	7.49811	1.50099	15.1652	4.94935	9.85574	14.5556	13.5269	3.25425	4.33036	9.43731	7.4686	7.95004
TCGA-49-AAR2	64	Lung Acinar Adenocarcinoma	T2	N0	MX	Stage IB	1945	4	Alive	11.8608	11.8398	11.8847	9.43434	9.99034	10.5903	10.6213	9.40932	9.39452	2.57433	1.9166	2.06067	1.57646	0.481791	7.32002	6.0098	11.8849	5.14948	1.47723	1.75653	0.842337	6.09176	4.35243	4.67703	9.75742	12.1913	11.4052	14.7793	6.05781	2.12765	16.6574	2.5255	10.6089	14.3117	13.5394	0.673298	8.25874	9.58605	13.4757	7.83779
TCGA-49-AAR3	69	Lung Adenocarcinoma	T2	N1	MX	Stage IIB	1893	Unknown	Alive	12.2238	12.2382	12.2099	8.97166	9.3438	11.1198	11.1414	0	0.222959	2.17301	2.37243	2.46267	2.50576	0.876271	5.49037	3.50611	9.9305	5.7227	1.94153	1.81019	1.22466	5.23267	6.00765	5.20679	10.0861	9.81533	12.6829	16.2188	5.06274	2.11852	16.9445	3.9423	8.94598	12.7857	12.254	0.416029	2.5476	8.85362	7.87122	7.35266
TCGA-49-AAR4	51	Lung Adenocarcinoma	T2	N2	MX	Stage IIIA	879	2	Dead	12.3666	12.3907	12.3904	10.4372	9.54448	11.0442	11.082	4.78942	4.77953	2.41895	3.94174	3.55766	5.24268	10.1223	5.72751	4.20095	10.5168	5.37999	3.35935	3.43694	2.46907	5.61516	5.16119	5.80272	10.5971	9.83283	12.395	16.7404	7.57156	3.77246	15.8762	3.9058	8.90239	13.9583	13.1724	0.249792	5.01703	8.80819	7.69909	5.78305
TCGA-49-AAR9	61	Lung Adenocarcinoma	T3	N0	MX	Stage IIB	260	2	Dead	12.7101	12.7026	12.7175	8.34337	10.8201	12.5579	12.5688	3.46032	3.63649	6.13613	1.28068	1.28068	7.99088	8.62512	6.55884	5.12729	10.5024	5.03595	0.778016	0.778016	0	8.23631	4.72107	3.90092	9.22963	11.9748	9.74365	15.5168	4.68143	5.84466	12.8765	2.96168	9.28109	13.7099	12.4686	0.778016	3.55109	9.09185	9.32194	8.41913
TCGA-49-AARE	51	Lung Adenocarcinoma	T1	N0	MX	Stage IA	1229	4	Dead	12.3872	12.4051	12.3954	10.3044	10.0876	11.8935	11.9149	5.62476	5.82419	5.61543	2.67958	2.06365	2.36024	9.67829	5.46773	4.85737	10.6399	4.59795	2.06365	2.26799	0	4.43781	4.28143	5.51866	9.4408	10.4023	11.4985	14.991	7.16153	3.77839	15.1806	4.20885	9.87386	15.0539	13.5108	1.54015	2.81615	9.06338	8.84029	8.15809
TCGA-49-AARN	56	Lung Adenocarcinoma	T1	N0	MX	Stage IA	1135	5	Dead	12.7077	12.7063	12.7259	9.11683	9.95208	11.5911	11.5901	0	0.593493	3.25157	2.6062	2.95287	4.1839	0.466415	6.00518	3.66728	9.7713	5.11746	2.06371	2.77659	1.26271	6.92761	4.73184	5.92287	9.85017	10.1983	11.4255	15.8322	6.00232	2.54461	16.1147	3.46607	9.66588	13.8029	12.7463	2.22943	4.91941	8.93641	8.46935	6.59503
TCGA-49-AARO	39	Lung Papillary Adenocarcinoma	T1a	N0	MX	Stage IA	3755	2	Alive	12.8698	12.8891	12.8795	9.39173	9.91393	11.3077	11.3093	4.94725	4.97575	2.23049	2.92913	3.51895	3.55717	0.387079	4.93279	3.04124	10.2019	5.41614	2.36584	2.92913	1.85432	5.51168	5.27421	5.53102	9.86097	11.0142	11.8516	16.2913	6.52259	3.89224	15.1583	3.14526	8.86942	13.0992	11.8663	0.943531	3.87721	8.70999	7.51351	7.39454
TCGA-49-AARQ	41	Lung Adenocarcinoma	T2	N0	MX	Stage I	6443	4	Alive	13.3483	13.3433	13.3578	10.7667	10.6966	12.032	12.0232	0.367378	0	6.33542	1.2928	1.45419	3.68821	0.367378	6.22229	4.80583	11.7008	7.01002	1.11105	0.659935	0.903051	5.10226	5.45683	4.72904	9.50155	11.5271	12.6131	15.3848	4.10771	1.45419	16.7544	2.93925	9.85324	14.5745	13.8409	0.367378	1.96349	10.3839	8.2714	7.49596
TCGA-49-AARR	68	Lung Adenocarcinoma	T1	N0	MX	Stage IA	4630	3	Alive	12.8814	12.8735	12.8801	11.307	9.73559	11.5943	11.6025	1.35489	1.35489	3.10336	4.08468	4.68537	6.20986	1.65166	5.62326	3.52545	10.1881	4.34181	4.08468	4.06803	2.77435	4.65224	5.86415	7.30151	11.5546	10.1033	11.7425	17.5209	8.40116	0.98084	16.2918	4.68537	8.76047	12.7084	11.3268	5.07525	5.36834	8.73168	8.0341	5.31993
TCGA-4B-A93V	52	Lung Adenocarcinoma Mixed Subtype	T1b	N0	M0	Stage IA	254	4	Alive	13.1731	13.168	13.1707	9.67739	10.8637	12.9222	12.9505	0.728926	0.728926	1.85982	0	0.410018	0.410018	0	6.12985	5.06788	11.5114	5.43971	0.410018	0	0.410018	2.3058	4.69941	4.39581	9.75792	11.3319	11.6533	14.2858	3.98109	1.98489	15.6847	2.20656	10.419	15.7363	14.8434	0.410018	10.005	10.3337	7.80009	8.3389
TCGA-50-5044	72	Lung Adenocarcinoma	T4	N1	M0	Stage IIIB	624	NA	Dead	13.0235	13.0236	13.0161	10.2016	10.5501	11.8953	11.8905	0	0	3.0003	2.36433	2.56733	3.93194	0.332647	5.23129	3.4053	10.5561	6.00034	1.62039	1.19951	0.830228	5.45247	3.69252	7.57805	10.301	9.75363	10.1064	17.2286	7.16358	1.19951	15.1354	4.42535	9.96864	12.9297	12.0765	1.94581	2.56733	8.31943	7.99805	6.04636
TCGA-50-5045	57	Lung Adenocarcinoma	T2	N1	M0	NA	2174	NA	Dead	13.8646	13.8644	13.8679	10.9388	10.2331	13.0538	13.0574	0.358694	0.460851	2.25203	3.48046	3.61948	4.13418	2.38791	4.95922	3.43098	9.57807	4.34256	1.78505	1.66176	0.885023	5.40915	5.01486	5.63899	10.1319	10.1913	11.9961	16.7276	7.17289	2.51208	16.281	3.87212	8.36808	14.6543	13.5809	1.96965	5.30656	8.94458	7.52946	6.14978
TCGA-50-5049	70	Lung Adenocarcinoma	T2	N0	M0	Stage IA	1485	NA	Alive	14.1348	14.1282	14.1372	11.2877	10.8857	13.397	13.4205	6.43559	6.47209	3.06895	3.27577	3.48071	5.4245	1.5099	5.82799	3.63888	10.1959	5.38038	1.30936	1.30936	0.244631	5.15201	4.4146	5.57189	10.1925	8.90737	13.0487	16.4685	6.48702	1.30936	16.1871	4.8346	8.99619	15.5879	14.6316	2.39236	3.03682	9.05952	8.2578	4.94257
TCGA-50-5051	42	Lung Adenocarcinoma	T2	N2	M0	Stage IIIA	455	4	Alive	13.6333	13.6427	13.6419	10.8518	10.1442	12.6172	12.6219	0	0	3.06481	1.8449	1.4718	3.57469	1.54107	7.45982	3.70115	9.7235	4.10735	1.39903	0.967208	1.06453	3.8313	2.62867	5.60337	9.56466	10.0058	9.37551	16.873	6.44671	0.862842	14.5361	2.4954	9.20256	15.4693	14.2845	2.38668	3.8722	8.17705	8.41996	5.94113
TCGA-50-5055	79	Lung Adenocarcinoma Mixed Subtype	T1	N1	M0	Stage IIA	785	NA	Alive	14.1383	14.143	14.151	11.7865	10.5871	13.4538	13.4575	0.617909	0	2.78265	4.69768	4.77484	5.14551	8.30905	5.93213	3.61207	10.287	4.76542	2.49406	2.49406	1.7298	7.35501	4.37726	6.17921	10.6189	10.4462	13.3109	16.7981	7.10717	1.04914	16.2565	5.42825	8.5338	13.8896	12.737	2.35021	2.78265	9.27766	8.93198	4.65749
TCGA-50-5066	72	Lung Adenocarcinoma Mixed Subtype	T2	N0	M0	Stage IB	297	1	Alive	13.7087	13.7	13.7073	10.4613	9.84417	12.9326	12.9401	1.96536	2.34117	2.11798	1.79466	1.60102	2.79814	7.36499	6.36611	3.82967	10.0964	6.09589	0.521819	0.367941	0.195669	3.58969	4.80075	5.65497	10.2027	8.4424	12.6093	16.5879	6.52701	2.21144	16.3704	4.88827	8.9715	14.258	13.8199	1.96536	1.73295	8.92181	8.14583	5.67151
TCGA-50-5068	59	Lung Adenocarcinoma	T2	N1	MX	Stage IIB	1499	NA	Dead	14.2807	14.2753	14.2814	10.6159	10.3623	13.3717	13.3716	0.146269	0.146269	2.24326	3.36223	3.54479	4.20942	0.512801	6.39625	3.44937	10.0379	4.96335	0.713896	1.18932	0.400661	6.28022	3.73021	5.26903	9.82585	9.79135	12.8629	16.4914	7.27589	1.95644	15.4659	4.89773	8.3493	14.6209	13.4477	1.25529	6.29794	8.30082	8.62085	3.96519
TCGA-50-5072	74	Lung Adenocarcinoma	T2	N2	M0	Stage IIIA	246	3	Alive	13.5525	13.5484	13.5627	10.575	11.0326	12.4238	12.4488	3.20938	3.38239	4.14302	3.71389	3.82088	6.07684	6.41527	6.34231	3.92049	10.6171	4.57873	2.28458	2.38099	1.81777	5.08738	4.69582	5.20399	10.2476	10.6056	10.1769	17.8394	7.17265	3.92049	14.6948	2.6367	9.83313	13.0798	12.5169	3.87154	1.81777	8.21009	11.6429	6.43505
TCGA-50-5930	47	Lung Adenocarcinoma Mixed Subtype	T2	N2	M0	Stage IIIA	282	NA	Dead	12.7286	12.7196	12.7141	9.52872	9.51232	11.552	11.5918	4.6358	4.71283	1.75961	1.34136	1.89799	3.27681	10.4244	4.39994	3.61455	9.24246	4.32831	1.01621	1.68511	0.227044	2.52911	3.59434	7.2512	9.85239	10.2772	11.8987	16.9252	6.51302	1.89799	16.3855	5.68983	8.32216	15.0866	13.3951	1.52345	1.83046	9.70817	7.93197	6.28922
TCGA-50-5931	75	Lung Adenocarcinoma	T2	N0	M0	Stage IB	434	4	Dead	14.0243	14.0251	14.0308	11.4691	10.5077	13.1275	13.1417	2.78369	2.97584	3.69329	2.97584	2.85063	4.98817	10.3874	4.46545	4.7721	10.6036	7.35623	1.85442	1.48467	0.408176	5.92312	4.07552	4.79777	8.97335	11.2285	9.67052	17.4769	5.07471	5.39367	14.4944	3.61844	9.89274	14.3597	13.4263	0.218476	6.5298	10.0026	8.85659	6.31552
TCGA-50-5932	75	Lung Adenocarcinoma	T2	N1	M0	Stage IIB	1235	NA	Dead	13.9502	13.9503	13.9461	9.94999	11.3505	13.7268	13.7401	0	0	1.8396	2.01723	2.22444	1.31321	1.17023	5.16104	4.00052	10.1471	3.42886	1.35789	1.67281	0.629553	7.96399	1.87077	4.08267	8.58305	10.9258	9.22952	16.0906	5.30489	1.52392	13.3959	1.8396	9.06685	16.0393	14.5313	1.56261	0.768414	8.16279	7.84692	4.69228
TCGA-50-5933	72	Lung Adenocarcinoma	T4	N2	M0	Stage IIIB	2393	NA	Dead	13.2349	13.2491	13.245	9.27161	10.3308	12.3876	12.4172	0.274276	0.274276	0.274276	0.877781	1.62941	3.49313	0.274276	4.16674	2.86426	9.3735	4.06212	0.877781	0.877781	0	4.04392	3.59664	5.26604	9.37486	8.95051	10.0907	17.5839	3.8055	1.302	13.9631	3.26076	7.85247	14.0212	12.8221	0	1.62941	8.03746	6.63838	5.47064
TCGA-50-5935	86	Lung Adenocarcinoma	T1	N0	M0	Stage IA	653	NA	Dead	13.5915	13.5833	13.5891	9.87475	10.9808	13.4532	13.4676	0	0.110004	1.94572	2.16548	2.16548	3.38245	7.42809	5.3184	3.50833	9.20321	4.6119	1.07672	1.18122	0.481457	8.00069	2.89097	5.89222	9.34389	8.87787	11.064	16.6522	6.21044	1.07672	15.2424	3.68757	8.9355	15.2373	14.0666	0.481457	5.19277	8.31469	8.61851	4.51524
TCGA-50-5936	58	Mucinous (Colloid) Carcinoma	T2	N2	M0	Stage IIIA	257	NA	Dead	13.2162	13.2129	13.2214	9.12097	10.5093	13.0844	13.1026	0.214678	0.40151	2.41468	1.19128	1.38098	6.56773	2.69045	5.23809	3.79031	10.9018	3.99289	0.40151	0.566898	0.214678	5.35582	3.19892	5.30403	9.54106	10.5491	9.70423	16.1418	7.38145	1.83476	14.8104	3.80695	8.74614	14.5739	13.6172	1.46722	4.04991	8.20032	11.0797	5.46989
TCGA-50-5939	85	Lung Adenocarcinoma Mixed Subtype	T2	N0	M0	Stage IB	460	3	Dead	13.4665	13.4759	13.4892	9.96474	10.0438	12.9334	12.9589	2.30129	2.15624	2.10445	2.47447	2.43308	3.89045	2.25454	5.26907	3.22179	10.5691	3.31587	1.67818	1.52903	0.836567	4.41099	2.8652	5.83557	9.89596	10.4812	9.6256	16.3684	7.63905	0.557266	15.3923	3.50748	9.19385	14.7817	13.7276	2.30129	1.44824	7.64019	7.46005	6.56239
TCGA-50-5941	55	Lung Adenocarcinoma	T2a	N2	M0	Stage IIIA	285	2	Alive	14.5409	14.5376	14.54	10.9203	11.4273	14.2128	14.2279	1.71837	1.84375	1.67403	2.34577	2.69547	3.96719	0.997063	5.11944	3.68388	9.66177	4.78615	0.997063	0.997063	0.483749	4.70584	2.71748	5.06897	9.90387	10.1407	11.439	16.7762	5.90351	2.58006	15.9029	2.45462	8.13982	14.8749	13.9548	2.40122	5.82204	8.59479	7.47958	5.4861
TCGA-50-5942	67	Lung Adenocarcinoma	T1	N0	M0	Stage IA	136	4	Alive	14.4158	14.4192	14.4161	12.1474	11.3037	13.535	13.5393	0	0	1.36889	4.44635	4.44635	9.3147	0.538245	5.18975	3.00165	8.92344	3.77207	1.97795	2.34194	1.23672	6.19233	4.70583	6.37635	10.3089	9.98415	9.17891	17.1781	5.30974	0	16.2333	2.78213	8.96907	15.0581	13.1362	3.97239	2.34194	8.31594	10.4338	4.23742
TCGA-50-5944	69	Lung Acinar Adenocarcinoma	T1	N0	M0	Stage IA	373	NA	Alive	14.1715	14.1715	14.1757	11.6621	11.5563	13.7189	13.7267	0.162381	0.162381	2.33644	5.64625	5.73605	4.8578	1.47871	6.07376	2.37007	9.06969	4.12436	2.9395	2.5274	1.90306	5.36275	2.33644	4.67477	9.56691	10.4806	7.96915	17.9554	5.22708	0	15.4862	1.13181	7.92952	14.681	12.9467	2.96173	1.28072	7.68001	5.81144	4.04329
TCGA-50-5946	62	Lung Adenocarcinoma Mixed Subtype	T1	N0	MX	Stage IA	349	4	Alive	12.7664	12.7698	12.7773	9.55094	9.8258	10.8542	10.8869	8.06234	8.06915	3.53254	1.61748	1.56241	2.52827	6.63381	6.66273	4.64479	11.2742	6.28096	1.84217	1.50516	0.545614	2.90543	5.06198	4.21131	9.53304	9.77382	10.8803	15.6277	6.4326	0.545614	15.5615	2.97033	9.60686	15.6318	15.3995	0.298448	4.45754	9.56381	7.21252	6.77975
TCGA-50-6590	72	Lung Adenocarcinoma	T2	N0	M0	Stage IB	1288	4	Dead	12.8049	12.7893	12.7987	8.56879	10.463	11.6051	11.5894	1.40963	1.40963	3.26526	1.21745	0.733509	3.57703	0.995678	4.61618	3.8664	9.98004	5.18798	0.412878	0.995678	0.412878	3.10782	3.21466	4.59656	10.4071	10.786	11.6216	17.0582	3.96152	2.57775	16.2198	3.21466	9.09727	14.3682	14.0009	0.995678	0.995678	8.3894	8.27985	6.62564
TCGA-50-6591	63	Lung Adenocarcinoma	T2	N0	M1	Stage IV	119	1	Dead	12.9203	12.9203	12.9459	8.90497	12.2834	11.9199	11.9333	1.76047	1.88229	6.06224	0.533827	0.804281	5.45895	11.3617	7.3012	5.7545	11.2787	7.47345	0.200699	0.675382	0	4.96803	7.81111	2.67201	9.11605	8.64047	8.44549	15.5058	7.82542	0.376857	14.0188	1.62741	11.6253	14.2872	14.0672	1.62741	3.88083	9.3389	7.95082	4.49139
TCGA-50-6592	71	Lung Adenocarcinoma	T2	N0	M0	Stage IB	777	4	Dead	13.4466	13.4288	13.4299	9.35569	11.7884	13.1176	13.1255	1.04694	1.49962	1.96119	1.24535	1.49962	8.58858	1.24535	3.93704	4.9685	10.0533	4.12508	0.816831	0.383622	0.542921	3.92262	3.86347	4.3785	9.39506	10.5202	11.9171	16.8627	6.81753	3.29774	15.0027	3.25235	9.16063	14.5693	13.4645	0.383622	1.14955	8.76612	13.6135	7.32474
TCGA-50-6593	49	Lung Adenocarcinoma Mixed Subtype	T1	N2	M0	Stage IIIA	336	4	Dead	12.8118	12.8137	12.8159	10.8287	10.0954	12.2041	12.2122	0.214245	0	0.565881	3.62841	3.78741	4.69906	0.214245	5.51308	3.06427	10.8665	5.27735	2.91915	2.49642	1.83251	5.54806	3.00796	4.92874	9.95815	8.81196	9.67986	17.5009	5.47724	1.18953	14.1859	2.01501	8.0481	15.3482	14.3552	2.125	3.24567	7.80436	6.86926	4.7342
TCGA-50-6594	79	Lung Adenocarcinoma	T3	N2	M0	Stage IIIA	370	4	Dead	13.9875	13.9816	13.9862	8.81701	10.7325	12.4852	12.5064	0.281085	0.718373	3.41682	2.57228	3.26369	2.34683	4.58596	6.40023	3.79769	10.3178	5.09283	2.00415	1.84048	0.895639	6.43293	4.30118	5.18101	9.0741	9.74156	10.768	16.8395	7.51725	4.59882	16.2056	3.92573	8.20273	13.5575	11.9052	0.281085	3.92573	8.61099	8.67996	3.966
TCGA-50-6595	74	Lung Adenocarcinoma	T2	N2	M0	Stage IIIA	189	3	Dead	13.1141	13.1076	13.1211	9.4278	10.4161	11.6942	11.6919	0	0	2.5124	0.770491	1.5272	3.13165	5.45357	4.53086	3.38008	9.48055	4.92649	0.770491	0.956899	0.770491	2.96776	4.20249	6.0533	10.4332	9.29036	9.77443	17.7749	6.66819	2.25233	12.909	2.62673	9.17354	12.8027	11.8245	0.770491	1.12195	7.98159	7.81221	6.568
TCGA-50-6597	79	Lung Adenocarcinoma	T2	N0	M0	Stage IB	1015	1	Alive	13.8422	13.8434	13.8487	10.3902	10.5577	13.0482	13.0484	0.26958	0.26958	3.69115	2.71091	2.35308	3.38557	0.692759	5.3813	4.31485	9.24823	4.48334	2.29387	2.40996	1.40254	5.73298	2.16761	5.10809	10.0689	10.6395	10.3587	16.4646	4.65787	1.28582	14.5625	2.16761	8.3315	13.9176	13.0767	3.41366	1.15882	8.4276	8.92445	4.64608
TCGA-50-6673	84	Lung Adenocarcinoma	T1	N0	M0	Stage I	22	1	Dead	12.3694	12.375	12.3703	9.28696	11.0963	11.259	11.2599	7.71833	7.73523	3.49817	2.64672	2.61166	5.22152	6.0903	5.87987	5.19808	10.7371	4.4676	2.71439	2.27324	1.40812	7.00901	3.79237	5.74886	9.77192	11.3632	11.3564	15.9241	5.74279	0.679353	16.9948	3.22415	9.47519	14.0615	13.2143	0.460363	5.55946	10.2474	12.3342	5.8197
TCGA-50-7109	60	Lung Adenocarcinoma	T1	N0	M0	Stage IA	255	2	Alive	13.2904	13.289	13.2838	9.33353	11.0089	13.0219	13.0354	0	0.233478	1.79049	1.26624	0.767795	3.23756	0.909452	4.75481	3.55037	8.94042	4.91459	0.909452	0.233478	0.434383	2.38294	4.46467	4.46467	9.95538	10.3226	10.2617	17.1083	6.31966	0.434383	14.7131	3.29032	8.68548	14.1785	13.4368	1.93004	2.05728	8.14527	7.82372	4.04077
TCGA-50-8457	63	Lung Adenocarcinoma Mixed Subtype	T1a	N0	M0	Stage IA	44	4	Alive	13.3877	13.3879	13.4096	11.0553	9.79886	11.6843	11.6875	0	0	2.16865	3.19494	3.66146	6.13623	3.6943	5.53756	2.83148	9.28646	3.75782	3.62785	4.01342	1.29671	6.50353	4.03921	7.42883	11.135	9.44983	10.9159	16.1153	5.44411	0	15.9603	2.57355	9.72678	13.3941	11.9754	1.29671	4.25269	8.0887	8.1298	6.17747
TCGA-50-8459	68	Mucinous (Colloid) Carcinoma	T3	N0	M0	Stage IIB	231	2	Alive	12.5755	12.5767	12.5848	9.78107	9.59582	10.6375	10.6586	0	0	1.69916	1.69916	2.09374	4.97444	0.494227	5.38032	2.914	9.63007	4.36535	2.02299	2.22561	0.494227	7.2783	4.82649	4.52748	9.64118	10.4813	11.1461	15.9074	4.2769	1.28094	15.0771	6.26283	8.57969	13.9403	12.1128	1.3974	1.94859	8.65474	13.2936	6.57559
TCGA-50-8460	74	Lung Papillary Adenocarcinoma	T1a	N0	M0	Stage IA	105	Unknown	Alive	13.7377	13.731	13.7281	9.93889	10.7267	12.4761	12.4934	0.135843	0	1.94983	2.21822	1.98624	4.537	0.671209	5.62873	3.16952	9.84846	4.66042	0.917326	1.31093	0.259988	6.30739	2.52086	5.62007	10.2986	10.5158	9.76808	15.1613	5.69072	0.259988	16.7412	0.917326	8.74156	14.1176	12.8941	3.05422	6.51943	8.07181	7.04462	5.54883
TCGA-53-7624	40	Lung Adenocarcinoma	T2	N0	M1	Stage IV	1043	2	Dead	13.9302	13.9287	13.9465	9.42538	12.4771	12.9121	12.9219	7.82377	7.87594	4.06683	0	0.388456	4.68478	7.58464	5.45779	4.37681	10.9435	6.08855	0	0	0	4.26533	4.06683	3.4031	9.18387	10.9222	10.1653	15.5059	6.12094	3.01913	14.4242	2.13715	10.5666	12.6139	12.0865	2.49438	1.66127	7.74907	9.2284	8.61083
TCGA-53-7626	76	Lung Adenocarcinoma	T1	N1	M0	Stage IIA	929	4	Dead	14.2868	14.2854	14.2907	10.6956	11.5185	13.6304	13.6487	0.212765	0.212765	2.56709	4.36076	4.33827	4.02282	0	5.06251	2.96957	8.68905	4.24462	2.48757	1.75856	1.68917	4.47856	3.13528	5.79041	10.4766	10.4161	10.0295	17.257	8.66609	0.398148	14.6601	0.96602	9.73865	12.8864	11.749	3.56141	4.2922	6.93177	7.91923	4.72384
TCGA-53-7813	51	Lung Bronchioloalveolar Carcinoma Nonmucinous	T4	N0	M0	Stage IIIB	418	4	Alive	13.7071	13.7002	13.7091	9.04396	11.9317	13.2896	13.3008	0	0	4.18098	0.73789	1.35504	2.5044	2.11725	5.69962	4.08964	10.2679	6.53799	1.22371	1.35504	0.73789	6.2649	3.46153	4.33212	9.74246	10.6868	10.3206	16.8405	6.08738	0.531225	16.1942	1.47541	9.49438	14.7312	14.1397	0.73789	6.02957	8.47398	8.57005	5.78944
TCGA-53-A4EZ	63	Lung Acinar Adenocarcinoma	T2a	N1	MX	Stage IIA	280	3	Alive	12.1325	12.1461	12.1552	9.21333	10.2869	11.4726	11.4813	0	0	5.14689	0.810596	1.32646	2.6502	0.323442	3.83991	6.01866	10.8577	5.44201	1.17413	1.46424	0.323442	4.3291	4.15688	5.90224	9.86824	9.86085	10.8323	14.8853	5.8654	1.32646	15.0236	4.62195	9.71274	15.4246	15.0184	1.17413	4.29257	9.24833	8.37604	6.51526
TCGA-55-1592	65	Lung Adenocarcinoma	T2	N0	M0	Stage IA	701	4	Dead	13.3702	13.3466	13.3967	10.825	10.7367	11.6628	11.7104	8.0233	8.16942	5.79164	3.40583	3.54416	3.25282	8.61625	6.63112	3.54416	10.1263	6.67696	3.25282	1.04722	2.07026	7.99342	4.54827	4.84448	9.1908	11.4603	13.2045	16.4985	7.91909	2.07026	16.2439	5.26036	9.392	15.3023	14.4508	3.40583	6.84699	9.8577	10.3806	6.09153
TCGA-55-1594	68	Lung Adenocarcinoma	T2	N2	M0	Stage IIIA	1178	2	Alive	11.8545	11.8391	11.8572	9.84556	9.91185	10.1416	10.1526	9.95161	9.93754	6.73807	2.53773	2.27661	2.53773	7.11346	6.45156	5.43627	12.0072	7.41106	0.971844	0.971844	0	7.12344	4.89919	5.58814	8.56166	11.8757	13.25	15.2511	9.15754	2.27661	17.0529	3.27085	10.343	14.3307	14.224	1.5473	5.5293	10.0673	14.0597	5.0323
TCGA-55-1595	74	Lung Clear Cell Adenocarcinoma	T1	N0	M0	Stage IA	1479	4	Alive	13.0166	13.024	12.9957	9.89152	10.083	11.3783	11.3549	1.51379	2.03304	5.58522	2.71519	3.52545	3.36149	2.57247	5.25217	3.60093	10.8031	5.76006	2.23609	2.03304	1.16161	8.62573	5.95965	5.62192	8.66363	11.8612	12.9855	16.2776	7.42387	1.51379	16.3466	4.24317	9.3106	14.3494	13.0057	0	5.36473	10.2225	9.25034	6.05668
TCGA-55-1596	55	Lung Adenocarcinoma	T2	N1	M0	Stage IIB	1375	2	Alive	12.7132	12.7132	12.6875	9.25544	9.95462	10.9012	10.9682	7.57417	7.74326	6.21068	3.1536	2.30724	3.44273	4.07017	8.38682	5.19157	12.4305	7.7299	1.57273	2.30724	0	3.68348	4.73719	5.5366	8.84275	12.2328	13.0152	17.205	7.80825	4.93641	15.5619	9.67339	8.83653	14.201	13.3475	1.57273	3.68348	9.88401	14.4668	7.07979
TCGA-55-5899	58	Lung Adenocarcinoma	T1a	N1	M0	NA	87	2	Alive	12.8581	12.856	12.8669	9.92107	9.99625	12.5397	12.5601	6.45104	6.46518	1.72191	1.28493	1.36758	3.77009	9.80931	6.08335	5.92862	10.4585	5.64361	0.781025	0.193671	0.193671	1.36758	4.20039	4.1311	9.28928	9.69192	10.7333	15.7677	5.78565	0.65506	16.8293	6.21195	8.46584	15.3669	15.5068	0.896869	6.40041	9.75493	13.4448	7.49311
TCGA-55-6543	60	Lung Bronchioloalveolar Carcinoma Mucinous	T1b	N0	MX	Stage IA	2	4	Alive	14.6846	14.6794	14.6741	10.7568	11.6314	14.0575	14.0756	0	0.199463	1.98747	3.68501	3.39085	2.52222	0.374669	6.72152	2.96725	9.34951	3.68501	1.93249	1.3956	0.530883	5.721	8.02991	4.91692	9.18799	10.2843	10.0988	16.5208	5.90003	0.80021	16.3384	2.18856	7.83385	15.8819	14.4362	1.31192	6.80615	8.95269	7.24736	4.23209
TCGA-55-6642	63	Lung Adenocarcinoma	T2	N0	MX	Stage IB	993	2	Alive	12.8626	12.8487	12.8501	9.22656	9.6292	11.3456	11.3595	1.04512	0.437772	2.29267	1.04512	1.47122	2.18432	0	5.69196	3.40215	9.88535	4.97673	1.27384	0.773172	0.437772	5.28291	4.52229	4.30663	9.31031	9.60379	9.44115	17.334	4.56613	1.04512	15.7199	3.70635	8.08288	13.3385	12.5038	0	3.95745	7.33306	6.64765	5.75013
TCGA-55-6712	71	Lung Adenocarcinoma	T2a	N1	MX	Stage IIA	24	4	Alive	13.8367	13.8427	13.8342	9.72379	10.306	12.5639	12.5638	0.809983	0.461104	2.0046	2.61984	2.55967	3.07148	0.909752	5.40686	2.21426	8.27113	5.03936	0.909752	1.32561	0.587007	5.00593	3.09287	5.51774	10.0784	10.7058	10.0556	16.6798	4.59083	1.39611	14.7155	1.58905	8.76016	13.596	12.2388	1.32561	1.00307	7.67054	8.13603	4.03917
TCGA-55-6968	61	Lung Adenocarcinoma	T1	N0	M1	Stage IV	1293	2	Dead	12.341	12.333	12.3355	11.1406	9.7778	10.8274	10.8486	5.4784	5.57926	5.65384	0.656711	1.25312	2.75806	6.06749	5.27434	5.28291	11.2983	5.83376	0.656711	0.428562	0	6.52127	4.26431	3.60689	9.02926	11.201	12.6833	15.2052	6.08964	1.5083	16.2609	7.50335	10.4524	15.6279	15.3038	0.299355	4.72687	10.2999	8.64027	7.91318
TCGA-55-6969	52	Lung Adenocarcinoma	T2	N0	M0	Stage IB	1239	4	Alive	12.5843	12.5657	12.5854	9.56847	9.80604	10.8627	10.8831	7.73405	7.72014	4.22527	1.23991	1.47009	3.23931	7.35886	6.2894	5.41523	11.1037	6.05833	0.965904	1.15423	0	3.75797	5.79727	4.54437	9.5959	9.84758	13.6091	15.3142	5.9353	2.52768	17.4352	5.06228	9.60803	14.0405	13.6793	0.184196	5.20228	10.0255	9.86559	7.58239
TCGA-55-6970	67	Lung Papillary Adenocarcinoma	T2	N2	MX	Stage IIIA	464	4	Dead	13.5092	13.5075	13.5174	9.78658	9.72818	12.1916	12.2007	0.273253	0	3.43308	2.48225	2.5861	3.28663	5.85621	6.75038	4.61847	12.1044	4.12713	2.28031	1.71977	1.41589	6.24531	3.56603	5.44428	9.48728	11.2018	12.772	15.235	8.8854	0.954857	16.2015	4.55589	9.5937	15.036	13.8115	2.21701	2.1508	9.73013	8.34732	6.08615
TCGA-55-6971	59	Lung Adenocarcinoma	T2	N0	MX	Stage IB	25	4	Alive	13.1737	13.1589	13.1654	10.8791	9.90171	12.4751	12.4783	0.469317	0	3.99943	2.38653	2.3325	3.1192	1.68285	4.93106	4.04214	10.5535	4.81763	1.92117	1.34359	0.899193	7.86786	5.16548	6.05009	9.64972	11.1528	13.2385	15.0567	6.70357	1.49884	16.9925	5.36708	8.93473	14.8691	13.5389	5.06964	7.5534	9.59304	8.62243	6.0459
TCGA-55-6972	72	Lung Papillary Adenocarcinoma	T2	N0	M0	Stage IB	1475	2	Alive	13.6557	13.658	13.6634	10.8244	9.66214	12.4599	12.4687	0	0.157608	4.39028	2.60388	2.42937	2.83149	6.89452	8.2069	4.73481	11.5673	5.19652	1.95825	1.38742	0.943724	8.7076	3.3876	5.00754	9.66029	13.0152	10.9772	14.93	8.32222	0.547691	16.9648	2.45996	11.0799	14.8612	13.9419	0.943724	5.21008	10.6625	7.82963	9.63538
TCGA-55-6978	81	Lung Adenocarcinoma	T2b	N0	MX	Stage IIA	176	1	Dead	13.0463	13.0445	13.035	9.75052	9.7985	11.6215	11.6352	0.532501	0.416652	2.71818	2.19266	2.08292	4.40607	4.32001	5.3242	4.3831	10.8994	5.17173	1.96415	1.58926	1.0814	4.01603	5.37164	4.18489	9.69934	10.3753	13.0299	16.6388	6.42328	3.79025	15.4585	3.91291	9.06232	13.8212	12.964	0.29068	2.42028	9.2985	8.0331	6.44193
TCGA-55-6979	59	Lung Adenocarcinoma	T2	N1	M0	Stage IIB	237	3	Dead	13.2398	13.2424	13.246	9.8557	9.82135	12.4095	12.4455	0.505114	0.640604	4.52856	2.33703	1.86994	3.90444	1.56386	7.59149	4.12846	11.0425	5.70837	1.2615	1.42059	0.640604	6.21929	4.52856	6.04399	9.39514	9.38673	13.0147	15.9818	6.33868	1.8137	16.9893	3.74818	9.23607	14.9126	14.1863	1.63049	6.6288	9.58665	9.98288	5.88251
TCGA-55-6980	56	Lung Bronchioloalveolar Carcinoma Nonmucinous	T1	N0	M0	Stage IA	67	1	Alive	13.0791	13.072	13.0804	11.1882	10.3123	11.7686	11.7571	0.929668	0.65609	3.51687	4.26146	4.3161	5.23284	1.10542	6.09528	3.98244	10.3676	4.7008	4.34558	4.37448	2.6472	6.6325	4.29811	5.74979	9.9305	10.5313	12.4467	15.9533	9.8501	2.37717	15.9392	4.15223	8.57002	14.5655	13.4392	0.799353	3.70151	10.0533	7.96052	6.6241
TCGA-55-6981	53	Lung Adenocarcinoma	T1	N2	M0	Stage IIIA	1379	3	Dead	12.7297	12.7259	12.7293	10.1943	10.657	11.39	11.3986	0	0.203657	3.22323	2.51097	2.69111	3.07537	3.314	6.05851	4.56937	10.3736	5.83917	1.77645	1.71115	0.813992	5.67335	3.22323	5.562	9.39176	10.548	11.6205	15.3409	7.62786	1.24155	15.8125	3.35733	8.53857	15.6563	15.1011	2.16579	7.27084	9.0411	7.79574	7.10597
TCGA-55-6982	79	Lung Adenocarcinoma	T2	N1	M0	Stage IIB	995	1	Dead	13.2126	13.2195	13.225	10.5345	9.99939	12.0142	12.0396	0.852932	0.656116	2.68096	1.77336	1.82117	5.04511	9.90168	5.67843	3.1237	10.9291	5.439	1.82117	1.91227	0.656116	6.55896	6.74239	4.37911	9.39619	10.4172	12.4108	15.5751	4.59386	2.60106	16.6041	4.67415	8.99054	13.5013	12.3221	0.757877	3.00453	9.35288	11.878	7.13763
TCGA-55-6983	81	Mucinous (Colloid) Carcinoma	T2	N1	M0	Stage IIB	1826	4	Alive	13.4477	13.4516	13.4463	10.6864	10.0319	12.0787	12.0918	0.410799	0.410799	3.32254	3.52876	3.64729	5.54812	1.67634	6.68819	5.22713	10.1188	5.06622	3.42933	3.00498	2.17436	7.26643	4.69634	5.89814	9.89787	11.0512	12.433	15.8227	5.90079	1.3433	15.8343	6.50323	9.18376	15.2274	13.5977	0.730179	5.33703	9.66247	12.1473	5.45729
TCGA-55-6984	71	Lung Adenocarcinoma	T2	N1	M0	Stage IIB	760	NA	Dead	13.5183	13.5217	13.5183	8.83663	9.9901	12.0161	12.0279	0	0	3.7858	2.44883	2.41748	3.77347	0.86515	6.67642	3.56038	10.9127	4.85459	2.38543	2.35266	1.46489	8.6766	3.77347	5.2512	9.54192	12.1433	12.6461	15.6544	7.01038	3.08935	15.7007	6.24335	9.53097	14.0066	12.4836	1.33668	3.92607	9.8011	15.0957	6.38176
TCGA-55-6985	58	Lung Adenocarcinoma	T2	N0	MX	Stage IB	1233	4	Alive	12.7353	12.7277	12.736	10.7512	9.94237	10.9857	10.984	0	0	3.56158	2.55168	2.90386	5.00317	1.2332	6.87586	4.21424	10.3863	5.66427	2.67887	2.61668	1.88821	6.0818	5.44021	5.64882	9.50467	10.9279	12.652	15.9311	7.57284	2.41219	16.0264	5.05098	8.74924	15.8184	15.003	1.39015	6.49439	9.15617	7.9911	7.05655
TCGA-55-6986	74	Lung Bronchioloalveolar Carcinoma Nonmucinous	T2	N0	M0	Stage IB	2151	1	Alive	13.7093	13.7208	13.7049	10.7534	10.4918	12.2203	12.2254	0.354189	0	3.34806	3.0897	3.51538	5.36003	4.57397	6.71714	4.62367	10.5706	4.80694	2.99216	2.68397	1.86534	7.37635	4.22264	6.7548	10.2239	11.0131	12.8777	15.6698	5.74396	1.41662	16.4546	4.29601	10.127	14.7567	13.5177	2.80379	3.85758	10.1064	9.6288	6.29713
TCGA-55-6987	77	Lung Adenocarcinoma	T1	N0	M0	Stage IA	1170	4	Alive	12.8347	12.8412	12.8478	9.94157	9.62872	11.9035	11.9229	7.51862	7.44056	4.05428	3.79463	3.47776	4.55672	6.90437	4.94383	4.57632	11.2922	5.78355	3.84398	3.20306	2.89501	5.32023	4.51671	5.01019	10.2133	10.8401	14.3025	16.0307	6.55762	3.49846	17.622	3.5977	9.3726	14.7147	14.3382	1.1939	5.41581	10.1376	8.90793	6.98174
TCGA-55-7227	77	Lung Adenocarcinoma	T3	N1	MX	Stage IIIA	53	3	Alive	14.2634	14.2561	14.2707	10.2435	11.5427	13.4964	13.5095	0	0.244664	2.34084	3.4809	3.32999	3.40742	0.944173	5.50909	1.98443	9.1666	3.59563	1.91543	1.41324	0.944173	4.98548	2.58257	5.81405	9.97791	9.54874	9.10885	17.3823	4.61305	0.244664	13.5885	0.944173	9.29269	14.0896	12.8454	1.30949	1.51004	7.39137	7.85926	3.80087
TCGA-55-7281	70	Lung Adenocarcinoma	T1b	N0	M0	Stage IA	18	4	Alive	14.2496	14.2534	14.2504	10.9349	11.0592	13.5517	13.5709	0.13383	0	2.621	2.59802	2.57467	5.09776	4.51543	5.13814	2.64362	8.99807	4.35337	1.35346	1.40733	0.906757	7.21579	4.19394	4.28308	9.86255	9.72896	9.39397	16.8748	5.13415	0.979681	14.4032	2.2603	9.3072	13.8838	12.6488	1.29751	4.05742	7.85225	6.89605	5.20429
TCGA-55-7283	76	Lung Bronchioloalveolar Carcinoma Nonmucinous	T3	N2	MX	Stage IIIA	35	3	Alive	13.8165	13.8136	13.8133	10.3631	11.4272	13.2231	13.2266	0	0	2.28525	3.96689	4.09961	4.9704	0.896078	5.03813	2.67384	9.36559	4.40827	3.16418	3.09318	2.46473	6.65951	2.62433	6.22556	10.2828	9.53757	9.01749	17.6734	6.09081	0.51652	13.8927	1.05398	9.67307	15.3342	14.2241	1.84117	2.67384	7.73485	7.6021	2.85644
TCGA-55-7284	74	Lung Bronchioloalveolar Carcinoma Nonmucinous	T3	N0	MX	Stage IIB	121	3	Alive	13.6456	13.643	13.6501	10.3494	10.7952	11.9954	11.9868	4.9169	4.99129	1.91113	2.21193	1.66892	5.14732	4.75552	5.39162	2.67282	9.96524	3.46296	2.42211	2.57066	1.29465	5.96508	2.06935	6.01456	10.315	11.1295	10.2334	16.386	5.51136	1.73339	14.9488	7.39331	8.55985	13.21	11.4742	2.38245	2.85771	8.67152	14.699	5.1996
TCGA-55-7570	60	Lung Adenocarcinoma	T1a	N0	MX	Stage IA	6	2	Alive	13.8727	13.8685	13.8942	10.1937	11.5328	13.4146	13.4052	7.60735	7.63555	3.46049	0.823629	2.15844	1.88537	0.469809	6.04554	4.7845	11.377	5.05891	1.34466	0.823629	1.10754	5.60676	4.9006	4.49543	9.06103	9.81716	10.4578	17.304	5.8476	1.34466	15.4588	3.46049	9.75296	14.1089	14.1291	1.34466	5.45044	7.75605	8.05853	6.77543
TCGA-55-7573	72	Lung Adenocarcinoma	T1b	N0	MX	Stage IA	4	3	Alive	14.5735	14.5811	14.5728	12.0506	12.2665	13.7969	13.8165	0.28278	0.722125	2.63154	3.59017	3.69036	5.8621	1.33099	5.86746	2.94722	9.65711	3.73797	1.93167	2.01132	0.900062	6.29499	3.48249	5.80177	10.0981	9.6143	10.1529	17.349	5.53157	0.722125	15.7908	2.0868	8.55475	14.9668	13.7133	2.82029	4.41646	7.62338	7.85421	4.63337
TCGA-55-7574	64	Lung Adenocarcinoma	T2a	N0	M0	Stage IB	95	4	Alive	14.0573	14.0572	14.056	10.8756	11.2899	13.4617	13.4714	0	0.282745	2.58007	2.15837	2.47162	4.77684	3.87184	5.22393	3.69018	9.35884	4.03316	1.84723	1.84723	1.56001	4.98841	4.27822	6.15276	10.3096	8.91765	10.8477	17.9148	7.63267	2.68093	15.0017	2.29194	8.82289	14.1539	13.604	3.02587	1.56001	7.79054	7.89528	5.43359
TCGA-55-7576	54	Lung Adenocarcinoma	T2a	N0	M0	Stage IB	40	2	Alive	13.4334	13.4284	13.4391	9.75345	11.4855	12.6032	12.617	0.694723	0.947001	2.64567	1.91975	1.51386	2.08662	0.549847	5.31526	3.3397	9.94465	5.20466	0.694723	0.826369	0.388781	3.82219	3.50603	5.86722	9.66029	10.9821	10.0056	16.3105	5.08487	0.947001	13.3614	2.71527	8.54331	14.1433	13.3924	1.16166	3.07431	7.46748	7.19951	3.46621
TCGA-55-7724	76	Lung Adenocarcinoma	T2a	N0	MX	Stage IB	0	4	Alive	14.3625	14.3665	14.3682	11.2238	11.7861	13.4397	13.4435	0	0.246671	3.17281	3.67213	3.75416	5.02293	4.64697	5.431	3.08042	9.72112	4.16739	2.63716	2.40292	2.06002	3.92328	2.87575	5.7882	10.1851	9.97154	10.4422	18.267	7.38009	0.950341	14.5196	2.1836	8.45684	13.5414	12.6383	4.6144	2.72115	7.47084	8.68051	4.80929
TCGA-55-7725	68	Lung Adenocarcinoma	T1a	N0	MX	Stage IA	39	3	Alive	14.8143	14.8133	14.8215	10.9228	11.0609	14.1483	14.166	0	0	1.2619	1.78522	2.9983	6.12634	0	5.80416	1.92457	8.80187	3.17619	1.03463	0	0.764735	7.08288	1.2619	5.08133	9.58865	11.2884	9.29234	17.6549	6.14783	0.764735	16.1508	2.79535	9.16196	14.1531	12.2754	3.97087	2.05164	7.8947	9.07954	2.47089
TCGA-55-7726	72	Lung Adenocarcinoma	T1b	N0	MX	Stage IA	39	3	Alive	14.1447	14.1423	14.1487	10.0763	11.2115	12.7409	12.7587	0	0	2.13822	1.15367	1.06261	5.27919	5.24336	5.0613	2.09292	8.53642	4.56014	0.965408	0.493918	0.627001	4.25548	5.53771	3.88214	9.005	9.91892	9.10858	18.1687	4.83925	2.04615	14.2288	2.59341	8.12848	12.9292	11.9711	2.26617	2.49236	7.09752	6.99197	7.71259
TCGA-55-7727	70	Lung Adenocarcinoma	T1a	N2	MX	Stage IIIA	34	2	Alive	13.6895	13.7007	13.6978	9.6927	11.0083	13.4991	13.5333	0	0	3.74647	1.49132	1.35202	1.94358	2.03751	6.95929	4.00084	10.6714	6.08248	1.02512	1.35202	1.02512	6.83072	2.28739	4.27601	9.42423	10.8866	10.753	16.8459	6.59231	1.35202	14.7746	2.1257	10.2043	14.8589	13.7441	2.68581	7.59837	8.81041	8.0482	5.16734
TCGA-55-7728	64	Mucinous (Colloid) Carcinoma	T2a	N0	MX	Stage IB	24	4	Alive	13.4356	13.4276	13.4326	9.82241	10.1167	11.8638	11.8652	0.296153	0	2.53236	3.32203	3.18416	3.5069	0.155662	5.19618	3.3055	10.3377	4.1496	2.86123	2.35095	0.934679	6.83892	2.94898	4.46451	10.0564	10.0118	11.6435	15.7692	7.07422	1.311	14.8387	6.5312	8.79654	13.0368	11.1554	9.39832	4.13096	8.49642	15.3061	4.49399
TCGA-55-7815	76	Lung Adenocarcinoma	T2a	N0	MX	Stage IB	54	1	Alive	13.8838	13.8838	13.8895	9.38876	11.4523	13.389	13.4014	0	0	3.67649	0.316772	0.576359	2.43822	6.09335	4.54499	2.30119	8.91807	3.83382	0.316772	0	0	5.17442	3.99801	4.72989	9.36101	9.86926	10.1088	17.0413	1.5677	0.576359	15.3746	2.88441	8.10341	14.858	13.8017	0.316772	4.80784	7.09834	10.3387	5.22265
TCGA-55-7816	49	Lung Adenocarcinoma	TX	NX	MX	Stage IV	44	1	Alive	14.4412	14.4468	14.456	12.793	11.1932	13.9339	13.9529	0	0	3.04612	3.88186	3.85626	6.09073	0	4.88367	1.84512	8.85661	4.09385	2.90343	2.74507	1.94565	4.65038	5.14912	7.34459	11.0293	7.90256	9.52165	18.1552	9.94204	0.332601	14.5865	1.49312	8.68909	12.171	10.2325	2.03962	1.73705	7.56998	7.47225	4.8581
TCGA-55-7903	64	Lung Adenocarcinoma	T1b	N0	MX	Stage IA	19	2	Alive	13.3812	13.37	13.4009	8.84874	11.0043	12.9995	13.0413	0	0	2.74625	1.3958	0	1.60368	1.15284	6.11928	2.91176	9.68438	5.54466	1.15284	1.15284	0.860503	5.4265	2.74625	5.34199	9.17718	10.2493	9.9807	16.5917	6.15275	2.09176	14.0456	2.22358	8.94381	13.9675	13.4965	0.860503	4.3629	8.52855	7.45577	3.93303
TCGA-55-7907	77	Lung Adenocarcinoma	T2a	N1	MX	Stage IIA	16	3	Alive	14.1351	14.128	14.1187	10.171	12.5132	12.6677	12.6739	0	0	3.81651	1.48821	1.59983	3.862	0	8.62251	4.93373	10.279	6.13045	1.59983	0.537395	1.08975	6.14892	3.07848	4.70321	9.57573	10.0289	10.2705	17.2676	4.84589	2.99926	14.4275	2.33975	9.50983	14.4929	14.2297	0.537395	4.96534	7.89183	8.60422	5.73148
TCGA-55-7910	50	Lung Adenocarcinoma	T2b	N0	M0	Stage IIA	203	4	Alive	13.6366	13.6256	13.6333	8.3448	11.2282	13.2576	13.2799	0	0	3.63554	0.397746	1.18256	1.82358	0.965207	7.88598	5.57485	10.9287	4.65111	0	0.397746	0	3.70742	2.5265	5.49586	9.87945	12.6562	9.50582	17.4484	4.12988	0.709199	15.5208	7.55685	9.54252	15.4987	14.011	1.68802	5.87714	7.45351	9.3993	5.7382
TCGA-55-7911	70	Lung Adenocarcinoma	T1a	N0	MX	Stage IA	21	3	Alive	13.7441	13.7516	13.7549	9.70459	11.2917	13.4047	13.392	0	0	3.83873	1.5366	1.5366	1.27848	0	5.64936	3.71365	9.90634	4.32273	0.963884	0.307591	0.963884	4.48462	2.2637	6.8493	9.39761	11.1253	10.7443	17.4353	6.39122	2.89069	14.2269	1.12974	9.32836	13.648	12.6754	3.81456	3.14438	7.94672	8.06538	3.73955
TCGA-55-7913	61	Lung Adenocarcinoma	T1b	N0	MX	Stage IA	62	2	Alive	12.5206	12.5349	12.5428	8.13712	10.0948	10.9511	10.9471	1.94368	1.7693	4.24467	0	0	0.728547	2.17115	7.86227	5.52707	12.3103	5.5133	0.524043	0.728547	0.285686	5.83444	2.42755	4.44652	9.90978	11.6534	12.1931	14.025	8.81074	3.28682	16.3916	6.03084	9.86847	14.5828	13.8491	1.21035	4.15884	9.77059	10.3497	5.13596
TCGA-55-7914	71	Lung Adenocarcinoma	T1b	N1	MX	Stage IIA	3	2	Alive	14.2723	14.2571	14.2597	9.82832	11.0445	13.3949	13.4345	0.33503	0	3.73183	2.22022	2.63879	8.46824	0.33503	6.10779	3.1011	10.19	5.17105	1.36088	1.50071	1.36088	6.21321	2.80989	4.53726	9.47047	8.89394	9.20763	17.7198	5.78426	1.50071	15.1118	2.75508	9.60633	14.5756	13.7423	2.44463	3.14439	7.07509	8.12886	5.50585
TCGA-55-7994	81	Lung Adenocarcinoma	T3	N0	MX	Stage IIB	31	2	Alive	13.19	13.2014	13.2021	7.88121	9.92866	11.2565	11.242	6.69666	6.66813	3.36263	0.660275	1.11154	2.16424	0.660275	5.42887	3.58824	11.2339	5.3178	0.660275	0.367586	0	4.50871	3.04523	5.11529	9.65825	10.9303	12.188	14.2112	4.4902	2.06768	13.9426	2.25474	9.91745	14.6161	13.9206	0.903483	2.42032	8.67702	9.64629	6.47457
TCGA-55-7995	73	Lung Adenocarcinoma	T1b	N0	M0	Stage IA	5	4	Alive	12.4646	12.5048	12.4314	9.96393	9.37403	11.1754	11.2168	1.35968	1.35968	5.0146	1.35968	1.35968	0	4.05855	6.98073	5.2104	11.2376	5.0146	2.04703	0	0	1.35968	2.86098	4.61436	10.0389	12.7109	13.6729	14.4094	3.37818	2.04703	15.4367	3.37818	10.0728	14.1315	13.2802	2.51066	0	9.18509	9.61496	9.13372
TCGA-55-8085	64	Lung Papillary Adenocarcinoma	T1b	N0	M0	Stage IA	33	2	Alive	12.5591	12.5773	12.5744	9.73369	9.78887	11.1265	11.1291	0	0	4.29439	1.88706	1.38917	2.08358	9.64893	7.00735	4.01018	11.4968	6.07448	1.98866	1.65949	0	6.87097	4.76439	4.67577	9.89818	11.7224	12.7915	15.881	5.37442	2.25651	17.0623	3.74572	10.9484	14.0835	13.4983	0.855705	3.91014	10.4744	9.8797	8.02284
TCGA-55-8087	59	Lung Adenocarcinoma	T2a	N0	MX	Stage IB	21	1	Alive	13.3487	13.3594	13.3684	10.5551	10.3754	11.5393	11.5717	0	0	2.35971	3.17231	3.32435	6.97564	0.460165	7.61	4.42041	11.1109	4.22171	3.6749	3.44538	2.13136	7.39927	3.13166	5.23143	9.9663	10.1657	11.088	16.344	4.30633	0.460165	15.2304	4.80995	9.44718	15.4902	14.5033	1.46114	5.31096	8.87343	9.24466	4.99129
TCGA-55-8089	56	Lung Adenocarcinoma	T1a	N0	M0	Stage IA	100	2	Alive	13.0427	13.0451	13.0627	9.65413	10.9364	11.4472	11.4498	0	0	3.80359	0	1.15249	4.72453	0.793924	7.49807	4.72453	11.4428	5.73723	1.7849	1.15249	0.793924	4.46173	4.14016	6.19289	10.703	10.3797	13.2275	15.367	7.24479	1.67868	16.2327	3.36382	9.93428	12.8941	11.9656	1.7849	2.29675	9.59421	9.04601	6.30871
TCGA-55-8090	80	Lung Adenocarcinoma	T1a	N0	M0	Stage IA	6	2	Alive	12.3809	12.4129	12.3878	8.82683	9.92643	10.7134	10.6313	1.18898	0.713657	2.88744	1.18898	0.713657	1.83181	2.45409	7.66239	4.58727	11.3155	4.89714	2.61345	0	1.18898	6.55142	5.01604	5.01604	9.25927	11.1788	11.7024	15.3189	6.42818	4.38119	15.8777	6.7702	9.55518	14.2686	13.0296	1.18898	4.66211	7.98745	8.73447	6.93772
TCGA-55-8091	74	Lung Adenocarcinoma	T2	N0	MX	Stage IB	43	3	Alive	13.2144	13.2103	13.196	10.0177	10.0883	12.0923	12.0933	0	0	3.33745	2.07541	2.07541	5.18433	3.84744	5.79829	2.66852	9.70876	4.85102	2.07541	2.24806	0.618968	5.50682	6.50796	4.48742	9.94744	10.357	10.7313	16.0406	5.74163	0.618968	16.0155	3.41196	8.80337	13.6087	11.9909	0	6.93175	7.98194	7.64608	6.45608
TCGA-55-8092	75	Lung Adenocarcinoma	T3	N0	MX	Stage IIB	26	4	Alive	13.4762	13.4803	13.4818	8.80116	10.9745	11.5655	11.57	7.04953	7.32729	2.56331	1.08137	0.739529	2.76627	9.2869	6.25213	3.63037	11.4404	4.70041	1.58923	0.739529	0.739529	5.18945	4.38306	5.14463	9.75663	10.764	12.4039	15.2977	4.8306	1.08137	17.1672	5.98358	8.99413	14.0173	12.1684	0	1.35754	9.52362	12.6733	6.79497
TCGA-55-8094	51	Lung Adenocarcinoma	T2b	N0	M1b	Stage IV	4	4	Alive	10.7964	10.7822	10.7679	8.41242	9.15198	10.098	10.1206	8.50928	8.51448	4.29214	0.460042	0.248281	0.248281	7.92963	5.04109	5.42845	11.0522	5.91059	0	0.460042	0	6.00642	3.12092	4.96506	8.22412	11.0333	9.27253	13.912	5.24058	1.08865	12.5109	2.84742	10.5697	13.2059	12.8888	1.32327	4.79982	9.62177	12.4502	5.68167
TCGA-55-8096	67	Lung Adenocarcinoma	T2a	N0	MX	Stage IB	47	2	Alive	12.3648	12.3631	12.369	9.85884	10.114	10.5748	10.5692	3.89235	3.96239	3.24708	2.04937	1.84208	4.83363	0.797963	6.57255	4.21279	11.0292	5.9656	3.13023	3.09948	1.197	6.12678	5.85489	5.59866	10.1604	10.0817	11.8942	16.0231	5.50204	1.91453	16.8147	4.26914	8.80816	12.6894	11.71	0.797963	8.45049	9.81485	9.03839	7.89992
TCGA-55-8097	60	Lung Adenocarcinoma	T1a	N0	MX	Stage IA	15	4	Alive	12.8064	12.7938	12.8107	10.033	10.4671	11.3024	11.3027	0.577565	0.577565	1.57013	4.06648	4.651	7.89963	5.88496	6.14793	2.88758	10.4929	3.83722	4.651	4.679	3.15011	4.8611	3.22798	6.15791	10.565	10.4706	10.1804	17.0568	6.23537	0.577565	14.505	2.1526	9.61525	14.5363	13.1963	0.988889	3.43917	7.94933	7.39145	5.54802
TCGA-55-8203	69	Lung Adenocarcinoma	T1b	N0	M0	Stage IA	4	2	Alive	12.2642	12.271	12.2718	8.66943	9.81702	10.6888	10.6638	0	0.506347	2.86923	0.705468	1.03641	3.29711	5.45568	5.08769	4.31616	11.2683	5.48983	1.30543	1.53208	0.88041	5.64335	4.48819	4.40474	9.03988	10.7547	12.509	15.1935	5.44179	1.4232	17.0988	5.31801	9.27001	14.79	13.8306	0	5.87287	9.58082	12.7524	5.44179
TCGA-55-8204	87	Lung Adenocarcinoma	T2a	N0	MX	Stage IB	0	3	Alive	12.2698	12.2596	12.2722	9.46133	9.41999	10.5905	10.6315	0.207106	0	2.49342	1.97564	1.34693	4.85504	0.388179	6.34743	2.53243	10.6777	4.58503	2.23416	2.57042	2.08467	4.34314	4.9373	5.45664	9.8893	10.5166	11.2381	17.0702	3.92619	1.7949	16.7553	3.61695	8.86884	12.6261	12.1075	0.945772	7.38991	7.81669	8.11702	6.01002
TCGA-55-8205	76	Lung Adenocarcinoma	T2b	N0	M0	Stage IIA	33	4	Alive	12.7408	12.7882	12.7373	10.0647	9.45487	11.1561	11.1409	0.381662	0	2.68956	2.38951	2.21229	3.24482	1.89746	5.11334	3.64478	11.4656	4.67413	3.19798	2.01021	1.89746	3.41832	5.68859	6.28955	10.507	10.5261	13.5595	16.3928	4.62186	1.77515	16.087	3.41832	9.38471	12.5746	11.5618	3.04757	1.89746	8.0893	8.54143	5.3673
TCGA-55-8206	56	Lung Adenocarcinoma	T1b	N0	M0	Stage IA	46	1	Alive	13.3162	13.3045	13.3147	10.3456	10.6167	12.2917	12.3051	0.165954	0.573017	2.69729	3.76091	3.81189	3.90875	1.56097	6.2997	3.41017	10.3232	3.92042	4.2966	4.06403	2.80188	6.35876	3.19658	5.88333	10.9082	10.5922	11.6319	16.7257	6.61707	0.314772	16.4047	3.70806	9.4128	14.4225	13.3595	1.88048	1.92747	7.99122	7.39243	4.24187
TCGA-55-8207	73	Lung Acinar Adenocarcinoma	T2a	N0	MX	Stage IB	66	3	Alive	12.0215	12.0557	12.0362	9.84371	9.33655	10.6153	10.6011	0.691339	0.691339	2.22918	2.8375	3.43783	4.67758	3.66458	5.68403	3.26408	10.179	3.59288	3.0665	3.43783	2.40694	6.85753	3.73288	5.66668	9.9042	10.1927	10.6577	16.2873	6.60763	0.691339	15.7083	3.86048	9.30184	13.8734	12.908	0	1.79041	8.25996	6.60763	6.57079
TCGA-55-8208	73	Lung Adenocarcinoma	T1b	N0	M0	Stage IA	0	2	Alive	12.4076	12.4025	12.4055	9.39668	9.43093	11.1219	11.153	5.31334	5.38842	3.50518	2.06556	1.86986	4.47507	5.51107	6.31446	4.75589	11.0212	5.63186	2.53081	1.76106	1.51525	4.63777	5.54429	5.66998	10.0048	10.2572	13.3982	16.218	5.96798	4.95425	17.0949	4.74164	9.55068	12.9296	12.1818	1.64338	5.87315	8.98595	8.93755	6.9687
TCGA-55-8299	61	Lung Adenocarcinoma	T1b	N0	MX	Stage IA	216	4	Alive	12.8424	12.8774	12.8696	10.3257	9.94744	11.0226	11.0741	0	0	3.54638	1.35273	1.73592	4.01355	1.81769	5.25907	3.80882	10.5155	4.93191	2.39872	2.0384	0.662413	5.1528	6.26947	6.10006	9.72245	9.61648	13.2084	16.2418	6.12437	1.96851	15.506	3.13253	9.19442	12.1994	11.0755	0.82942	4.85653	9.02403	8.44903	5.99853
TCGA-55-8301	58	Lung Adenocarcinoma	T2a	N0	MX	Stage IB	44	2	Alive	12.8826	12.8999	12.9026	10.3107	9.68711	11.4736	11.4714	0	0	3.48034	2.5415	2.813	4.40251	7.34002	5.8793	4.07413	11.3291	5.12623	3.12921	3.01091	2.15194	5.98899	4.97644	5.4891	10.2385	10.1925	12.6495	16.4548	7.19495	1.02381	16.956	4.0888	9.71043	13.2492	12.5399	0	5.11193	9.16911	8.62075	6.25605
TCGA-55-8302	54	Lung Adenocarcinoma	T2	N0	MX	Stage IB	23	2	Alive	12.5562	12.5489	12.5522	8.96495	9.95519	11.5193	11.5216	0	0.143175	1.97134	1.674	1.1712	1.93243	0.701323	5.34505	3.71178	10.0454	4.57585	0.791046	0.701323	0.143175	5.46917	3.85389	5.26511	9.33559	10.5708	11.0589	15.229	4.70265	2.72987	14.7528	1.93243	7.52927	14.179	12.7407	1.10276	2.5616	8.46061	7.45829	5.60216
TCGA-55-8505	62	Lung Adenocarcinoma	T1a	N2	MX	Stage IIIA	29	1	Alive	12.8124	12.8101	12.8141	9.27435	10.05	10.9096	10.9563	5.73833	5.83803	1.78889	1.78889	1.78889	5.52411	2.80783	5.52411	3.63911	10.7275	4.90305	2.00042	1.78889	0.348043	4.80789	4.34845	5.85173	10.3074	10.3798	10.0823	16.152	5.96318	1.78889	15.1511	3.95048	8.87735	13.0415	11.906	1.3989	3.24151	9.51984	13.401	7.87372
TCGA-55-8506	62	Lung Adenocarcinoma	T3	N0	MX	Stage IIB	11	2	Alive	12.1512	12.1827	12.1953	8.5252	9.16464	10.7665	10.771	0	0.293427	1.59929	0	0	2.27331	0.537143	7.08137	3.81576	9.87368	5.7368	0.927663	0.293427	0.293427	5.65521	4.01004	8.99644	8.72912	11.7459	10.2231	14.6371	3.32509	2.27331	15.448	2.62938	8.77664	15.1557	13.5886	0	5.761	7.69297	8.93527	4.87868
TCGA-55-8507	53	Lung Adenocarcinoma	T1a	N0	MX	Stage IA	8	2	Alive	12.5591	12.5393	12.5531	9.11099	10.2819	11.6587	11.65	9.03503	9.0559	3.11142	2.19106	2.13638	2.02039	1.13014	5.27434	4.94907	11.6055	5.59641	1.95869	1.82678	0.421866	4.02544	4.26091	5.12085	9.66733	10.3795	10.4609	15.4823	5.64128	2.43711	14.3875	4.15487	10.6893	14.8783	14.5232	1.82678	7.3991	8.98852	7.00419	5.30565
TCGA-55-8508	60	Mucinous (Colloid) Carcinoma	T2a	N1	MX	Stage IIA	15	2	Alive	12.0758	12.0453	12.0726	9.72215	8.96268	10.2764	10.2694	2.74671	2.84971	5.45005	1.1646	0.995207	2.84971	1.1646	4.6632	3.94521	10.1207	4.82363	1.6938	1.45333	0	5.20011	3.60589	4.7981	9.45802	10.3266	10.7194	14.6141	7.89432	0.803247	16.0405	5.70483	10.5462	15.133	14.1388	0	5.0992	9.11	7.37847	6.93299
TCGA-55-8510	55	Lung Adenocarcinoma	T2a	N0	MX	Stage IB	228	2	Alive	13.1055	13.1025	13.1137	9.73799	9.88608	11.8408	11.8761	0.42022	0.225356	2.8923	2.01549	2.43182	3.58368	1.23421	6.24917	4.52222	10.5898	4.86121	2.64179	2.68035	1.23421	4.59467	3.89369	6.28402	10.6845	9.80032	11.9485	15.6206	6.64002	2.56143	14.8813	2.60217	9.55781	14.4864	13.8652	3.92615	3.89369	9.0563	7.70936	7.10262
TCGA-55-8511	73	Lung Adenocarcinoma	T2a	N0	MX	Stage IB	9	2	Alive	12.4744	12.4663	12.4778	9.27715	8.80719	10.9064	10.9073	0	0	3.44991	0.869714	1.29147	3.18049	0.499425	6.28427	6.95009	11.37	6.60556	1.16411	1.02441	0.499425	4.65527	5.50018	5.09136	10.0481	9.71724	12.991	15.3295	6.28044	2.88978	16.5088	4.43846	10.6324	15.1708	14.7577	0.696417	7.76105	9.61288	9.52246	6.58706
TCGA-55-8512	41	Lung Bronchioloalveolar Carcinoma Nonmucinous	T1a	N1	M1b	Stage IV	3	2	Alive	13.5751	13.5773	13.5737	11.5684	10.1451	12.1709	12.1774	0	0.225873	4.13828	5.00832	4.94623	6.15656	1.12855	6.3031	2.92788	10.2884	3.56645	5.03094	4.82207	3.29472	6.69166	5.00071	7.752	12.1716	11.3475	10.782	17.2822	10.8862	0	15.4502	4.4381	9.57938	14.0969	12.7407	4.21928	5.32736	9.05343	8.54245	5.99343
TCGA-55-8513	77	Mucinous (Colloid) Carcinoma	T3	N0	MX	Stage IIB	146	1	Alive	12.788	12.7886	12.785	10.5172	9.62023	11.1743	11.1908	0.921203	0	3.17684	3.80308	4.05655	6.01515	0.290924	5.41887	4.20375	10.4376	4.531	4.71407	4.7263	3.21205	6.29923	4.32128	6.74016	10.9693	10.8115	12.0821	16.1342	5.64827	0.921203	16.1081	5.48514	9.40936	13.1947	11.6663	5.09029	5.06162	9.10199	12.8375	5.30933
TCGA-55-8514	70	Lung Adenocarcinoma	T2a	N0	MX	Stage IB	202	4	Alive	13.0827	13.0668	13.0728	9.08485	9.38701	11.483	11.492	6.97584	6.97584	6.18348	1.61063	1.40223	3.88371	0	6.68758	3.54598	10.5016	5.50997	1.7927	1.40223	0	8.88625	4.73732	6.06898	9.2843	11.1	11.232	14.9528	5.9446	3.35648	13.888	2.99695	9.21669	15.0439	13.3237	2.56785	7.11273	9.71742	7.34917	5.30039
TCGA-55-8614	76	Lung Adenocarcinoma	T2a	N0	MX	Stage IB	41	3	Alive	13.2853	13.2738	13.2909	10.4541	10.8185	11.665	11.6717	1.07169	0.837595	2.89801	1.6071	1.44972	4.71938	0.704567	5.90383	3.86172	10.2725	5.33462	1.81501	1.44972	0.837595	3.27169	4.39174	4.5744	9.72719	9.46332	9.79829	15.6391	6.19791	0.210905	14.8792	1.9967	9.28076	13.7991	13.3983	1.67978	3.31797	8.19787	6.49087	6.77838
TCGA-55-8615	67	Lung Adenocarcinoma	T3	N2	MX	Stage IIIA	15	2	Alive	11.9709	11.9703	11.9725	7.37757	10.046	11.1669	11.1784	0.71048	0.966816	3.67496	0	0	1.69029	7.97933	6.74724	5.14416	11.7081	5.07775	0.212989	0.212989	0	5.83286	3.30872	3.46238	9.30908	11.381	9.78129	13.5866	5.88816	0.966816	16.0317	2.11797	9.58219	14.8447	13.8866	0.212989	3.02838	9.5378	11.1998	5.62534
TCGA-55-8616	58	Lung Adenocarcinoma	T2a	N0	M0	Stage IB	48	4	Alive	12.9795	12.9797	12.9887	10.5229	9.9437	11.115	11.1441	0.647638	0.462297	2.96333	1.7077	2.31214	5.03253	8.70023	7.22534	4.09201	11.4729	5.79165	2.81634	2.46801	1.32823	6.79584	3.38451	6.1123	10.2818	10.6299	10.9671	14.947	5.75175	1.62178	15.4381	3.71012	10.6801	14.9208	14.3393	1.32823	7.66058	9.28163	7.29986	6.15881
TCGA-55-8619	72	Mucinous (Colloid) Carcinoma	T3	N0	MX	Stage IIB	49	1	Alive	13.5033	13.501	13.5004	10.3934	9.91122	11.8196	11.8147	0	0	2.94255	2.70957	3.01255	4.77445	0	6.09295	3.74632	10.3516	4.55748	3.1431	3.42559	1.87778	6.49253	2.48178	6.77521	10.9588	9.66386	12.1085	16.4596	7.20885	2.90624	15.8856	4.76435	9.36471	13.0535	11.4835	2.43156	4.82396	9.19542	13.3914	5.35527
TCGA-55-8620	60	Lung Adenocarcinoma	T1a	N1	M1b	Stage IV	66	4	Alive	11.1805	11.1835	11.1891	7.21382	8.26262	10.0474	10.0733	6.45568	6.32034	3.33875	0.878429	0.793752	2.37625	9.28301	3.42574	4.03607	10.5368	4.89816	0.878429	1.17476	0.143781	1.6784	3.90091	3.27771	8.87705	9.57748	11.2613	14.0876	6.69628	0.505065	15.7744	5.94912	10.3548	15.5916	15.3929	0.394393	0.703792	8.04633	10.8831	7.16409
TCGA-55-8621	75	Lung Adenocarcinoma	T1a	N0	MX	Stage IA	106	4	Alive	13.3128	13.3164	13.3021	10.7261	9.69678	11.6053	11.628	0.523936	0.196554	2.91993	3.12693	3.00108	4.95732	6.79509	5.35214	2.83395	9.92403	4.00303	3.76047	3.68061	1.79962	3.77593	3.54287	7.63604	11.2766	9.54325	10.5081	16.7347	8.50605	0.790596	15.7242	2.7107	9.32489	13.0168	11.8575	1.73783	4.62323	8.78149	7.90649	5.33137
TCGA-55-A48X	63	Lung Adenocarcinoma	T1b	N1	M0	Stage IIA	33	4	Alive	13.1295	13.1253	13.1371	10.5633	10.2661	12.1254	12.1555	0.438785	0	5.0126	3.70992	3.91081	4.07194	0.61654	5.35718	3.42964	9.91467	4.79895	3.25264	2.81616	0.91736	6.52075	5.04403	7.15095	10.3721	10.1806	12.2154	15.6353	6.19296	1.04711	15.2966	3.01957	10.2555	14.4087	13.4184	2.18733	4.87082	8.05816	7.93574	5.35091
TCGA-55-A48Y	69	Lung Adenocarcinoma	T2b	N0	M0	Stage IIA	42	2	Alive	12.701	12.6709	12.7076	9.18409	9.64914	11.8609	11.8872	0	0	4.05278	1.66731	1.29326	1.82331	0	4.89013	3.69701	9.93065	4.53137	0.44647	1.49237	0.44647	6.01062	5.52278	4.57593	9.31391	11.3149	10.717	15.4157	4.9923	0.44647	15.2295	1.96407	9.64979	14.1289	12.879	0	0.786933	9.35684	9.01538	6.36186
TCGA-55-A48Z	60	Lung Adenocarcinoma Mixed Subtype	T1a	N3	MX	Stage IIIB	29	4	Alive	12.7788	12.777	12.8067	9.41097	10.0086	11.1547	11.1577	0	0	6.5766	1.45045	1.20145	2.58068	7.26004	5.76256	3.91458	9.91074	4.9593	1.45045	0.519275	0	6.5766	5.751	5.751	9.16043	9.37283	10.9941	14.1792	4.0528	2.01173	15.1981	3.10125	10.0886	13.9644	13.0803	0.519275	5.67352	8.83256	7.63654	6.36542
TCGA-55-A490	78	Lung Adenocarcinoma	T2b	N0	MX	Stage IIA	48	3	Alive	11.6131	11.597	11.5954	7.35161	9.88752	9.97639	10.0189	7.25284	7.17034	4.09638	0.885696	0.509775	0.709945	0	6.70324	4.49922	10.9861	6.64027	0.277287	0.709945	0	4.51268	4.24889	7.14032	8.90412	10.2782	10.2715	14.0385	1.43045	2.32952	13.5937	1.31231	9.58082	13.5752	13.2169	0.885696	2.7936	8.25812	8.52619	7.26879
TCGA-55-A491	81	Lung Adenocarcinoma	T1b	N0	MX	Stage IA	0	3	Alive	11.8556	11.8588	11.8752	9.36227	9.67412	10.9582	10.9567	0	0	3.97223	1.02235	0.330909	0.5999	5.65079	6.23852	4.0861	10.6363	5.07645	0.826533	1.19474	0	6.49507	4.19164	4.55023	9.17742	10.3108	10.9342	14.329	4.15035	1.73129	15.8798	3.24908	9.0237	14.047	13.2094	0.330909	5.40085	8.48614	8.32151	5.8828
TCGA-55-A492	70	Lung Adenocarcinoma	T1a	N0	MX	Stage IA	1	3	Alive	12.5589	12.5778	12.5828	10.669	8.99741	11.1702	11.1693	0.364608	0	4.42053	3.22318	3.61043	2.05757	0	5.72126	2.87297	10.3257	4.14379	2.98199	3.08335	1.10442	6.67541	4.38126	7.26108	10.2657	11.4917	9.98458	15.7982	7.71053	0	15.017	3.13148	9.84541	14.4997	12.6496	0	1.10442	7.95246	7.48599	8.20809
TCGA-55-A493	54	Lung Adenocarcinoma	T2a	N0	M0	Stage IB	28	2	Alive	12.3222	12.3562	12.3481	9.07629	9.4529	11.1985	11.1972	5.58806	5.55157	4.60355	1.7669	1.54724	1.86534	4.68668	3.70223	3.44005	10.6237	4.70008	0.971803	0.566226	0.310716	5.31948	5.13446	5.87473	9.62479	10.7369	12.7899	14.7002	5.94957	4.03392	15.2184	2.53766	9.41429	13.9021	12.8982	0.310716	1.95749	8.67025	8.04392	7.17465
TCGA-55-A494	61	Lung Adenocarcinoma	T2a	N0	MX	Stage IB	5	3	Alive	11.5618	11.5331	11.5775	7.2932	9.89968	9.89637	9.9038	0.629311	0	4.97034	0.864127	0.629311	1.4008	4.98287	5.39273	5.63423	10.6716	6.33694	0.3487	0.3487	0	5.61826	4.93209	6.44048	7.95357	11.3057	8.22805	13.5941	6.88623	0.864127	11.454	4.07536	9.41204	15.9066	15.141	0	5.2023	8.6514	9.9484	3.92766
TCGA-55-A4DF	88	Lung Adenocarcinoma	T1b	N0	MX	Stage IA	47	3	Alive	12.3754	12.3787	12.3749	9.39507	9.89831	11.4017	11.4473	6.97822	7.03374	6.39089	2.5721	2.68209	2.38958	8.7504	3.70194	4.63177	10.7334	5.71664	2.45302	2.02228	0.305164	3.2449	4.92813	5.88711	10.0493	11.5456	12.5334	15.1087	6.54805	2.25367	15.2919	2.18059	10.2931	14.7634	13.9476	2.78429	2.68209	9.45247	8.62087	6.4465
TCGA-55-A4DG	71	Lung Adenocarcinoma	T1b	N0	MX	Stage IA	162	4	Alive	12.5297	12.5409	12.5377	10.3196	10.1478	11.6626	11.6598	0.200725	0	5.0156	3.33712	3.17965	2.63799	2.1484	5.98635	3.88102	9.45441	4.89774	2.19617	2.37288	0.53389	6.53148	5.93799	6.47207	9.59526	9.64668	11.6178	14.4538	7.37201	0	15.1057	2.37288	10.1791	14.0399	13.1435	3.95231	4.63715	8.46593	7.47122	6.13778
TCGA-55-A57B	80	Lung Adenocarcinoma Mixed Subtype	T1b	N0	M0	Stage IA	21	1	Alive	13.6989	13.6898	13.6997	11.2187	11.0947	12.771	12.7842	7.74112	7.75921	3.32791	4.79284	4.65282	3.43979	3.94855	5.6278	4.28451	10.1553	4.45398	3.84397	3.68655	1.93882	5.68946	4.66054	7.08692	10.7833	10.112	10.7245	16.1015	8.4721	0.490411	14.9428	3.0272	9.20832	13.6954	12.7601	3.24819	2.33584	8.87966	8.29809	6.24082
TCGA-62-8394	65	Lung Adenocarcinoma Mixed Subtype	T4	N2	M0	Stage IIIB	139	1	Dead	12.8214	12.8218	12.8328	11.0787	9.94607	11.7449	11.7594	0.621854	0.182327	5.01739	1.65783	2.03506	4.62699	7.62211	7.09866	4.4337	11.3878	6.78818	1.38767	1.77603	0.621854	7.81482	4.55441	5.43629	9.38537	10.3458	11.6033	15.3127	7.62703	1.14562	15.6227	4.85899	10.7726	14.775	14.1398	1.52906	6.61659	8.40569	10.274	6.13427
TCGA-62-8395	80	Lung Adenocarcinoma Mixed Subtype	T3	N0	M0	Stage IIB	705	1	Alive	12.6484	12.6498	12.6598	10.4984	9.75041	10.9517	10.9794	0.372092	0	2.22585	2.92982	2.81387	3.70745	0.372092	6.87669	4.03975	11.1563	4.7957	2.68778	2.84374	0.667626	6.58991	4.75698	5.65622	9.87272	11.1567	11.0331	15.8851	6.58329	1.02134	16.1118	4.7957	8.80714	14.4574	13.105	0.198009	5.25625	8.66012	9.80884	5.61351
TCGA-62-8397	70	Lung Adenocarcinoma Mixed Subtype	T3	N0	M0	Stage IIB	940	1	Alive	13.557	13.549	13.5678	10.1752	10.3933	12.5337	12.5514	0	0	1.51083	1.71816	1.75627	4.02914	0.338281	5.75558	3.08526	10.6988	3.86441	0.612115	1.10103	0.234092	6.8984	3.46486	4.79125	9.98941	11.1451	9.97912	15.3083	5.11469	0.338281	16.6229	1.79341	8.0324	14.3225	13.2966	7.39009	0.842172	7.52108	7.86752	4.83643
TCGA-62-8398	55	Lung Adenocarcinoma Mixed Subtype	T2	N2	M0	Stage IIIA	444	4	Dead	12.1427	12.1567	12.1642	8.52826	10.2256	11.1937	11.1768	0.273069	0	3.34604	0.273069	0.874604	3.84158	2.93886	7.09437	3.84158	11.4107	5.14495	0.502587	0.502587	0	6.37678	4.50278	5.06638	9.81301	11.948	11.2507	14.5643	5.47737	1.62469	15.2271	3.37531	9.75435	13.6187	12.2615	1.62469	4.70073	8.6455	14.1743	5.38687
TCGA-62-8399	62	Lung Papillary Adenocarcinoma	T2	N2	M0	Stage IIIA	2093	4	Alive	12.6603	12.6582	12.6508	10.7012	10.2079	11.3527	11.3844	7.19952	7.26737	2.18238	1.74818	2.35864	2.4393	10.308	5.22013	4.6202	11.1299	6.49761	2.72322	2.4393	1.30719	4.08113	5.25398	6.08632	10.1216	11.0426	11.7435	15.1727	6.40526	1.46963	14.9629	2.90462	10.3523	14.8067	13.4283	3.53817	3.014	9.39219	8.87355	5.89224
TCGA-62-8402	73	Lung Adenocarcinoma Mixed Subtype	T2	N2	M0	Stage IIIA	1445	1	Alive	12.7115	12.6945	12.7146	9.21379	10.0851	11.3417	11.3469	0.37741	0.201011	5.83451	0.534572	0.37741	0.534572	0.201011	5.62322	5.91536	10.9923	7.31718	0.37741	0	0	6.2602	8.8487	3.77693	9.29123	11.6147	12.2785	14.459	5.49038	1.55756	15.2776	2.56892	10.9026	13.8192	12.9167	0.201011	1.99642	9.40949	12.3294	5.00436
TCGA-62-A46O	65	Lung Adenocarcinoma	T2	N0	M0	Stage IB	1454	2	Dead	10.6781	10.665	10.6666	6.62637	9.12519	9.01036	9.06101	3.21746	3.55227	5.60234	0.855908	1.38945	1.93909	2.44743	4.4229	5.00814	11.7368	5.68982	0.855908	1.0089	0	4.54054	3.69443	4.38146	8.40571	11.7325	8.71118	13.8301	4.27986	4.54054	14.1433	1.27341	9.43303	12.9313	12.1815	2.21554	1.93909	8.79117	8.68871	8.25226
TCGA-62-A46P	65	Lung Adenocarcinoma Mixed Subtype	T2	N0	M0	Stage IB	594	4	Dead	12.975	12.9891	12.9803	9.11408	9.80021	12.1824	12.1957	0	0	4.21071	2.32473	1.90438	3.39186	0	3.95991	2.99353	10.1582	4.58515	0.707623	1.53572	0.276243	8.31852	5.50201	5.69655	9.35629	12.1989	10.0085	14.9652	6.00225	1.18029	15.2831	5.66089	9.34369	15.346	13.2847	0.507996	5.90399	9.36509	12.7446	3.33265
TCGA-62-A46R	54	Lung Adenocarcinoma Mixed Subtype	T2	N0	M0	Stage IB	1725	4	Dead	11.4328	11.4216	11.4619	8.10616	8.83276	10.6856	10.7017	0	0	2.797	2.06608	1.99095	3.90928	0.277984	4.55611	3.37155	9.86806	5.68859	1.64385	1.99095	0.711491	4.22013	4.47572	4.61984	9.41824	9.31901	10.8704	14.0565	3.07681	0.711491	13.0747	2.1375	8.50337	14.3321	13.2622	0.510959	2.6088	8.22977	7.50818	3.37155
TCGA-62-A46S	73	Lung Papillary Adenocarcinoma	T2	N0	M0	Stage IB	1653	4	Dead	12.5934	12.5917	12.5974	8.59299	10.2198	11.5922	11.6096	0	0	4.41623	2.82889	2.60591	2.77629	0	5.94355	4.02354	11.3002	4.27171	2.82889	2.66497	1.0126	7.86261	4.21356	5.85121	9.62218	11.3293	10.743	15.1227	8.07893	1.0126	14.7817	3.63777	9.22656	13.1761	11.8124	0.326983	5.72506	9.63101	12.7103	4.11109
TCGA-62-A46U	71	Lung Adenocarcinoma Mixed Subtype	T2	N1	M0	Stage IIB	1708	1	Alive	12.5334	12.5262	12.5401	6.98691	9.24582	11.8847	11.8909	0	0	5.15335	0.372252	0.667887	0.527629	3.23106	3.67524	3.98785	10.2891	4.68523	0.527629	0.198099	0	6.22948	1.12266	4.12803	9.61124	10.5804	12.6218	13.6033	6.80137	1.3056	14.9934	3.6416	9.60389	12.9534	11.6972	1.21703	2.87362	9.11483	8.6139	6.65102
TCGA-62-A46V	78	Lung Adenocarcinoma Mixed Subtype	T2	N0	M0	Stage IB	1631	3	Alive	12.9225	12.9086	12.9145	9.23099	9.37645	11.3502	11.3762	0	0.339844	3.18609	2.01957	1.87034	2.68823	0.483808	5.20912	3.18609	9.83553	4.74228	1.37502	1.29919	0.179906	5.13472	6.41056	4.83247	9.83469	9.40613	8.81686	14.449	2.98297	0.734699	15.286	1.87034	8.21706	14.0078	12.7306	1.44707	6.06337	8.9851	6.93532	5.12926
TCGA-62-A46Y	70	Lung Adenocarcinoma Mixed Subtype	T2	N2	M0	Stage IIIA	414	1	Dead	13.5691	13.5796	13.5873	10.2037	10.6479	12.0987	12.1623	0	0	4.16146	3.04274	3.47726	3.76026	0.97483	4.47502	4.19986	9.95839	5.39334	3.76026	3.53848	0.568232	6.86253	1.96208	7.57883	9.7075	8.244	10.4995	14.7575	5.73151	0.568232	15.7585	0	8.39851	15.729	14.7025	3.04274	7.17356	10.5014	7.35466	5.74456
TCGA-62-A470	84	Lung Acinar Adenocarcinoma	T2	N0	M0	Stage IB	1194	3	Dead	12.7415	12.7541	12.7577	9.86387	9.89339	11.8836	11.8802	7.93179	8.05571	6.16214	3.27574	3.33092	2.89128	0.811645	6.29295	4.81699	11.7907	5.6998	3.15862	2.56288	1.53009	7.21205	4.85513	6.34078	9.93794	12.4896	10.8356	15.4385	7.37844	1.70736	15.4698	3.09628	11.5836	14.645	13.2094	1.32793	4.77781	9.32936	12.575	7.51277
TCGA-62-A471	64	Lung Adenocarcinoma	T2b	N1	M0	Stage IIB	883	4	Alive	12.0313	12.0358	12.0462	9.07202	9.34776	11.1067	11.159	2.23155	2.23155	4.83378	0.865064	1.15842	3.86329	6.97563	4.37254	3.98053	11.62	4.42864	1.40209	1.40209	0	6.16274	3.44056	5.46351	9.17812	11.7632	10.8734	14.255	4.77006	3.69048	13.89	3.26677	9.74716	14.2834	13.0662	1.15842	2.23155	9.19843	13.4533	6.85285
TCGA-62-A472	70	Lung Adenocarcinoma	T3	N0	M0	Stage IIB	540	2	Alive	12.332	12.3353	12.3458	8.06876	10.1436	11.9237	11.9545	0	0	3.28942	1.03203	1.03203	0.273792	0.273792	5.14049	3.34981	10.6567	4.07746	0.503819	0.876507	0.273792	5.40525	3.78113	6.15839	9.15443	10.868	10.7812	14.0651	4.59675	1.30034	14.1838	1.41784	9.03537	13.5832	12.6905	2.18672	3.12636	8.66536	8.25002	3.43591
TCGA-64-1676	58	Lung Adenocarcinoma	T1a	N0	M0	Stage IA	1728	2	Alive	12.6708	12.6814	12.6702	9.5089	9.87377	11.2821	11.2751	0	0	6.36846	2.76566	3.45205	3.70216	1.61901	6.22401	3.50566	9.31607	6.57693	0.870783	0.870783	0.500117	6.99288	6.68544	5.04016	8.63335	9.8693	13.4496	16.9945	7.82796	3.45205	16.3334	4.06561	8.99025	13.2397	12.6803	1.40997	7.26573	8.92534	8.402	5.24318
TCGA-64-1677	77	Lung Adenocarcinoma	T2	N2	M0	Stage IIIA	628	2	Dead	12.7187	12.7056	12.7158	9.9206	9.64994	11.1763	11.1659	2.10957	2.10957	7.48332	2.43852	1.68276	2.10957	3.45245	5.63312	4.53008	10.8533	6.58569	0	1.68276	1.07396	7.2931	5.22774	5.18455	8.80219	10.6589	13.6569	16.9017	7.30323	3.71779	17.7556	3.94183	10.0435	14.2032	13.6752	4.13571	6.65061	9.61986	10.1456	6.31234
TCGA-64-1678	70	Lung Adenocarcinoma	T2b	N0	M0	NA	1189	3	Alive	11.9521	11.9998	12.0046	10.6404	9.29178	10.7368	10.6742	0.995144	0	5.48234	0	0	2.79902	4.23871	6.41665	5.96771	10.0724	6.61973	0	0	0	6.09894	5.6909	5.03496	7.88513	11.5005	12.2049	16.4805	4.45015	3.79832	17.0666	7.71824	8.7114	15.174	13.9696	0.995144	5.82333	8.36534	10.6031	5.38282
TCGA-64-1679	58	Lung Adenocarcinoma	T1	N2	M0	Stage IIIA	1686	2	Alive	13.5873	13.5859	13.6027	10.2392	11.3628	12.2491	12.232	7.15294	7.27887	1.15352	2.56029	1.67997	3.64512	6.71881	6.34574	3.5875	9.54734	4.97128	0.316045	0.575145	0.316045	4.84173	4.82936	5.05869	9.89221	9.19017	8.7303	16.9639	6.52141	2.88122	13.9163	2.97408	8.17868	13.6378	13.2508	0.794719	4.03822	7.22793	6.64306	6.66412
TCGA-64-1680	63	Lung Adenocarcinoma Mixed Subtype	T2a	N2	M1	Stage IV	1126	3	Alive	13.0457	13.051	13.0631	10.4104	9.29804	11.5439	11.5464	0	0.464648	4.98998	4.20783	4.42754	4.95506	2.0143	5.55391	2.0143	8.37323	3.54095	1.53601	1.09757	1.09757	7.9717	3.6322	4.72567	8.59642	11.3024	11.4362	16.8676	6.01874	2.14399	16.2508	2.7441	8.04825	15.0006	12.9045	2.26298	6.27382	7.93857	7.2962	2.82369
TCGA-64-1681	61	Lung Adenocarcinoma	T1	N0	M0	Stage IA	1167	3	Dead	14.152	14.1546	14.1517	11.3445	11.6613	13.5553	13.5787	0.424517	0	2.87367	4.13693	4.21873	4.06502	1.76335	6.19353	3.20335	8.51588	4.45085	2.76894	2.44562	1.68876	6.68344	2.53349	5.21311	10.2719	9.32482	9.62559	17.9113	6.53964	0.424517	13.5517	2.53349	8.69209	14.2718	13.5113	4.30865	2.61632	8.19729	6.733	4.68952
TCGA-64-5774	60	Lung Adenocarcinoma	T2	N0	M0	Stage IB	2550	4	Alive	12.8313	12.8155	12.8349	8.41791	10.4375	12.3373	12.3527	7.21591	7.19678	3.4316	1.30362	0.724787	0.860623	8.84338	4.41924	5.199	10.2971	6.01422	0.574821	0.407439	0	4.90897	3.49561	4.46259	8.51119	11.0587	10.3703	15.4461	4.80334	0.860623	15.4087	6.61353	9.48609	15.9585	15.2743	0	4.79488	9.22405	8.18863	4.3048
TCGA-64-5775	71	Lung Adenocarcinoma	T4	N0	M0	Stage IIIA	62	2	Dead	14.576	14.5891	14.5737	9.56537	11.1184	13.1864	13.217	7.53564	7.40928	2.97733	1.82089	2.20744	5.05333	6.11667	5.44953	3.81011	11.0457	6.80384	1.665	0	0	5.54207	3.88269	6.22532	10.3131	3.04214	11.3209	15.8907	6.41468	0.445573	13.1283	3.84686	9.87987	13.8981	13.1846	1.82089	0	8.85852	7.83673	6.53215
TCGA-64-5778	60	Lung Bronchioloalveolar Carcinoma Nonmucinous	T2	N0	M0	Stage IB	926	4	Alive	13.9907	13.9908	13.9894	9.9557	10.5737	13.2909	13.3004	0	0.261261	3.11158	3.16044	3.25348	2.69142	1.47858	7.08322	3.97186	9.69152	4.03437	1.52907	1.47858	1.13169	7.27573	2.75644	5.02528	9.80681	10.3177	12.8662	15.7231	6.47809	1.992	15.7095	4.26041	9.58497	14.9982	13.7223	1.25682	3.02626	9.487	8.19638	6.54863
TCGA-64-5779	61	Lung Acinar Adenocarcinoma	T2	N2	M0	Stage IIIA	507	4	Alive	13.2194	13.2211	13.2273	10.7823	10.437	12.1793	12.2129	8.51928	8.45003	5.28183	0.636623	1.30985	0.453956	0.798741	5.1825	4.68796	11.2158	6.06227	0.636623	0.798741	0	3.19147	4.82602	4.98608	9.87096	9.98669	12.2181	16.5737	5.70642	0.798741	16.7609	8.71669	9.68353	14.2083	13.8285	0.453956	7.0911	9.74326	10.1491	5.74672
TCGA-64-5781	55	Lung Adenocarcinoma Mixed Subtype	T2	N0	M0	Stage IB	1202	4	Alive	14.1232	14.122	14.1236	10.2776	10.4131	13.168	13.179	0.116834	0.325453	3.03033	3.61104	3.65034	6.46167	3.01536	5.32392	3.7532	10.3562	3.92327	2.45172	2.07224	1.91977	5.67064	4.44858	5.56149	9.32358	11.0819	12.4112	16.3557	6.24131	1.1797	16.0479	4.3801	7.94919	15.3075	14.2048	0.947015	1.12495	8.74088	8.56696	6.68152
TCGA-64-5815	74	Lung Adenocarcinoma Mixed Subtype	T2	N1	M0	Stage IIB	224	3	Alive	13.5283	13.5275	13.5443	10.7355	10.05	12.6021	12.6185	0.209063	0	1.06458	1.80529	1.59798	4.357	0	4.55182	3.37243	9.7898	3.66622	0.39163	0.699329	0.209063	4.93678	4.44226	4.36794	9.29718	9.77755	10.116	15.8455	7.04426	1.59798	15.1238	2.72547	7.96867	14.1929	12.8463	2.42391	2.19741	7.06625	7.56864	4.61745
TCGA-67-3770	70	Lung Adenocarcinoma	T1	N0	M0	Stage IA	610	3	Alive	12.9611	12.9644	12.9964	11.8989	9.93326	11.5273	11.4988	1.05605	1.05605	4.88751	5.4111	5.25677	4.23322	9.27975	6.7528	3.34674	10.4724	6.27846	2.90215	2.90215	1.38893	8.97241	4.69055	4.53133	8.37645	10.5549	13.2008	16.5543	7.55234	2.08328	16.7192	3.55978	8.44507	14.7749	13.6626	5.01336	5.21546	9.70232	9.15556	4.62895
TCGA-67-3771	77	Lung Adenocarcinoma	T1	N0	M0	Stage IA	610	4	Alive	12.6016	12.5834	12.6021	9.09779	10.506	11.0364	10.9865	7.21546	7.09294	7.28985	2.8176	3.49631	3.04612	2.38817	6.1897	4.78761	10.2456	5.80874	1.14403	0.682562	0.682562	7.88472	4.81887	5.26713	8.77214	10.6553	13.3827	16.274	8.36946	3.71147	16.7805	5.35506	10.5659	13.6183	13.0964	2.00897	3.41681	10.6558	10.0901	6.61173
TCGA-67-3772	82	Lung Adenocarcinoma	T2	N0	M0	Stage IB	573	1	Alive	12.8096	12.8291	12.8574	11.8269	9.67819	10.975	10.9697	0	0	5.739	4.02919	3.50879	5.99529	3.50879	6.24141	3.37768	9.40063	5.05038	1.98787	1.98787	0.579586	8.36324	6.48383	5.8789	8.92636	10.257	12.7017	16.8643	5.739	1.31223	17.2059	5.50772	8.47169	14.7963	14.0977	5.50772	7.65631	8.69981	9.22224	4.15464
TCGA-67-3773	84	Lung Adenocarcinoma	T2	N0	M0	Stage IB	427	3	Alive	13.5097	13.4982	13.4989	9.91306	8.72979	12.0913	12.1098	0	0.843703	5.23089	0.843703	2.06302	3.59993	2.31419	6.27214	0.843703	8.56702	5.1033	0	0	0	7.60655	4.3831	4.58766	8.36626	11.4907	12.5428	16.3299	6.81059	2.06302	16.1279	3.16132	8.93109	13.3469	11.7088	0.843703	4.20807	7.93639	10.2489	3.28409
TCGA-67-3774	73	Lung Adenocarcinoma	T2	N0	M0	Stage IB	385	3	Alive	13.3637	13.3789	13.3936	11.0238	10.4407	11.2804	11.2711	0	0	6.28392	3.93763	3.72259	4.16796	8.02756	7.30883	3.60171	10.7323	4.9405	2.52966	2.98117	1.86885	9.4128	4.88977	6.16097	9.05244	11.3084	12.9276	16.5839	6.74277	0.613987	16.2538	4.16796	8.82497	13.5584	11.7815	1.64244	3.46978	10.763	10.2023	5.49282
TCGA-67-4679	69	Lung Adenocarcinoma	T3	N0	M0	NA	448	4	Alive	13.2059	13.183	13.186	9.90804	9.86498	13.1378	13.1475	0	0	1.63417	3.44881	3.44881	4.57558	0.927331	4.51996	1.63417	8.50464	4.50094	2.68044	1.88958	1.48723	7.18866	1.88958	5.1886	9.91525	10.38	8.06403	17.6994	6.45234	0	16.203	0.379161	9.80273	15.3463	13.8831	0.927331	2.46173	8.14286	6.38648	2.80976
TCGA-67-6215	52	Lung Adenocarcinoma	T2a	N0	M0	Stage IB	162	1	Alive	13.9639	13.9532	13.9604	9.47412	10.9523	13.2682	13.2851	0	0.202701	2.46611	2.29928	1.89349	5.0826	1.32683	4.36532	2.65072	10.3186	4.77605	1.49068	1.23735	0.681138	8.03659	1.56612	6.63013	9.38742	10.9666	10.662	16.4018	8.40474	1.23735	16.2305	1.9509	8.52364	15.7141	13.9249	2.68496	7.44066	8.28844	8.07986	4.25566
TCGA-67-6216	57	Lung Adenocarcinoma	T1a	N0	M0	Stage IA	141	1	Alive	14.6636	14.6605	14.6581	10.7869	10.9277	13.8913	13.9007	0.157328	0.157328	1.99845	2.19277	2.42716	3.95584	1.25256	5.88156	2.62875	9.23442	3.82121	1.38575	1.18105	0.546837	7.11929	6.40343	5.26045	9.4941	10.9481	11.415	16.0028	5.07564	2.19277	16.4003	3.08564	8.24532	14.6504	12.633	1.25256	4.50216	8.18777	7.53591	4.06911
TCGA-67-6217	73	Lung Adenocarcinoma	T2a	N1	M0	Stage IIA	422	3	Alive	13.3562	13.3541	13.3561	11.0674	10.885	12.9008	12.9356	0.194112	0	2.00878	3.10988	3.86175	4.84779	10.6144	5.65944	3.37314	10.0803	4.5614	3.01024	2.45013	2.00878	7.89342	3.08561	6.78732	10.293	9.98876	11.8911	17.2625	6.48034	0.194112	15.9187	3.54319	8.45046	15.852	14.5542	4.26983	5.20403	9.22912	8.12168	5.33848
TCGA-69-7760	73	Lung Adenocarcinoma Mixed Subtype	T3	N0	M0	Stage IIB	154	1	Alive	12.7952	12.7989	12.8015	10.111	10.8068	11.8688	11.8544	0	0	2.789	2.03439	1.93168	3.23955	4.98566	4.85142	3.23955	9.85532	4.52086	0.644317	1.26753	0	6.06937	3.51292	6.58717	8.80833	9.92716	8.43864	18.0213	4.33213	2.22017	15.2119	1.26753	8.14927	13.7687	12.7048	0	1.08814	8.75198	8.56089	4.68773
TCGA-69-7761	84	Lung Acinar Adenocarcinoma	T2a	N0	MX	Stage IB	186	3	Alive	14.5721	14.5618	14.5703	10.4116	12.1329	13.5281	13.5375	0	0	2.01263	3.67846	3.43029	3.51784	0.743717	4.84066	1.88672	9.94161	4.23831	0.743717	1.00843	0	6.03151	2.42872	3.28811	10.11	10.5117	10.3958	17.5242	4.735	1.5962	15.5654	1.42557	8.67261	13.0663	11.5814	0	2.01263	7.89531	14.2999	4.15883
TCGA-69-7763	69	Lung Adenocarcinoma Mixed Subtype	T1b	N0	M0	Stage IA	690	4	Alive	14.4963	14.4836	14.4856	10.9101	11.8487	13.5804	13.5935	0	0	2.32168	3.21815	3.51845	4.32717	0.386951	5.62344	2.40784	9.57959	3.01354	2.02725	1.50881	1.50881	6.46039	3.21815	5.70227	9.63478	10.7669	9.50703	17.7054	6.85096	0	13.7777	3.55667	8.74866	14.601	12.746	2.56609	1.50881	7.52386	7.64188	5.00317
TCGA-69-7764	75	Lung Adenocarcinoma Mixed Subtype	T1b	N0	M0	Stage IA	414	3	Alive	13.5138	13.5124	13.5091	10.4637	10.7695	12.6092	12.6061	0	0	2.54524	1.14357	2.97316	2.89713	7.83251	5.50271	3.36051	8.84586	3.36051	2.33081	2.64158	1.38535	3.41605	3.04537	3.95524	9.36995	11.0129	10.0304	17.2412	8.68703	0	14.8925	2.21033	8.88575	15.5438	13.5816	1.14357	2.64158	7.96874	7.81969	4.25844
TCGA-69-7765	56	Lung Adenocarcinoma Mixed Subtype	T4	N0	MX	NA	129	4	Alive	14.4528	14.4511	14.4528	10.9674	11.917	13.0349	13.0247	0	0	2.35055	3.26459	3.68824	5.46113	1.40058	7.00119	3.26459	9.99768	4.55771	1.15708	1.60885	0.495713	5.62591	5.21263	5.85779	9.9942	9.41804	10.1917	17.8286	5.0614	1.60885	15.1721	3.13592	8.83586	14.2662	13.366	3.067	1.79081	7.38065	6.78757	5.56474
TCGA-69-7973	42	Lung Adenocarcinoma Mixed Subtype	T2a	N0	M0	Stage IB	230	4	Alive	13.0235	13.0274	13.0337	9.017	10.8852	11.8358	11.8664	0.397709	0.212516	4.96136	1.27998	1.68791	2.16722	0	5.2228	4.32516	10.6194	5.58428	1.18247	1.37132	0.212516	5.51587	4.39212	5.54559	9.45632	11.0673	10.3388	15.367	5.38501	0	15.3553	3.45924	10.3964	15.8726	14.8126	3.25855	3.70727	7.72523	9.83536	5.32915
TCGA-69-7974	54	Lung Adenocarcinoma Mixed Subtype	T2a	N2	MX	Stage IIIA	184	4	Alive	12.8491	12.8375	12.8353	9.47281	9.9981	11.378	11.3914	0.746304	0.928518	4.09034	0.928518	2.05715	3.92859	0.537704	6.65236	3.77046	10.7683	4.91323	2.27474	2.20579	1.60049	4.55968	3.39024	6.49871	9.86294	9.81383	11.2231	15.4785	7.68054	5.22337	14.2875	3.1174	9.97854	14.3205	12.6325	2.46378	2.52166	9.19005	8.33655	4.97669
TCGA-69-7978	59	Lung Adenocarcinoma Mixed Subtype	T2b	N1	MX	Stage IIB	70	2	Alive	12.6787	12.6786	12.6781	9.10042	9.95831	11.0481	11.0587	0.316318	0.575602	2.50025	1.15429	1.15429	3.18427	6.303	4.54279	3.80662	10.4419	4.31299	1.78722	2.0659	0	3.18427	3.10427	6.45989	10.169	9.61608	11.8516	15.1074	5.45619	1.56618	15.6517	3.26006	9.13795	13.5728	12.6296	0.575602	1.88622	8.32497	7.5606	6.70332
TCGA-69-7979	71	Lung Acinar Adenocarcinoma	T2a	N0	MX	Stage IB	89	2	Alive	13.0567	13.0554	13.083	10.5116	9.64465	11.0006	10.975	1.73231	1.1119	4.51302	1.82979	1.9211	3.22672	8.76826	6.14792	4.34182	10.8205	7.59131	1.62777	1.51505	0.7628	5.617	4.30838	4.22124	9.3338	10.2028	10.3329	15.3518	3.98774	1.9211	15.3663	2.66493	10.9188	16.7001	16.1319	0.7628	1.25916	9.62654	7.86867	7.0645
TCGA-69-7980	70	Lung Adenocarcinoma	T1b	N0	M0	Stage I	43	4	Alive	13.2509	13.2725	13.2638	10.376	11.6138	11.9519	11.9535	0.169599	0.458633	3.81746	2.95164	2.99744	3.64116	11.8364	7.52944	4.85515	10.6797	4.48905	2.85546	2.16765	1.58301	5.27327	4.68368	5.31907	10.0158	11.2382	11.0167	16.2476	5.28255	2.12702	14.455	2.83037	10.3706	13.8858	12.4105	1.3905	2.12702	8.35078	9.84001	6.65352
TCGA-69-8253	59	Lung Adenocarcinoma Mixed Subtype	T1a	N1	MX	Stage IIA	100	4	Alive	13.3156	13.3227	13.3199	9.5093	9.13857	12.003	12.0069	0.241323	0	2.91738	2.73213	2.47298	4.24987	2.09673	7.20349	3.41279	10.4725	4.65628	3.2006	3.08153	2.2146	7.61875	4.75686	5.52271	9.79572	10.567	11.7859	16.1918	6.28574	0.789359	15.9566	2.65081	10.0159	14.7159	12.9206	1.89962	5.85319	8.61307	9.09312	7.47112
TCGA-69-8254	85	Lung Adenocarcinoma Mixed Subtype	T2b	NA	NA	NA	77	3	Alive	14.2462	14.2357	14.2514	11.4109	10.059	12.2483	12.2292	0.447966	0	2.51942	1.49599	2.69192	5.88895	1.67116	7.78979	4.49075	10.4081	4.36893	3.43711	3.38778	1.49599	6.36741	3.70219	6.88119	10.1662	10.5515	10.8649	16.0971	8.32996	0.447966	16.3342	5.79746	8.72827	13.9699	12.7283	3.28374	4.14969	8.88426	14.411	4.53674
TCGA-69-8255	71	Lung Solid Pattern Predominant Adenocarcinoma	T1a	N0	M0	Stage IA	129	2	Alive	11.8667	11.8706	11.8914	9.73499	7.61511	10.0882	10.0569	2.4325	2.21206	3.14412	0.252452	0.819604	5.7994	7.88161	3.32017	5.50352	11.3285	4.69265	0.467239	0.654152	0	1.80157	2.53126	4.97295	9.39032	11.9573	12.1845	13.7864	7.74425	2.08777	15.4748	1.54216	10.6889	12.1162	11.3786	1.33905	0.968018	10.5031	15.5702	5.89057
TCGA-69-8453	77	Mucinous (Colloid) Carcinoma	T3	N0	MX	Stage IIB	171	3	Alive	13.8895	13.8848	13.8791	11.2273	11.0843	11.8301	11.8589	0	0	3.23154	3.58197	2.69767	6.7485	0.403592	5.93169	4.47927	11.4502	4.7627	4.77975	4.47927	2.18611	5.25254	3.0182	7.21136	12.1056	9.90013	10.3765	16.1142	6.46725	0.977018	14.1462	4.45824	9.5147	13.5926	12.6175	4.94004	3.32745	9.14768	12.8679	5.97676
TCGA-69-A59K	60	Lung Adenocarcinoma Mixed Subtype	T3	N0	M0	Stage IIB	214	4	Alive	12.5582	12.5301	12.5649	9.01433	10.1211	12.0458	12.0609	0.778276	0.237282	3.77533	1.38346	1.28105	1.65317	0.440995	4.15416	3.17707	9.66611	3.73716	0.619469	0.778276	0.237282	4.19698	3.233	6.0064	8.45104	10.5469	10.3882	14.3556	4.67194	0	15.7933	1.73293	8.29966	15.5176	13.5218	1.38346	1.65317	9.20818	7.28534	5.57468
TCGA-71-6725	48	Lung Papillary Adenocarcinoma	T2	N0	M0	Stage IB	61	2	Alive	12.411	12.4255	12.4387	9.14822	10.0696	11.7611	11.7839	0	0	1.94291	1.5808	1.71186	1.94291	0.361183	5.80489	3.62984	9.62909	6.73528	1.09621	0.649808	0.649808	5.44863	3.98121	5.61698	9.87575	10.8263	9.11233	16.0924	4.32626	1.71186	14.3172	1.09621	9.21811	16.2879	15.3061	2.04589	7.79837	8.89506	8.16012	3.66262
TCGA-71-8520	60	Lung Adenocarcinoma	T2	N0	M0	Stage IB	3	1	Alive	12.5803	12.5757	12.5843	10.2457	9.90306	10.6923	10.7238	0.397163	0.397163	1.5368	1.18121	1.18121	4.24076	1.8851	6.89544	4.07432	10.8078	5.84326	0.561082	1.0767	0	6.49271	8.80023	4.37902	10.1185	9.8609	10.1548	15.3995	4.16632	0.212206	15.6259	4.50518	8.60914	15.655	14.5579	0.561082	5.3718	8.4509	8.72928	6.04022
TCGA-73-4658	80	Lung Adenocarcinoma	T2	N0	M0	Stage IB	1600	3	Dead	13.6971	13.693	13.6933	10.6324	10.2671	13.1419	13.1658	0.210568	0	1.60543	4.205	4.27693	4.31729	0.109123	4.41086	2.45381	8.74662	3.67647	1.74724	1.36258	0.557221	4.12929	6.03877	5.74532	9.58456	9.5327	11.6427	17.7213	7.06802	0.771588	14.6516	3.76251	7.47973	14.0748	12.6109	0.703611	5.48682	7.31082	7.09148	3.64056
TCGA-73-4659	66	Lung Adenocarcinoma	T2	N2	M0	Stage IIIA	711	3	Dead	12.4671	12.4582	12.466	9.94525	9.99553	10.965	10.9008	0	0	5.47534	1.83111	2.14104	3.69352	2.14104	5.09826	4.24083	10.3552	5.52961	1.43584	1.83111	0	5.41894	5.90295	5.70493	9.19883	11.7109	12.2444	15.6817	6.74937	0	15.8805	5.50273	9.13462	15.3669	13.9993	3.7856	4.0311	10.3505	8.61928	6.74937
TCGA-73-4662	65	Lung Adenocarcinoma	T1	N0	M0	Stage IA	912	3	Alive	13.001	13.0235	13.0028	10.2374	9.74202	11.8185	11.8075	0	0.486842	4.88252	2.63642	2.96779	3.70501	2.32589	5.59581	3.23708	10.0534	4.86276	1.92965	2.20551	2.20551	7.96029	3.98649	5.01378	9.28803	10.4048	13.0449	15.1776	6.21823	0.850198	16.0766	4.19054	9.00888	14.753	13.694	0.486842	3.17432	10.3262	8.27639	5.18273
TCGA-73-4675	59	Lung Adenocarcinoma	T3	N1	M0	Stage IIIA	40	4	Alive	13.306	13.3406	13.3442	9.49316	8.93254	11.297	11.2371	0	0	4.17296	2.08587	1.39103	3.18797	2.7397	5.3199	3.88681	8.97503	4.8372	0	2.08587	0	7.03136	5.06407	7.22375	8.49678	11.0091	10.5083	14.8656	4.23644	1.77989	15.9557	3.31101	7.77642	15.1396	12.6345	0	4.17296	8.65032	7.69403	6.25652
TCGA-73-4676	45	Lung Adenocarcinoma	T2a	N1	M0	Stage IIA	122	4	Alive	14.913	14.9157	14.9134	10.6103	10.32	14.1645	14.183	0.670156	0.438024	2.25821	4.39933	4.42338	4.16266	1.64546	4.89979	3.05856	9.2501	3.62666	1.80042	1.58987	0.558754	4.11423	2.83773	6.11332	9.23546	9.05896	10.2175	17.1204	7.42716	1.94034	14.1878	2.39423	8.07564	14.4626	13.166	3.86776	2.18506	7.15765	7.92022	4.5232
TCGA-73-7498	58	Lung Bronchioloalveolar Carcinoma Nonmucinous	T1b	N0	M0	Stage IA	621	4	Alive	13.7091	13.7099	13.7175	10.6804	10.9397	12.6251	12.6221	0.379448	0.379448	3.1411	3.80077	3.8913	2.92952	1.0377	7.11672	3.8913	11.102	5.00618	3.70418	3.40966	1.89048	7.62425	3.78512	6.3773	10.0983	10.7988	11.5226	16.6435	6.56778	0	15.8695	3.21307	9.91963	14.9712	13.7679	0.809093	2.77957	8.46838	7.85172	6.82292
TCGA-73-7499	81	Lung Adenocarcinoma Mixed Subtype	T2a	N0	M0	Stage IB	519	1	Alive	12.9027	12.8992	12.9045	11.4495	9.69392	11.6703	11.6827	4.97113	4.95031	4.95031	6.61379	6.56534	2.91807	6.97485	6.06097	3.67458	10.2943	5.85471	6.03749	5.96672	4.55764	4.36353	4.50153	5.20344	10.1546	8.83699	12.3402	15.4637	7.27515	0.924784	16.0108	3.85559	9.90114	13.9124	13.3611	0.622031	4.96284	8.23608	8.60935	4.80488
TCGA-73-A9RS	41	Lung Adenocarcinoma	T3	N0	M0	Stage IIB	305	2	Alive	12.5624	12.5917	12.5727	8.33859	8.96976	11.4093	11.4324	0.459237	0.459237	4.7675	1.3215	1.08709	1.3215	0	4.50712	6.63773	11.5079	5.17922	0.807051	0.807051	0	2.64326	4.35688	5.07077	9.58613	12.437	11.7338	15.6518	5.92114	0.807051	16.545	2.64326	10.9644	15.1432	13.5263	0.459237	2.45885	10.3552	9.60778	7.00912
TCGA-75-5122	NA	Lung Adenocarcinoma	T2	N0	M0	Stage IB	0	3	Dead	13.8192	13.8157	13.8221	8.96775	10.2573	12.8437	12.8667	0	0	2.79253	1.82406	1.42966	2.56368	0.420906	4.62724	3.75856	10.7502	5.34468	0.225749	1.12809	0.592782	3.87972	2.24076	4.37975	10.2499	5.91371	13.2463	16.6486	9.65144	0.225749	14.6948	4.84694	8.7815	14.2268	12.5947	0.592782	1.89147	8.86091	9.43728	2.47855
TCGA-75-5125	NA	Lung Adenocarcinoma	T2	N1	M0	Stage IIB	0	3	Alive	14.2786	14.2845	14.2734	9.81298	11.0136	13.6065	13.6365	0	0	1.06174	2.18085	1.06174	3.63438	3.89384	5.51908	3.27792	10.9884	5.10597	1.39571	0.346942	0.860435	4.67059	4.36275	4.59146	9.36274	10.685	12.3731	16.166	5.83984	3.01228	15.7753	3.27792	8.21724	14.2046	12.5666	1.53756	1.78524	8.91916	8.87556	5.64982
TCGA-75-5126	NA	Lung Papillary Adenocarcinoma	T3	N2	M0	Stage IIIA	0	4	Alive	14.7241	14.7177	14.7147	10.8906	10.9173	14.4625	14.4768	0	0.167635	2.34089	4.76138	4.93994	4.0466	0.453806	4.79379	3.11093	9.80245	3.91137	1.68612	1.51007	1.15844	4.71476	4.24713	5.64856	9.89442	10.9179	11.9729	17.2311	7.78993	1.84299	15.0495	4.15035	8.80982	13.94	12.411	2.88894	3.45687	8.4176	8.33688	4.30224
TCGA-75-5146	NA	Lung Adenocarcinoma	T2	N0	M0	Stage IB	0	3	Alive	14.3829	14.3912	14.3886	11.8074	10.4049	13.109	13.1193	0.15024	0.286299	2.43033	3.72057	3.77941	4.69567	7.35258	6.30642	3.89035	9.80672	4.60097	1.62542	1.27906	0.410626	6.47965	2.92319	6.5988	10.253	10.8972	10.215	16.4905	8.29924	0	15.2234	5.08899	9.06741	14.3405	12.9801	1.21229	3.3219	7.44816	7.20693	3.25713
TCGA-75-5147	NA	Lung Adenocarcinoma	T2	N0	M0	Stage IB	0	1	Alive	13.8728	13.8784	13.8806	11.6432	10.5319	13.2661	13.2826	7.84015	7.87701	3.32442	4.33245	4.19326	4.23171	10.6031	6.81275	3.98395	10.5718	4.74506	2.41234	1.89435	0.991461	6.00828	3.85442	4.98341	10.1093	10.6473	11.8809	16.9648	6.5811	1.8456	15.9507	4.82896	9.02901	14.6416	14.1572	0.693876	5.12291	8.92028	10.2992	5.24542
TCGA-75-6203	NA	Lung Adenocarcinoma	T2	N2	M0	Stage IIIA	0	1	Alive	13.7097	13.6989	13.7054	10.7501	10.176	13.2048	13.2175	0	0	2.78977	4.13443	4.01885	5.2926	0.883641	5.56399	3.36391	8.92143	4.94228	3.45566	3.26593	2.23821	6.01225	7.79589	6.40068	10.0715	10.5233	11.5748	17.6454	7.71465	0.883641	16.1376	1.59839	8.1119	14.7608	12.664	4.37668	6.21294	9.08391	7.75697	5.04924
TCGA-75-6205	NA	Lung Adenocarcinoma	T2a	N0	M0	Stage IB	0	1	Dead	13.9108	13.916	13.9156	10.7171	10.7901	13.4236	13.4192	0	0.369233	2.70966	2.34577	2.5025	3.10154	1.91488	5.24951	4.39088	10.8135	5.17576	1.29768	1.20945	0.790076	4.87242	2.97346	6.02283	10.2715	9.50746	12.0825	17.5188	7.84979	1.67242	15.1842	2.67713	8.37522	14.1472	13.4798	0.662965	3.57743	9.21067	7.90438	6.50977
TCGA-75-6206	NA	Lung Adenocarcinoma	T2	N0	M0	Stage IB	0	3	Alive	13.3622	13.3482	13.3511	10.441	10.7789	12.2759	12.3058	0	0	1.68728	2.66202	2.69538	3.91295	1.22175	6.34926	3.5615	10.2909	3.91295	2.08975	2.36315	1.0259	6.97829	3.57948	4.98381	9.76332	11.5012	9.96547	16.8337	6.09185	0.37414	15.6441	2.88077	8.84054	15.6186	13.6243	0.799226	2.23292	8.60854	7.39977	6.21771
TCGA-75-6207	NA	Lung Adenocarcinoma	T2	N2	M0	Stage IIIA	0	3	Dead	14.0637	14.0666	14.0584	10.3864	10.391	13.2863	13.2972	2.43306	2.99408	3.91818	1.75853	2.04157	2.81773	5.92097	4.66593	2.99408	10.0358	5.12596	1.19121	1.50258	0	6.30238	2.65927	5.24234	9.3069	10.7012	10.6559	16.5904	6.22316	0.7936	14.1639	3.6285	9.49351	16.229	14.9484	0.938658	2.85477	8.29029	8.85385	5.31058
TCGA-75-6211	NA	Lung Adenocarcinoma	T2	N0	M0	Stage IB	0	2	Dead	13.6445	13.6383	13.6448	10.0021	11.2282	12.6884	12.7037	1.83715	1.51516	2.14754	1.19315	0.893502	1.10002	1.00045	6.265	5.1708	9.19707	5.22143	0.514844	0.192758	0	3.86591	4.24878	4.96831	9.23931	10.5785	10.7148	15.9252	6.19072	0.514844	15.7332	7.08987	8.52726	16.0658	14.3793	0.652406	2.58572	8.18578	10.4279	6.90779
TCGA-75-6212	NA	Lung Micropapillary Adenocarcinoma	T2	N1	M0	Stage IIB	0	1	Alive	14.3977	14.3917	14.3984	10.3383	10.7863	13.3205	13.3374	0	0	2.1464	1.22207	1.7971	3.10702	0.251448	4.73899	3.13856	9.37085	4.54083	0.251448	0.465506	0	7.04643	7.66138	4.94921	9.7284	10.2864	10.6307	16.4937	7.34394	0.465506	17.1693	1.62966	8.30343	14.665	13.2481	5.14823	3.04181	8.10422	7.8812	5.73769
TCGA-75-6214	NA	Lung Adenocarcinoma	T2	N2	M0	Stage IIIA	0	2	Alive	13.4426	13.4397	13.4548	10.0653	10.5527	12.2951	12.3254	6.40669	6.3098	4.47608	1.36428	1.66216	3.04997	9.33658	7.04736	4.28541	11.2939	5.90318	1.12489	1.24955	0	7.20385	5.03061	4.94102	9.50313	11.0137	11.7269	15.0159	5.84015	2.3034	14.3744	4.46327	10.2417	13.7406	13.026	2.05275	4.90357	10.0326	12.369	8.7523
TCGA-75-7025	NA	Lung Adenocarcinoma	T2	N0	M0	Stage IB	0	3	Alive	13.1095	13.1099	13.1104	11.4946	9.99614	11.6286	11.6494	0.275415	0	2.32091	4.19796	3.95546	5.82363	10.5725	6.44692	3.93576	9.71956	5.38565	4.22255	4.26262	2.59651	7.36045	5.68894	6.38835	10.6292	11.3261	12.0183	16.2154	6.07613	1.68194	16.5655	4.66673	8.57795	14.7852	13.2366	5.6411	4.55499	9.65591	8.38585	6.71876
TCGA-75-7027	NA	Lung Adenocarcinoma	T2	N0	M0	Stage IB	0	2	Alive	12.7158	12.7192	12.7234	8.77437	10.0528	11.3598	11.3594	1.05776	1.14855	4.24666	1.53256	2.33811	7.73572	9.29613	5.78713	4.85744	11.5471	5.05814	0.745077	0.960875	0.491226	7.29246	5.39127	3.77716	9.03455	11.8272	11.7618	15.9493	7.94334	1.53256	15.7619	5.61473	10.5262	14.3917	13.3292	0.745077	2.1749	9.42772	13.7105	8.76767
TCGA-75-7030	NA	Lung Adenocarcinoma	T3	N0	M0	Stage IIB	0	1	Alive	13.7379	13.7325	13.7427	10.8341	10.2382	12.1439	12.15	0.416371	0.223154	2.27724	3.87943	3.72374	5.71947	1.3725	5.2372	3.06358	9.78599	4.16153	3.27779	3.09216	1.87834	6.17016	4.93982	6.12592	9.89431	10.3544	12.0283	16.1658	6.53924	1.66661	15.8935	6.43292	8.53409	13.8067	12.1268	1.74069	4.42011	9.11992	13.7776	6.91717
TCGA-75-7031	NA	Lung Adenocarcinoma	T2	N0	M0	Stage IB	0	3	Alive	13.2648	13.2578	13.2714	10.8109	11.1505	12.0672	12.0779	6.70384	6.69817	5.03282	2.77756	2.4934	2.65812	4.24636	6.19893	5.50905	11.4733	7.01921	1.60555	1.53948	0.966024	4.42163	3.84281	4.81277	9.38195	11.6457	12.6481	15.1978	6.20693	1.53948	16.3213	3.15381	11.2679	13.6401	13.2137	3.60514	6.03779	10.3055	12.3466	6.6244
TCGA-78-7143	62	Lung Bronchioloalveolar Carcinoma Nonmucinous	T2	N0	M0	Stage IB	4961	1	Dead	14.1244	14.1139	14.1125	11.4264	11.2748	13.087	13.0676	0	0	3.61056	3.0149	3.30068	3.74366	0.373094	6.68396	2.65816	9.88839	4.00464	2.51653	2.08624	1.7489	5.22113	4.24814	5.28804	9.41769	10.5174	10.3026	17.7044	4.33509	0.373094	14.6145	3.53911	9.79418	14.4743	13.2311	2.72409	3.46393	8.35756	7.87311	4.65538
TCGA-78-7145	52	Lung Adenocarcinoma	T4	N1	M1	Stage IV	826	4	Dead	14.0416	14.0457	14.0423	9.83692	12.1293	13.4355	13.4465	0.219289	0	2.04231	1.98363	2.56676	3.22838	0.989109	5.42159	2.68196	9.58888	5.45976	1.20994	0.864572	0.409603	4.72491	3.43957	4.62287	9.50857	9.27585	8.59902	16.9621	7.21828	1.10374	14.0745	0.864572	8.5283	13.3869	12.9733	1.92247	1.7217	8.40935	6.79211	3.78706
TCGA-78-7146	71	Lung Adenocarcinoma Mixed Subtype	T2	N2	M0	Stage IIIA	173	4	Dead	14.4694	14.4785	14.4692	8.73518	11.2749	12.8	12.8238	7.33871	7.37616	2.82418	0	0	0.935322	6.87244	6.37164	4.33333	10.5483	5.28589	0.685457	0	0.383061	3.42376	2.5523	5.44542	9.00314	10.686	8.57415	15.8108	5.06778	2.5523	13.1998	0.935322	9.78114	13.5482	12.9869	2.01473	0.935322	7.02171	8.6217	6.96665
TCGA-78-7147	67	Lung Adenocarcinoma	T2	N1	M0	Stage IIB	586	2	Dead	14.7802	14.7809	14.791	12.0969	11.2743	13.7733	13.7915	0.450139	0.890953	4.00118	2.67141	2.92431	1.9743	6.35191	6.57517	3.15926	9.82151	4.89159	1.22813	0.792725	1.06937	5.82732	3.17884	5.26572	9.8139	9.73716	8.70634	16.7479	3.83837	0.31512	15.3242	0.890953	9.18334	14.4507	13.2698	4.26202	1.50124	7.36458	7.89577	4.87967
TCGA-78-7148	71	Lung Adenocarcinoma Mixed Subtype	T2	N1	M0	Stage IIB	626	2	Dead	13.6401	13.6378	13.6376	9.7712	11.2137	12.8184	12.8052	2.07514	1.9804	2.32691	1.05052	1.76994	1.52343	8.54511	5.54007	4.04733	10.4288	4.37981	0.342351	0.618841	0	5.20508	4.71013	4.73935	9.12499	11.7623	8.94775	16.1806	8.04439	0.618841	14.7186	5.46333	9.04312	14.0108	12.7728	1.05052	1.9804	8.2257	12.4153	4.89029
TCGA-78-7149	71	Lung Adenocarcinoma Mixed Subtype	T4	N0	M0	Stage IIIB	1093	2	Alive	15.1397	15.1353	15.1363	12.1152	11.8503	13.8821	13.8829	0	0	4.25646	3.56896	3.10557	1.49122	1.66609	6.80074	3.52424	10.9095	4.0511	1.06127	0.786185	0	6.26136	3.22216	5.05487	9.64801	10.9394	9.61039	17.2149	5.03907	0.445996	15.5078	2.09095	10.7971	14.1584	13.0185	0	0.786185	8.58051	8.59815	7.53721
TCGA-78-7150	59	Lung Adenocarcinoma	T2	N1	M0	Stage IIB	666	4	Dead	13.8641	13.8667	13.8691	10.1828	12.2279	12.7616	12.768	6.82183	6.80778	3.93131	1.54552	2.00566	4.14759	3.24775	5.62209	3.5809	10.0868	3.54746	0.865892	0.349541	0	3.32871	4.63526	4.55341	8.58391	10.9018	9.16556	17.2343	4.50197	0.865892	14.1228	2.27446	9.34352	12.3758	11.1259	0.630695	0.865892	7.58972	12.6619	6.62351
TCGA-78-7152	65	Lung Adenocarcinoma Mixed Subtype	T2	N0	M0	Stage IB	1202	4	Alive	14.783	14.7761	14.7735	10.3447	11.0199	13.9774	13.9795	0	0	3.08241	3.77367	4.18621	4.41776	3.08241	5.14603	2.73538	8.85071	3.95307	1.49108	1.49108	0.747704	6.50213	3.15754	5.25267	9.59884	10.7714	11.0648	17.6573	7.38702	0.538783	15.2234	2.40629	9.22168	14.4756	12.731	1.09212	0.294398	8.28766	7.79843	3.88838
TCGA-78-7153	65	Lung Adenocarcinoma Mixed Subtype	T2	N0	M0	Stage IB	760	4	Alive	13.7866	13.7881	13.7672	10.7981	10.6519	12.6993	12.7217	0	0.833385	3.07514	3.14055	3.00661	2.77904	6.82269	6.10079	2.93467	10.1708	4.1226	1.90169	1.74226	1.11955	6.97392	2.60457	3.32069	9.16123	10.1149	9.53643	17.6182	7.43796	0	15.1838	4.05634	10.2696	14.2503	12.8446	0.833385	0.833385	8.53761	13.3254	4.33311
TCGA-78-7154	72	Lung Adenocarcinoma	T3	N2	M0	Stage IIIA	593	4	Dead	13.9058	13.9092	13.9006	10.0417	11.2576	13.4491	13.4684	0.319417	0	4.236	2.89598	2.63328	7.50907	2.16014	4.84582	3.41484	9.92111	5.51906	0.319417	0.801969	0.319417	4.03256	3.15873	5.37141	9.78427	11.737	9.3915	17.0056	8.49919	0	13.15	2.63328	9.51929	15.0674	14.0828	2.63328	3.3106	7.77536	13.2456	6.99313
TCGA-78-7155	68	Lung Adenocarcinoma	T2	N0	M0	Stage IB	1171	4	Dead	11.6773	11.6123	11.6264	7.7292	9.20449	10.6403	10.6592	8.76112	8.74798	4.96208	1.56929	1.20897	1.85737	0.727585	4.8017	3.75076	11.2313	9.23308	0	0	0	1.20897	2.09738	4.12074	9.40064	10.6055	9.68094	16.6527	8.23233	0.727585	15.3395	0	12.0551	16.4257	16.3136	1.20897	0.727585	9.56456	10.0679	4.99212
TCGA-78-7156	62	Lung Adenocarcinoma Mixed Subtype	T4	N1	M1	Stage IV	976	3	Dead	15.0348	15.0347	15.0367	12.5574	11.1248	13.9657	13.9734	0.281101	0.51626	3.70563	1.3253	1.05353	1.44412	4.73333	6.53694	3.19765	9.34004	3.68164	0.281101	0.51626	0	6.11704	2.62361	5.97131	10.0257	12.0007	8.40861	17.0163	6.20801	0	15.5651	1.44412	10.6003	14.6509	12.8166	0	0.281101	8.81641	7.45326	8.8102
TCGA-78-7158	59	Lung Adenocarcinoma Mixed Subtype	T4	N2	M0	Stage IIIB	179	4	Dead	14.9617	14.9569	14.9551	11.2314	10.736	13.389	13.4117	0	0	3.12972	1.50887	1.68484	2.44098	12.0915	5.353	1.98309	9.14048	4.9148	0	0.453307	0	6.58867	1.98309	3.00258	9.49364	10.8413	8.90413	16.1548	5.28633	0.453307	16.4105	2.11189	10.1335	15.7097	14.3521	0	2.11189	7.8904	8.33173	3.30162
TCGA-78-7159	60	Lung Adenocarcinoma Mixed Subtype	T1	NX	M0	Stage IA	1221	4	Alive	13.8247	13.815	13.8213	8.94193	11.9005	12.9477	12.9667	0.717292	0	4.45503	0.717292	0.402773	2.95661	2.18349	7.00958	4.85888	10.9553	5.44328	0	0	0	5.36653	2.83165	5.88973	9.13196	10.5431	9.90018	16.4543	7.16334	0	15.2137	3.8922	10.2496	14.7776	14.1959	0.717292	5.87397	8.05727	9.08482	4.79337
TCGA-78-7160	61	Lung Adenocarcinoma Mixed Subtype	T4	N2	M1	Stage IV	678	4	Alive	14.6869	14.6912	14.6856	11.2272	12.1535	13.7356	13.7635	0.513299	0.513299	3.11962	3.69651	3.7433	2.7126	1.43789	6.71199	3.7433	9.99816	4.21099	3.25493	3.04689	1.64918	4.17731	3.04689	5.64791	10.5018	9.62303	10.8745	17.4453	8.49504	0	13.5132	1.64918	9.49731	13.9656	12.6649	2.51107	3.11962	8.02682	8.43752	5.45058
TCGA-78-7161	69	Lung Adenocarcinoma Mixed Subtype	T3	N0	M0	Stage IIB	215	4	Alive	13.9114	13.9053	13.9137	9.03267	11.7066	13.0481	13.0566	0.224339	0.224339	2.18049	1.59402	1.59402	1.33008	1.42353	8.27718	4.93596	11.0435	3.99761	1.42353	0.5895	0.5895	4.83752	2.74851	3.67547	9.3051	10.875	7.65013	16.6171	3.81996	0	12.6262	6.08304	9.10938	14.9915	14.4534	0.742408	6.49454	8.67294	9.03221	4.01272
TCGA-78-7162	75	Lung Adenocarcinoma Mixed Subtype	T1	N0	M0	Stage IA	3169	2	Dead	15.0773	15.0788	15.082	12.0752	12.3959	13.8659	13.8688	0	0	2.78818	1.38469	1.88177	4.0969	3.09064	6.36863	3.41508	9.93196	4.59056	2.40502	2.25077	1.05249	5.10002	2.54436	6.73149	10.7007	9.60085	8.6803	17.7073	6.78164	0	14.8254	0	9.74597	13.4848	12.2505	5.25008	1.38469	8.19553	6.94147	6.72418
TCGA-78-7163	60	Lung Adenocarcinoma	T2	N0	M0	Stage IB	6812	4	Alive	13.7203	13.7258	13.719	9.2558	11.4227	13.5612	13.5734	0.457876	0	2.12488	0.457876	1.3185	2.72307	8.91763	7.6035	3.01736	9.2915	3.73618	0.804909	0.804909	0	6.31177	8.04211	4.24252	9.08673	10.4359	10.0001	16.1397	8.36336	0	16.2828	0.457876	8.18783	15.5358	14.2783	2.45476	8.77238	8.25816	9.09365	5.01683
TCGA-78-7166	84	Lung Adenocarcinoma	T2	N1	M0	Stage IIB	258	3	Dead	13.7913	13.8012	13.7844	8.91108	11.1526	13.0796	13.0861	0	0	3.47602	2.29134	2.50439	3.00201	0.333049	5.52929	3.37131	10.0558	3.83221	0.60345	1.02764	0.333049	5.66838	3.85828	4.59161	9.02764	10.8568	10.037	17.1488	5.29175	0.60345	14.3531	3.54184	9.77623	13.4813	11.9758	0.60345	1.35504	8.41874	11.6271	7.81274
TCGA-78-7167	77	Lung Papillary Adenocarcinoma	T2	N0	M1	Stage IV	2681	2	Dead	14.8069	14.8137	14.8069	11.2965	11.8039	13.3135	13.3244	0.357179	0	3.57964	1.81896	2.03214	2.38233	10.2121	6.75153	4.01521	10.639	3.96419	1.26579	0.643244	0.643244	6.39973	4.38855	4.9699	9.19444	12.0935	8.64047	16.5408	3.76991	0	13.7147	1.56873	10.7145	14.2366	13.2125	0	0.357179	7.44099	7.29895	7.64509
TCGA-78-7220	53	Lung Adenocarcinoma Mixed Subtype	T2	N2	M0	Stage IIIA	807	2	Dead	13.6058	13.6026	13.6112	9.81846	11.3357	12.7247	12.7186	6.97245	6.94432	3.48689	1.7214	1.66445	6.14869	1.18677	5.00651	4.16803	10.3598	3.86097	0.820366	0.467725	0.173309	3.36708	4.59116	4.79063	9.56274	11.0799	8.68653	16.926	5.64059	1.47871	12.6769	1.54332	9.77813	12.9786	12.3523	2.51671	1.60515	7.64474	13.7775	4.51266
TCGA-78-7535	45	Lung Adenocarcinoma	T2	N0	M0	Stage IB	949	2	Dead	13.7975	13.7977	13.8094	10.1961	11.4661	12.8675	12.8524	0	0.499812	3.14837	1.16484	1.71245	1.96281	0.271444	5.2263	3.50471	9.5136	6.05796	0.696923	0.696923	0.271444	7.57146	4.60837	5.57849	9.40765	10.5313	9.93507	16.6399	5.16102	3.18167	15.1435	0.870312	9.77657	14.6802	13.176	1.16484	7.75824	8.88315	8.20235	5.48156
TCGA-78-7536	69	Lung Adenocarcinoma	T2	N2	M0	Stage IIIA	244	4	Dead	14.3779	14.3755	14.38	10.2264	9.79889	14.0376	14.0611	2.13577	1.75545	5.62074	0	0	0.421666	0.421666	5.24802	5.23508	11.2804	5.91666	0.421666	0	0	0.421666	2.96152	3.52653	9.54396	11.8268	10.6551	15.9388	2.24312	1.01322	14.8657	2.01979	11.0197	15.0795	14.9593	0.421666	3.13879	8.68686	9.80547	4.32268
TCGA-78-7537	72	Lung Adenocarcinoma Mixed Subtype	T2	N0	M0	Stage IB	1622	3	Dead	14.1394	14.134	14.1361	9.89792	10.8159	13.3167	13.3235	0	0.360342	2.39395	1.43423	1.2742	5.71806	0	5.37759	2.31389	9.35472	3.72251	0.648429	0	0.360342	8.22634	4.77541	4.98381	9.28294	11.9884	9.65046	15.9733	4.94447	0.888453	16.2449	3.59281	9.41533	13.8167	12.5902	0.888453	2.79874	8.1448	7.61414	4.83399
TCGA-78-7539	75	Lung Adenocarcinoma Mixed Subtype	T2b	N0	M0	Stage IIA	327	3	Alive	14.4485	14.4427	14.4442	9.66325	11.4738	13.7125	13.725	0.5067	0	3.135	1.17785	1.03703	1.17785	8.98826	6.13383	3.16915	10.1273	4.51611	1.42395	0.275483	0.880956	6.18479	2.12644	4.94844	9.42219	10.2985	10.928	15.6816	4.05046	0.70593	14.3563	4.66711	10.096	14.0771	12.9527	1.03703	0.880956	8.26172	7.9749	4.55537
TCGA-78-7540	66	Lung Bronchioloalveolar Carcinoma Mucinous	T2	N0	M0	Stage IB	881	1	Alive	14.258	14.2655	14.2661	10.4265	11.1815	13.3568	13.3656	0	0	1.9475	3.71616	3.10749	3.49028	0	5.5085	1.7574	8.7427	3.71616	2.64107	2.03391	1.28008	6.54501	2.84605	5.28006	9.52445	10.9382	8.92759	17.3059	5.75738	1.53839	13.7953	6.29676	7.64587	14.329	12.3376	1.65205	1.65205	8.09095	14.4461	3.29414
TCGA-78-7542	56	Lung Adenocarcinoma	T2	N0	M0	Stage IB	321	2	Dead	14.8181	14.8226	14.802	10.2062	11.0142	13.6264	13.6415	6.03326	6.31272	3.75473	2.58482	1.99988	1.58485	1.99988	5.82002	2.4593	9.89995	5.70028	2.3218	0.999918	1.32183	5.22866	2.99986	5.84533	9.40604	10.4505	11.0946	17.107	7.14958	2.99986	13.984	3.16978	9.77215	13.0819	12.1028	3.24778	3.52341	7.81041	8.32626	7.0222
TCGA-78-7633	67	Lung Adenocarcinoma Mixed Subtype	T2	N0	M0	Stage IB	994	4	Alive	14.4124	14.4187	14.4203	10.7179	11.2819	13.2958	13.3003	0.236055	0	3.49959	2.53598	2.24279	1.27628	0.616643	5.6457	3.1117	9.82282	4.34885	0.616643	0.774899	0	6.41683	4.38612	5.58822	9.30881	11.2742	8.64097	17.522	6.48999	0.236055	15.1072	1.47388	9.89786	13.752	12.7273	0.616643	1.16631	8.06133	6.55689	6.66951
TCGA-78-8640	59	Lung Adenocarcinoma	T1	N1	M0	Stage IIA	6346	2	Alive	12.4408	12.4374	12.4372	9.28223	9.77667	10.9027	10.9152	8.49809	8.50883	5.41439	1.72847	0.82477	2.39009	0	5.51515	4.56997	11.8417	5.06146	0	0	0	4.16732	4.13602	6.46821	9.7792	11.2146	11.7142	14.84	5.89761	4.68258	15.5918	4.16732	9.23593	14.3848	13.9861	1.10895	6.10581	9.71578	8.15781	8.37781
TCGA-78-8648	58	Lung Adenocarcinoma	T3	N0	M0	Stage IIB	1209	2	Dead	13.4532	13.4518	13.4582	10.8115	10.7539	11.9006	11.9194	2.46863	2.67972	2.86383	1.26029	1.26029	2.71847	0	4.80023	3.77961	10.1195	4.91311	2.10908	2.04954	0.763596	3.30683	5.86326	6.4077	10.7432	8.18957	11.7667	15.7496	4.27166	1.54534	16.2702	3.08754	8.78719	11.3515	10.5036	1.36169	3.33204	8.81596	7.43743	6.30323
TCGA-78-8655	77	Lung Adenocarcinoma Mixed Subtype	T1	N0	M0	Stage IA	2360	4	Alive	12.8935	12.8784	12.8896	10.4911	9.87137	10.9322	10.9402	0	0	2.60764	1.39529	0.688319	2.50778	1.01365	5.77083	3.0595	9.59699	3.76932	1.15239	0.860134	0.267598	5.75458	2.78874	5.00817	9.94957	10.3545	11.0343	14.2872	3.76932	2.22294	15.1906	1.6968	9.22777	14.5658	12.991	1.39529	5.1883	8.79463	7.02244	6.5567
TCGA-78-8660	69	Lung Adenocarcinoma	T2	N1	M0	Stage IIB	321	4	Dead	13.0423	13.0465	13.0521	9.65846	10.4222	12.0372	12.0279	0.828255	0.255663	4.04533	1.89312	1.73405	3.28167	0.977772	4.64626	4.09528	10.8642	5.3486	1.89312	1.64742	0.255663	5.02694	2.96087	5.45445	10.7001	11.074	12.3278	15.117	5.90079	3.22296	14.9501	2.84886	10.5937	13.6019	13.0215	5.20432	4.92934	9.52625	7.94746	7.83068
TCGA-78-8662	53	Lung Adenocarcinoma	T2	N0	M0	Stage IB	3361	2	Dead	13.0588	13.0505	13.0706	11.5612	10.7336	12.1433	12.1556	0.91414	1.0742	4.8061	0.288194	0.528294	1.21827	0.288194	8.21358	4.9472	12.4105	8.19628	1.21827	0.528294	0.528294	4.37009	4.75975	5.49189	9.96224	11.4432	10.9522	15.2016	7.45679	0.734078	13.4191	1.34924	11.9666	15.5038	14.8638	1.21827	1.46931	9.89482	10.8357	6.54231
TCGA-80-5607	NA	Lung Adenocarcinoma	T2	N1	M0	Stage IIB	0	3	Alive	13.236	13.2467	13.2538	9.72801	9.86055	11.3873	11.3627	0	0	2.94129	1.75961	2.11786	3.98126	0.562877	7.06248	3.69268	10.9826	5.14402	1.28193	2.5291	0.562877	6.70812	7.75955	5.25635	9.48834	11.317	12.7285	15.5613	6.6338	2.4046	16.0063	4.71656	9.62104	14.5287	13.4936	1.54045	8.16894	8.74984	9.09521	5.7668
TCGA-80-5608	NA	Lung Adenocarcinoma	T1	N0	M0	Stage IA	0	2	Alive	12.3966	12.3922	12.4113	8.96462	10.3445	11.3651	11.3747	0.224731	0.325201	4.07421	2.67669	2.83843	2.73264	8.5434	6.25925	5.45332	11.4522	6.11934	2.59855	2.63815	2.01223	8.07782	4.11688	4.75265	9.03214	12.3386	12.1525	15.2049	6.81272	3.30003	15.3805	3.66844	9.51528	15.0781	14.3525	0.946413	8.20853	9.94763	12.7059	4.84015
TCGA-80-5611	NA	Lung Solid Pattern Predominant Adenocarcinoma	T2	N0	M0	Stage IB	0	4	Alive	13.2064	13.2179	13.224	11.8616	10.7235	12.6131	12.6372	8.3603	8.34487	5.41592	0.343676	0.62103	2.5464	11.135	6.30879	5.20066	11.2788	5.15782	0	0.343676	0	3.1376	3.68206	4.1656	9.36812	10.0752	12.1505	14.2592	6.83597	1.22955	15.0625	3.48819	9.3246	13.9842	13.4184	0.853564	2.16891	10.0981	8.18738	5.48687
TCGA-83-5908	59	Lung Adenocarcinoma	T1	N0	M0	Stage IA	420	4	Alive	12.6717	12.7102	12.6801	9.01614	10.0152	11.6591	11.6345	0	0	3.81978	0.937666	1.42131	3.527	9.50052	5.44011	4.82325	11.4892	5.15517	1.90546	1.2468	0.384207	4.45301	5.21565	4.75967	10.1787	9.12106	12.9028	15.9516	4.7268	3.72309	14.2286	3.8658	9.81321	13.62	13.1348	1.64892	4.71846	8.59165	9.4564	5.36199
TCGA-86-6562	52	Lung Adenocarcinoma	T2a	N1	M0	Stage IIA	0	1	Alive	13.4229	13.4158	13.4156	9.94085	10.9969	13.0662	13.0755	0	0	3.28649	3.08853	2.63522	3.88377	0.273227	5.80586	4.15258	9.7871	5.24831	1.47109	1.1706	0.392605	5.80586	2.93965	4.56213	9.23717	9.88341	9.75596	16.5173	6.37949	1.23591	14.9517	2.95912	9.11175	16.2416	15.1928	0.790587	6.21308	7.86139	7.66194	5.01705
TCGA-86-6851	73	Lung Adenocarcinoma Mixed Subtype	T1b	N1	M0	Stage IIA	0	2	Alive	13.0898	13.0843	13.0828	10.5525	10.239	11.8787	11.9096	6.83675	6.88773	3.9225	0.936402	0.542877	3.76172	8.19673	7.32392	5.36475	10.7139	5.36475	0.936402	0.753017	0	5.96989	3.436	4.62979	9.7885	12.0188	13.58	13.9945	5.76091	2.64479	17.3045	3.73721	10.0785	15.1707	14.393	1.61162	5.1771	9.85549	9.4418	7.97103
TCGA-86-7701	66	Lung Adenocarcinoma	T2	N0	M1	Stage IV	11	1	Alive	13.2784	13.2709	13.2733	10.1703	10.1503	12.7659	12.7772	0	0	2.05979	2.13111	1.90562	4.05615	2.60189	5.44189	3.9615	9.41936	5.7099	1.42775	0.883728	0.508499	3.24052	4.14498	4.39726	9.51703	10.3592	10.9999	17.7196	5.85388	1.53683	15.0696	4.61191	8.582	16.5394	15.5048	1.53683	5.12124	8.25185	10.5881	5.14728
TCGA-86-7711	70	Lung Adenocarcinoma	T2a	N1	M0	Stage IIA	27	2	Alive	13.3185	13.3051	13.3203	9.42347	12.3073	13.1265	13.1321	6.92963	6.98843	3.60997	0.617112	1.9767	0.341304	7.72327	5.25169	4.7913	11.5823	5.06875	0.341304	0.84856	0.617112	0.617112	4.97392	4.39352	9.34807	9.79514	10.609	16.8197	4.81885	1.9767	13.9108	3.17105	8.63716	14.1996	14.0206	1.5202	0.617112	7.97816	8.33128	7.41799
TCGA-86-7713	70	Lung Adenocarcinoma	T2b	N0	M0	Stage IIA	7	1	Alive	13.6663	13.6677	13.6689	8.39987	12.2796	12.7916	12.8238	0	0	4.60309	1.27557	0.889525	0.360858	6.19346	5.81805	2.96727	11.3188	6.40176	0.649273	0.360858	0.360858	6.81617	3.25182	4.03088	9.26675	11.8345	9.61878	15.924	7.2389	1.27557	15.1327	2.04477	10.1727	13.46	12.9003	2.31575	5.44719	8.99751	9.69	4.00558
TCGA-86-7714	61	Lung Adenocarcinoma Mixed Subtype	T1b	N2	M0	Stage IIIA	0	2	Alive	14.7195	14.7191	14.7175	11.346	11.6298	14.0329	14.0504	0	0	2.71329	2.83976	2.89907	5.32939	0	5.71906	2.29446	9.40555	3.96082	1.40731	1.03671	0.678864	6.30313	3.06364	4.67162	9.81413	10.5383	9.49866	17.4394	4.4114	2.00158	15.4151	1.82934	9.42554	14.0939	12.7819	4.32754	2.89907	7.51859	8.83626	4.19182
TCGA-86-7953	69	Lung Adenocarcinoma	T1b	N0	M0	Stage IA	34	1	Alive	12.6874	12.6998	12.7024	9.77471	10.1924	11.6243	11.652	0.29551	0	5.9039	1.24118	1.49496	1.37364	7.05607	6.24822	4.4387	11.8431	5.51671	2.06436	1.7107	0.933027	6.19996	4.06048	5.38164	9.79368	10.3734	12.7779	14.837	7.20575	3.12579	15.3126	3.54646	9.10977	13.6293	12.512	2.06436	7.48374	9.23206	9.93137	6.77088
TCGA-86-7954	68	Lung Bronchioloalveolar Carcinoma Nonmucinous	T2	N0	M0	Stage IB	0	3	Alive	12.5377	12.5511	12.5593	12.5663	10.7131	11.8172	11.832	0.373549	0.198831	3.38642	1.30899	1.30899	3.2586	0.198831	7.24108	4.91219	11.4932	4.80187	1.47156	1.12575	0.373549	5.55777	5.58022	4.45832	9.28811	10.5988	12.0237	14.9101	5.56679	0.669999	14.8761	3.23615	9.04383	15.0194	14.0512	2.23088	4.97454	8.27879	8.77121	6.08617
TCGA-86-7955	62	Lung Adenocarcinoma	T2a	N0	M0	Stage IB	14	1	Alive	12.8911	12.8911	12.914	10.7583	9.91589	10.6434	10.6671	10.0265	9.98042	6.29951	0	1.5945	0.324797	1.91738	6.42351	5.76221	12.1782	6.42351	0	1.17788	0	1.33052	3.79461	4.29896	8.98004	11.3835	10.5248	14.8006	4.37114	4.89645	13.3454	8.24065	10.1748	15.0222	14.1236	0	6.54551	10.488	7.95821	6.75224
TCGA-86-8054	61	Lung Acinar Adenocarcinoma	T2b	N1	M0	Stage IIB	19	2	Alive	12.2274	12.215	12.2299	10.0541	7.68269	10.8737	10.904	4.44595	4.40683	5.59177	0	0.473735	0.829768	1.55753	7.00118	5.41904	12.1865	6.77409	0.829768	0.473735	0.473735	5.39924	3.13323	4.99556	8.46419	10.5196	9.80199	13.7215	4.82799	0	14.7462	2.34521	10.7023	14.0978	14.2011	0.662706	2.10566	8.66681	9.02805	2.89016
TCGA-86-8055	79	Lung Adenocarcinoma	T2a	N1	M0	Stage IIA	10	2	Alive	13.2118	13.2074	13.2208	10.7821	10.7946	11.0527	11.0623	8.00961	7.97252	3.95396	1.27166	1.64228	5.53721	10.2214	6.3787	4.19584	10.7244	5.14155	2.61521	2.52946	0.913792	5.19823	6.1173	5.17017	10.3917	9.63802	10.6278	16.3235	4.03399	0.613903	15.8031	3.64292	8.6867	14.1619	13.4457	1.0432	3.92066	8.98784	8.60389	6.96708
TCGA-86-8056	63	Lung Adenocarcinoma Mixed Subtype	T4	N0	M0	Stage IIIA	0	3	Alive	13.2919	13.2822	13.2806	10.1085	10.1227	11.0195	11.0368	0	0.275447	2.69368	1.81739	1.7286	4.52912	1.81739	6.42255	3.52588	11.148	3.74543	2.95081	2.4377	1.81739	4.87774	2.87008	6.26177	10.6441	10.6563	10.7	15.4872	5.22473	0.705852	15.8073	5.17519	10.0949	14.0702	12.5596	1.03692	4.39129	8.58922	9.04949	4.88802
TCGA-86-8073	58	Lung Bronchioloalveolar Carcinoma Nonmucinous	T2a	N0	M0	Stage IB	13	2	Alive	13.2159	13.2099	13.23	11.1817	10.2364	11.3478	11.3474	0	0	3.39277	3.11828	3.27717	5.43494	2.01184	6.70492	4.26287	11.0615	4.73764	3.66988	3.42028	2.21399	3.04948	6.16123	6.75439	10.3458	9.48335	11.6792	16.3245	5.72145	3.01381	14.5933	4.48755	9.69065	14.0151	13.4371	1.68893	5.58225	8.7286	7.73131	5.86349
TCGA-86-8074	62	Lung Adenocarcinoma	T1b	N1	M0	Stage IIA	24	2	Alive	12.4409	12.4364	12.4411	10.6508	10.001	10.9683	11.0206	0	0	2.68531	1.59343	1.51726	4.60174	4.11241	7.4752	4.24822	11.5565	5.25149	1.80045	1.35166	0.696725	7.02726	9.35714	5.56228	9.70978	9.53608	11.6203	15.4721	3.56856	1.73469	16.3586	3.81119	9.63007	14.2236	13.6346	0.949521	7.30723	8.98928	7.60853	6.9167
TCGA-86-8075	66	Lung Adenocarcinoma	T2	N0	M0	Stage IB	43	1	Alive	12.7929	12.788	12.7962	11.3367	9.87952	11.2771	11.2728	0.976359	1.07431	3.8896	1.8584	1.80234	3.45304	7.94363	6.83188	3.94244	10.9689	4.67038	2.11007	2.43905	1.07431	6.91685	5.94986	4.27667	9.60651	10.3631	11.31	16.1722	4.4509	1.33362	16.0637	4.2971	9.55548	14.7754	13.8383	1.07431	5.39875	8.74127	8.87257	6.52486
TCGA-86-8076	42	Lung Papillary Adenocarcinoma	T1	N0	M0	Stage IA	26	1	Alive	13.1299	13.1219	13.1315	10.6683	9.16109	11.4729	11.4972	0.645722	0.460845	3.40557	2.55889	3.02691	3.48045	2.36172	6.10313	3.05984	10.603	4.5008	3.12352	2.88712	2.07003	6.13052	4.32233	5.51682	10.7803	11.1445	12.5971	16.4259	6.50994	1.93456	16.7148	3.45592	10.3308	12.9499	11.3964	1.52694	4.23852	8.99438	8.26284	5.78152
TCGA-86-8278	63	Lung Adenocarcinoma	T2	N1	M0	Stage IIB	23	1	Alive	13.1856	13.2011	13.1935	9.65499	9.74266	11.5485	11.5439	0.835138	1.229	1.229	1.08409	1.229	4.75408	3.1257	7.30507	3.33233	10.391	4.88562	1.88288	1.53808	0.641564	5.66794	6.28234	4.6027	9.44152	11.4151	10.7246	15.0683	3.92832	2.00867	16.9035	3.80658	8.08475	13.6639	12.0408	0.922983	5.18115	7.63517	10.07	5.94996
TCGA-86-8279	46	Lung Adenocarcinoma	T2a	N1	M0	Stage IIA	21	1	Alive	12.2622	12.2511	12.2774	10.5687	10.1371	10.9016	10.9332	0.59834	1.02002	3.35777	1.19215	0.824532	4.37768	2.73416	8.02545	3.12261	12.434	5.5467	1.6116	1.34592	0.824532	7.26351	6.5901	4.62309	10.4981	10.6207	11.6027	15.9629	5.63141	1.48486	15.7524	4.60797	9.10914	14.1211	13.2411	0.32997	3.99143	9.43203	8.14553	6.45294
TCGA-86-8280	54	Lung Bronchioloalveolar Carcinoma Nonmucinous	T2b	N0	M0	Stage IIA	16	1	Alive	12.5215	12.5076	12.5152	10.3966	9.43304	10.9712	10.9746	0.347117	0	2.45635	1.4689	2.04551	4.74639	7.36059	6.93931	3.45003	11.026	5.23213	2.5598	2.2241	1.4689	6.39871	4.48241	6.26986	10.3623	10.8202	12.3023	15.8725	4.67905	1.39621	16.8112	4.37303	8.61679	14.9472	13.6175	6.03869	2.88604	8.38758	8.35019	5.73409
TCGA-86-8281	75	Lung Adenocarcinoma	T1	NX	M0	Stage IA	0	3	Alive	12.9022	12.9229	12.9055	10.0348	9.79521	11.3864	11.4064	0	0	2.27744	1.62501	2.07273	3.29554	5.47938	6.97068	3.87076	11.3689	4.45974	1.83409	2.41392	0.714895	7.39021	4.65601	5.26753	9.55896	11.3279	11.8594	15.4049	5.41035	0.566594	16.6658	3.06621	8.90574	14.3733	13.0158	0.214549	3.83878	9.41695	7.38745	8.26929
TCGA-86-8358	44	Lung Adenocarcinoma	T2a	N0	M0	Stage IB	19	2	Alive	11.5431	11.5488	11.5571	9.76706	9.71482	10.518	10.5385	7.90628	7.86805	4.09306	0.963958	0.816004	1.43892	9.75426	6.25166	5.05016	11.1973	7.28676	0.735918	0.816004	0	1.90954	3.99325	4.60235	8.872	9.33819	10.6594	15.3727	4.36341	0.361988	14.9174	7.02452	9.33373	15.3291	15.6364	0.651125	1.94559	8.0663	11.0247	6.77188
TCGA-86-8359	52	Lung Adenocarcinoma	T3	N2	M0	Stage IIIA	26	2	Alive	12.4413	12.4338	12.443	8.49276	8.97287	10.9817	10.9996	0	0.361499	2.35868	1.94396	1.71285	3.07104	6.42628	5.94279	4.34793	10.4684	4.49181	1.18993	1.43753	0.192043	7.76244	4.24336	3.61448	8.34455	11.0132	11.7241	14.4275	5.63086	1.88956	17.0565	3.54578	9.30417	14.7533	13.0388	0.650324	5.79893	9.13181	8.46338	6.10078
TCGA-86-8585	57	Lung Solid Pattern Predominant Adenocarcinoma	T2a	N0	M0	Stage IB	35	1	Alive	13.043	13.0356	13.0393	9.57838	9.44926	11.418	11.4394	8.29345	8.3021	3.95536	1.60015	2.0679	3.58851	2.7666	5.84433	4.42376	10.9305	4.08439	1.52939	1.1117	0.52143	5.6866	3.85765	5.84068	10.4372	10.3438	12.5065	15.4625	4.82189	1.8529	15.2171	4.36401	9.74038	13.2234	12.9763	1.79374	2.01708	9.08029	8.004	7.5156
TCGA-86-8668	61	Lung Bronchioloalveolar Carcinoma Mucinous	T1b	N0	M0	Stage IA	45	1	Alive	13.3036	13.3093	13.3165	11.4438	9.99432	11.2239	11.2359	0	0.494568	2.1839	1.54012	1.54012	6.91494	1.06378	6.85674	3.53995	9.75064	3.91062	1.39813	1.47087	0.862192	6.45652	8.8276	5.97765	9.45082	10.8839	11.3164	15.1937	4.77832	0.347778	17.3334	4.92146	8.56226	13.5057	11.9623	4.03579	1.66939	8.98878	8.48862	3.89749
TCGA-86-8669	64	Lung Adenocarcinoma	T1b	N0	M0	Stage IA	34	2	Alive	13.0598	13.0611	13.0706	9.41832	9.88798	12.0957	12.0862	0	0.255988	3.22475	0.473326	0.662168	0.829129	4.71369	7.33597	4.49512	10.9524	3.95991	0.662168	0.473326	0.255988	5.32282	2.28778	4.35158	10.2975	11.7529	10.9803	14.4462	5.78578	1.11431	16.324	4.7661	10.2692	13.8668	12.6101	0.829129	4.09716	8.27836	10.4792	6.58699
TCGA-86-8671	72	Lung Papillary Adenocarcinoma	T2b	N1	M0	Stage IIB	18	1	Alive	12.8293	12.8338	12.8298	11.2932	9.30905	11.2994	11.3137	0.574754	0.315812	2.8802	1.3035	1.88434	5.50121	2.97305	6.96658	4.18029	10.0136	5.09933	2.3674	1.97693	0.574754	5.73128	4.85285	6.21749	10.7365	9.76685	12.8949	15.1571	6.53173	1.67916	16.0612	4.41353	9.09333	13.7077	12.7242	5.19881	5.57712	9.17988	8.92196	5.89448
TCGA-86-8672	59	Lung Adenocarcinoma	T3	N0	M0	Stage IIB	15	1	Alive	12.731	12.7364	12.7398	9.7491	9.71368	11.4581	11.4556	0.597661	0.424572	2.25215	0.597661	0.75219	0.424572	3.89317	4.60097	2.90714	9.79372	4.5492	1.01901	0.424572	0	4.06523	4.91914	4.75517	9.49441	9.67947	11.6516	15.9961	7.06723	2.19938	15.4629	3.23009	9.80535	13.5894	12.4293	0	2.6165	8.37006	7.97425	6.70036
TCGA-86-8673	61	Lung Bronchioloalveolar Carcinoma Nonmucinous	T2	N0	M0	Stage IB	0	2	Alive	12.309	12.3006	12.3134	8.88363	9.69329	10.9044	10.9395	0.271526	0.499954	3.1488	0.870532	1.02533	2.57774	9.16751	6.18291	4.54628	10.9626	5.31947	1.29254	0.499954	0.271526	5.1447	4.63312	5.0755	9.64336	10.065	11.4032	15.154	4.75983	1.96317	16.1501	3.79069	9.49971	15.4031	14.3168	0	3.65498	9.50301	8.58147	7.29592
TCGA-86-8674	50	Lung Papillary Adenocarcinoma	T2a	N1	M0	Stage IIA	0	4	Alive	13.2707	13.2835	13.2804	10.6176	10.2668	11.9436	11.9662	0.751087	0.423879	3.90715	1.60842	1.68704	3.95559	0.890505	6.32923	4.21636	10.6125	5.73944	1.43704	0.59674	0	6.86974	4.99587	4.35524	9.50362	11.5427	10.9589	15.3916	4.34316	0.890505	16.3098	2.35003	10.7874	14.5128	13.1067	0.227452	5.28206	9.68606	8.15904	8.49028
TCGA-86-A456	78	Lung Papillary Adenocarcinoma	T1a	N0	M0	Stage IA	10	4	Alive	11.9558	11.948	11.9803	9.26499	9.24524	10.9667	11.0247	0	0.550704	3.57565	1.73292	2.2383	3.48872	0	4.96403	2.95226	10.3596	4.59932	1.83042	2.00763	0.550704	5.06764	3.63083	6.45426	10.0505	10.3521	10.6436	14.9833	9.17563	0.301471	13.565	1.83042	8.73097	13.5221	12.2405	2.99494	1.39331	8.67629	8.00621	3.98856
TCGA-86-A4D0	48	Lung Adenocarcinoma	T2b	N0	M0	Stage IIA	30	2	Alive	11.6763	11.6751	11.6676	9.44158	9.35312	10.58	10.6441	0.430306	1.45291	5.20142	0	0.430306	2.5522	4.22678	5.26799	5.05828	11.4588	8.78336	0	0	0	3.27619	4.98101	3.8284	9.3714	11.5639	10.7533	14.3006	3.27619	1.03038	14.7069	3.32704	10.5462	14.2796	13.6835	0.430306	3.75603	9.58752	13.3293	7.1821
TCGA-86-A4JF	56	Lung Adenocarcinoma	T3	N0	M0	Stage IIB	0	4	Alive	12.363	12.3541	12.3646	10.4292	9.40541	11.302	11.3272	0	0.250497	5.02972	2.20249	2.37061	2.93293	4.26328	5.25418	4.11329	9.43139	5.21052	1.09606	1.43646	0	6.58778	6.22055	8.04956	9.98305	10.9527	11.2623	15.3846	6.90785	2.42256	15.7946	1.86973	9.49684	15.3159	14.0446	3.41555	4.6809	8.38847	8.3165	6.14525
TCGA-86-A4P7	63	Lung Adenocarcinoma	T2a	N0	M0	Stage IB	14	1	Alive	13.1752	13.1904	13.1831	9.90363	10.4932	12.288	12.3031	0	0	4.73418	4.05777	4.05777	3.02065	3.6096	4.73418	3.02065	10.1943	4.85438	3.2804	2.88827	0.917941	5.63634	7.49857	7.40173	10.4631	10.3725	11.7194	15.9843	7.61573	1.04775	15.3099	2.81722	9.06437	13.7435	12.538	4.96533	5.83373	8.11691	8.38983	4.83653
TCGA-86-A4P8	59	Lung Adenocarcinoma	T1b	N2	MX	Stage IIIA	39	1	Alive	13.8293	13.8398	13.833	10.9348	10.2687	12.4852	12.5353	0	0	5.33219	3.93618	3.60349	4.20635	0	4.77783	3.54475	10.3054	4.0879	4.40107	4.26211	1.55583	4.87641	4.18727	8.04503	11.4047	9.66176	12.0684	16.4769	10.3495	0.570469	14.5571	2.42359	9.66305	12.4708	11.0159	4.97981	2.54845	9.08286	8.41666	5.27008
TCGA-91-6828	70	Lung Adenocarcinoma	T1a	N0	M0	Stage IA	38	3	Alive	13.1424	13.1143	13.1293	9.57473	10.6419	12.1509	12.1685	0	0	3.60589	0.450384	0.793112	3.39595	0.631902	6.18979	4.85947	10.0141	4.83189	0.631902	0.450384	0	5.3424	2.73969	4.57895	10.2134	9.03253	10.6749	16.5537	9.07088	0.450384	15.1446	3.76987	9.74456	15.0859	14.8709	2.88988	5.84823	8.00936	10.6018	4.36476
TCGA-91-6829	78	Lung Bronchioloalveolar Carcinoma Nonmucinous	T2	N0	MX	Stage IB	1258	4	Dead	13.811	13.7993	13.8112	11.2746	11.7786	12.3605	12.3612	4.29014	4.29014	2.34909	1.24184	1.15608	2.99305	9.34079	5.68282	3.47262	9.41824	4.02574	1.15608	0.628542	0.348234	3.57532	4.0136	4.78752	9.49257	8.93205	8.66533	17.5175	4.15296	0.495186	13.9612	1.78953	8.66678	14.319	13.7092	2.30991	1.95103	7.31597	7.17591	5.03583
TCGA-91-6830	65	Lung Adenocarcinoma	T1	N1	MX	Stage IIA	1	4	Alive	13.7443	13.752	13.7477	11.0483	10.2164	12.5464	12.5586	6.34596	6.48107	3.04614	5.11932	5.0098	4.65535	2.91342	6.56644	4.10551	11.1184	3.96726	4.14552	4.10551	3.00324	5.2762	4.62029	6.65398	10.6445	10.8544	11.9169	16.7579	7.87883	1.36345	15.492	4.18444	9.10608	13.305	12.4044	3.8511	2.86632	9.25494	10.475	7.95045
TCGA-91-6831	66	Lung Adenocarcinoma	T2	N0	MX	Stage IB	39	2	Alive	13.3825	13.3705	13.3784	8.48926	11.0034	12.377	12.3968	4.82667	4.74674	4.33044	1.50353	2.12592	3.18684	5.60642	5.05622	5.2072	10.6371	6.0905	1.05007	0.688659	0.205325	1.84803	4.4463	4.10537	10.1953	9.66166	9.7499	17.5157	6.28414	0.819448	15.556	4.84214	9.69132	13.9695	13.911	0.205325	5.61994	7.92549	7.48035	5.23676
TCGA-91-6835	81	Lung Adenocarcinoma	T1	N0	M0	Stage IA	35	3	Alive	13.0136	12.9951	13.0077	10.5472	10.1634	11.9561	11.9788	0	0	3.32975	2.61299	3.35772	4.74337	0.478887	5.92689	4.59851	8.8779	4.78516	2.46655	1.83141	1.66229	4.77483	2.61299	5.43037	10.214	9.46324	11.068	16.7685	7.2098	0.669483	13.5722	2.51703	9.24615	15.2959	14.8787	2.70296	3.92335	7.56657	7.66219	4.28558
TCGA-91-6836	52	Lung Adenocarcinoma	T2	N0	MX	Stage IB	11	2	Alive	13.47	13.4726	13.4726	8.21192	10.3798	12.8999	12.903	0	0.348357	3.87337	0.348357	0.348357	1.06519	9.68006	5.83947	5.31403	11.0799	6.88465	0.348357	0.348357	0.628747	4.73727	3.11222	5.73977	9.93638	10.3167	9.46722	16.0375	7.67958	0.628747	14.3738	1.39981	9.9889	15.2547	14.988	0.348357	3.15708	8.97435	9.46108	6.50112
TCGA-91-6840	59	Lung Adenocarcinoma	T1b	N0	M0	Stage IA	0	3	Alive	12.139	12.1368	12.1454	11.4419	12.7594	11.6835	11.6731	9.41486	9.41658	3.49099	2.7768	2.51479	2.9688	1.04043	7.59382	6.22371	11.7968	5.61366	3.22858	2.89188	2.16855	5.43271	3.95146	4.54071	9.35307	10.4975	12.0412	15.3604	7.06696	0.217344	14.825	3.26564	9.48217	14.946	14.5096	3.82476	1.60046	9.2282	9.76657	7.08089
TCGA-91-6847	62	Lung Adenocarcinoma	T2	N0	MX	Stage IB	842	3	Alive	12.8837	12.8631	12.8727	11.3873	10.6807	11.7056	11.7371	1.02138	0.270198	6.65084	1.9574	2.17042	1.70739	2.29675	6.78892	4.889	11.1355	8.13823	1.70739	1.28795	0.867021	7.05336	5.1116	3.20773	8.52777	10.9173	10.742	14.5731	3.84682	0	14.7695	3.64783	12.0449	16.5249	15.9527	0.270198	6.7563	9.60426	8.55014	7.46175
TCGA-91-6848	59	Lung Adenocarcinoma	T2	N2	MX	Stage IIIA	127	4	Alive	13.4968	13.5085	13.5008	10.9147	10.1901	12.3565	12.3872	5.26247	5.26247	5.76668	3.13391	3.52833	5.41449	2.86248	5.1949	4.25287	10.933	6.06043	2.86248	2.39655	0.586705	4.73295	6.20972	6.25308	10.8675	6.68113	13.4578	16.307	7.86784	1.32506	16.6338	6.11889	10.8021	12.8557	12.3232	1.00261	3.75972	9.61624	9.29235	6.34945
TCGA-91-6849	75	Lung Adenocarcinoma	T2	N2	MX	Stage IIIA	35	3	Alive	13.9651	13.9588	13.9628	11.2397	10.3721	12.4469	12.4614	0.471686	0	4.63694	2.82598	2.9575	2.28312	1.89029	6.87059	4.00741	9.89652	5.57584	2.25417	2.19448	0.660009	7.31969	3.57593	5.97001	9.94374	11.2013	12.1869	14.7597	9.97485	0.975866	16.684	3.56418	9.50175	13.9817	12.2391	0.255034	7.31269	9.97512	8.16726	9.09785
TCGA-91-7771	62	Lung Adenocarcinoma	T3	N0	MX	Stage IIB	31	4	Alive	14.2507	14.2511	14.2537	11.0489	11.1756	13.5178	13.5271	0.473066	0	2.4496	4.76521	4.855	5.38356	0.473066	6.5773	4.07983	10.556	2.8881	2.84978	2.8881	1.81654	5.55412	3.49614	4.73399	9.54016	11.8425	10.3419	18.2712	6.56553	0.473066	14.9917	3.8272	9.02888	13.9371	12.2383	1.8939	1.7348	7.88363	13.3002	3.61514
TCGA-91-8496	63	Lung Bronchioloalveolar Carcinoma Nonmucinous	T2a	NX	MX	Stage IB	197	1	Alive	13.685	13.6828	13.6874	12.0314	10.2272	11.4685	11.5095	0.184104	0	2.74774	3.63614	3.97269	5.50373	0.347349	6.19792	3.37735	9.85467	4.09263	4.22453	3.90875	2.45724	6.17092	1.66801	6.49429	11.074	10.1902	9.59156	16.5016	8.15514	0.184104	16.7668	1.46959	9.52702	14.7844	13.508	4.28622	4.25571	8.269	7.67777	4.81178
TCGA-91-8497	75	Lung Adenocarcinoma	T1a	N0	MX	Stage IA	174	1	Alive	13.5334	13.5409	13.5363	11.1414	10.1015	11.879	11.8878	0.230526	0	2.59087	2.54877	2.4607	5.48098	0.429241	7.16412	3.04911	9.9847	3.48832	2.82052	2.71026	0.759625	6.47882	3.46587	7.1866	10.632	10.8676	11.0154	15.7836	4.86996	0.230526	15.9656	5.61453	9.49886	14.3008	12.4249	1.53898	3.2198	8.65948	11.5588	5.28335
TCGA-91-8499	76	Lung Adenocarcinoma	T1b	N0	MX	Stage IA	36	2	Alive	12.0404	12.0361	12.0831	10.1006	8.43533	10.7278	10.744	8.95745	9.01043	4.05724	0	0.243779	0.634379	9.89259	4.31913	4.89326	9.47415	6.90816	0	0.452257	0	2.22706	2.96557	8.50058	8.6764	10.708	10.7092	14.1067	6.48754	1.91125	14.51	2.38793	11.3794	16.2727	15.9342	1.19448	5.62689	9.82276	8.34999	5.84588
TCGA-91-A4BC	59	Lung Adenocarcinoma	T2b	N0	MX	Stage IIA	44	4	Alive	12.3041	12.3157	12.3049	9.4905	9.64865	11.1392	11.1407	1.62454	0.760843	5.1866	1.38982	0.945588	2.23386	5.35925	3.51314	3.59833	9.70175	5.5061	1.25638	0.945588	0.300408	2.81123	5.95685	5.4384	9.51535	9.48352	12.2203	15.7648	3.87363	0.300408	15.7232	3.18623	9.05792	13.0903	11.7065	0	1.38982	8.51778	9.91671	5.60548
TCGA-91-A4BD	78	Lung Adenocarcinoma	T1b	N1	MX	Stage IIA	218	3	Alive	12.9095	12.9	12.913	8.68699	9.73916	12.0874	12.0907	0	0	4.25778	2.6086	2.89164	2.73675	0	5.08155	2.6526	10.1358	4.38059	1.53035	2.00781	0.811821	6.99687	3.27611	5.6359	10.2311	11.4038	10.8466	14.9141	6.97538	0.462275	15.9129	1.21536	9.61158	13.3093	11.6907	3.99274	2.36593	8.50172	8.42611	4.59868
TCGA-93-7347	76	Lung Adenocarcinoma Mixed Subtype	T1a	N0	MX	Stage IA	297	3	Alive	13.0228	13.0093	13.0166	10.8078	9.82234	11.3551	11.3886	0.537658	0.537658	2.82717	2.34043	2.57719	4.82388	4.88028	5.3161	4.1092	10.7103	4.74103	1.97654	2.46366	0.746244	6.65867	5.03733	6.04016	10.1942	10.2923	13.43	15.4968	6.75532	1.8913	16.3706	4.93455	9.41989	13.6139	11.7864	1.70402	3.77032	9.19046	9.842	6.34272
TCGA-93-7348	75	Lung Adenocarcinoma	T1a	N0	MX	Stage IA	127	4	Alive	13.8498	13.8608	13.8536	10.9677	11.6864	13.2126	13.2228	0	0	2.8109	2.61226	2.715	5.28201	0.379466	5.80107	3.34713	8.39429	4.71547	1.32441	1.23504	0.927958	6.71765	6.54944	4.28562	9.77908	9.96645	9.78229	17.2325	8.14724	0.537337	15.9007	3.52733	8.57815	14.9869	13.8214	0.809127	6.63053	7.87879	7.98711	5.80883
TCGA-93-8067	77	Lung Adenocarcinoma	T2a	N0	MX	Stage IB	186	4	Alive	11.5944	11.5874	11.6161	9.39771	9.90952	10.1777	10.1465	0	0	4.25991	2.10485	2.57345	6.18604	12.0057	7.20059	5.70526	11.719	5.79378	3.44687	3.65024	2.35809	4.94082	3.82845	5.79378	10.2557	11.7207	11.904	15.689	9.13722	0.868202	16.1692	4.12992	10.339	14.344	13.6205	0	4.37915	10.7806	12.7597	9.26271
TCGA-93-A4JN	71	Lung Acinar Adenocarcinoma	T2a	N0	M1a	Stage IV	382	3	Alive	12.829	12.8188	12.8367	10.1952	10.5902	11.5669	11.6119	0	0	5.37401	5.13648	5.13648	3.50366	0.535726	5.72621	3.35308	9.74798	5.2853	4.37751	4.0651	2.05231	6.40708	5.45018	5.72621	11.3952	10.0906	10.8572	16.9477	6.42983	0.743737	15.2004	3.07375	9.30712	14.1994	12.946	1.79626	2.33544	8.26316	7.56024	5.82679
TCGA-93-A4JO	70	Lung Adenocarcinoma Mixed Subtype	T1a	N0	MX	Stage IA	33	4	Dead	12.5054	12.484	12.5024	9.61349	9.45116	11.3157	11.3194	0	0	4.51539	2.86384	2.58022	2.15852	0.282778	5.5911	3.89319	10.605	5.01781	2.15852	2.01131	0.519109	3.33549	5.04645	5.82949	9.86668	11.0795	11.9701	15.1611	8.3139	1.56013	15.0003	3.45425	8.98349	14.5762	12.9993	2.29208	6.43153	8.9711	8.00653	5.78486
TCGA-93-A4JP	64	Lung Papillary Adenocarcinoma	TX	NX	M1b	Stage IV	269	1	Alive	13.76	13.7597	13.7593	11.101	10.9233	12.3369	12.3735	1.96074	2.7624	5.5335	4.2232	4.47331	4.63133	2.82917	5.91021	4.0934	10.6965	4.49403	4.03803	4.17268	1.70036	4.40928	2.54128	9.10064	11.1004	9.95777	10.129	16.4838	9.26114	0.716163	14.1671	1.19258	9.61696	13.3152	12.1845	4.934	5.13211	9.09302	8.19077	5.87113
TCGA-93-A4JQ	49	Lung Acinar Adenocarcinoma	T1b	N0	MX	Stage IA	100	3	Alive	12.4704	12.4751	12.5105	9.37503	9.54416	11.1115	11.1397	6.789	6.85035	5.91843	2.53713	2.53713	2.69836	7.70074	4.49217	3.96733	10.3562	4.78336	1.10023	1.10023	0.297223	6.56679	4.98441	6.17749	9.6767	9.51559	12.3626	15.2137	9.93182	2.07138	14.9002	2.88865	10.0088	13.0671	12.1502	2.41866	2.35558	9.24617	8.62303	6.97365
TCGA-95-7039	54	Lung Adenocarcinoma	T3	N0	MX	Stage IIB	34	2	Alive	12.5683	12.5795	12.5844	9.76639	10.0861	10.65	10.6673	0.918513	0.289883	2.80913	4.03169	4.18076	4.26667	0	6.1563	3.70235	9.99217	6.00454	3.54621	3.27488	3.02172	5.86278	4.85998	5.63624	9.41593	10.9122	11.9977	16.6743	6.46693	2.50421	14.4093	3.82068	8.83531	14.8837	14.2196	2.76258	2.32359	9.50876	7.72923	5.30377
TCGA-95-7043	63	Lung Adenocarcinoma Mixed Subtype	T1a	N0	MX	Stage IA	2	4	Alive	11.6845	11.67	11.6763	8.22009	10.7811	10.939	10.958	1.18304	0.854814	3.25509	1.8705	1.8705	2.43006	0.944131	6.34679	6.65032	10.6687	6.01699	1.50998	1.38794	0.657657	1.02824	4.3344	6.1473	9.21038	11.9071	10.6228	14.6911	5.80683	6.19129	15.2066	3.35619	9.66587	15.3359	14.3505	0	5.20188	8.54986	7.10355	9.61024
TCGA-95-7562	71	Lung Adenocarcinoma	T2a	N1	M0	Stage IIA	87	3	Dead	13.4166	13.4146	13.4359	11.2401	10.8297	11.9598	11.9767	0.45364	0.244577	5.84165	1.19737	0.798243	2.93562	0.45364	7.24908	4.66598	11.0593	6.37551	0.636206	1.19737	0	3.52738	4.71755	3.40691	8.96257	10.4375	11.0324	15.5962	6.78861	1.19737	16.453	3.03652	9.51505	16.1556	15.963	0.45364	9.13698	10.2829	7.10937	7.31417
TCGA-95-7567	61	Lung Adenocarcinoma Mixed Subtype	T2b	N1	M0	Stage IIB	163	4	Alive	13.6295	13.6404	13.6172	9.87715	11.1915	13.0368	13.0615	0.236406	0	2.98988	0.61745	0.61745	1.64922	0.775863	4.77357	3.17191	9.46444	4.83786	0.439471	0.439471	0	4.42466	3.35879	4.44839	9.47097	10.8217	10.0661	16.9511	4.95843	1.64922	15.048	2.24462	9.34589	13.8329	13.0135	0	2.18937	7.4494	7.66218	5.03093
TCGA-95-7944	71	Lung Adenocarcinoma	T1a	N0	M0	Stage IA	21	2	Alive	12.406	12.4169	12.4253	7.88027	8.31671	10.8673	10.8718	0.367374	0.659931	4.6809	1.7312	1.29279	3.84199	3.58738	5.19654	3.6882	10.9861	4.61414	2.16351	1.85201	1.11104	4.79079	4.86445	5.00137	9.95453	11.2581	13.5028	14.4398	4.82071	2.49571	15.1944	6.21667	10.0297	15.3674	13.0661	1.59933	0	9.86943	10.3146	6.11771
TCGA-95-7947	67	Lung Adenocarcinoma Mixed Subtype	T1a	N0	M0	Stage IA	40	4	Alive	14.1428	14.1456	14.1512	10.3539	9.96919	13.079	13.1143	0.599921	0.330922	4.87577	1.9396	2.49588	3.3977	1.83922	7.00407	4.1712	11.5321	5.58264	1.19477	1.83922	1.19477	5.19293	4.1917	5.4357	10.1575	11.7315	12.7558	16.3196	8.71497	2.03344	15.428	5.51917	10.0433	15.2017	13.5662	2.68126	2.84551	8.68093	11.375	5.36525
TCGA-95-7948	42	Lung Adenocarcinoma Mixed Subtype	T2a	N0	M0	Stage IB	133	3	Alive	13.3035	13.3096	13.3007	9.4149	10.1041	11.6946	11.7029	0.355794	0.355794	3.16529	1.34386	1.49466	2.86652	0	6.54377	4.17481	9.84865	4.38253	1.92482	0.764876	0.355794	7.07352	4.48519	4.48519	9.41609	10.4933	10.1094	15.2091	5.09942	0.764876	14.713	3.5568	9.72537	14.707	13.2966	1.56454	2.29738	8.68554	8.14072	6.37172
TCGA-95-8039	72	Lung Acinar Adenocarcinoma	T1	N0	MX	Stage IA	27	1	Alive	12.7847	12.7891	12.7928	10.1525	10.0838	11.8403	11.862	0.841667	1.19358	3.30908	2.36699	2.31051	2.71036	8.47239	7.05299	3.77335	10.8071	4.29387	2.42133	1.91549	1.42398	6.35745	2.81556	4.80896	9.86532	10.738	11.5139	15.9422	7.42542	2.36699	15.3032	2.47371	9.04941	14.0533	13.0792	3.04056	4.83421	8.40782	8.73361	6.17376
TCGA-95-8494	67	Lung Adenocarcinoma	T2a	N1	M0	Stage IIA	71	5	Alive	12.8514	12.8363	12.8554	9.69228	9.81336	11.9677	11.9743	0.209688	0	2.2493	2.54833	2.62351	2.20103	1.17089	4.95588	2.85948	10.352	5.66526	2.20103	1.35861	0.833651	4.02953	4.64912	5.37565	10.2662	9.48964	11.2574	16.0521	5.87976	2.46903	13.4917	1.67362	8.84938	14.2992	13.2483	0.392731	0.955036	8.16475	7.48151	5.93982
TCGA-95-A4VK	74	Lung Adenocarcinoma Mixed Subtype	T2b	N2	M0	Stage IIIA	121	3	Alive	12.4273	12.4294	12.4325	9.59041	9.02723	10.9205	10.9578	0	0	4.20886	2.10748	2.5763	3.09833	0	5.48321	3.31942	9.72504	4.26315	2.45715	2.68635	0.306127	5.98115	4.09374	5.87474	9.91788	11.2348	11.289	14.2023	7.7853	2.63237	14.3549	6.77167	9.25472	14.8672	11.972	0.960168	2.02609	9.41067	10.0674	4.97699
TCGA-95-A4VN	62	Lung Solid Pattern Predominant Adenocarcinoma	T2a	N1	M0	Stage IIA	142	4	Alive	12.2691	12.2842	12.298	9.36345	9.24268	11.1735	11.2101	0	0	3.62829	1.20879	1.67163	2.59149	0.285194	4.92072	4.13846	11.0185	4.95162	1.56909	2.02149	0.523209	5.43973	3.70283	6.19668	10.0743	10.4146	11.848	14.0462	6.16627	2.23749	14.8367	3.5225	10.0909	14.7682	13.076	2.23749	2.91785	9.60247	7.92718	5.66775
TCGA-95-A4VP	66	Lung Acinar Adenocarcinoma	T2b	N2	M0	Stage IIIA	168	4	Alive	12.7117	12.7119	12.7194	10.4295	9.62333	11.7803	11.7944	0	0	3.9696	2.3655	2.92967	2.17132	3.79174	4.08443	4.47805	10.6845	4.55971	3.07006	2.17132	0.176056	4.80047	4.73166	6.72439	10.852	11.1539	11.0534	14.841	7.48754	0.83086	15.1817	2.68957	10.2124	14.1227	12.491	2.08569	4.30886	9.23377	10.1304	5.48766
TCGA-97-7546	76	Lung Acinar Adenocarcinoma	T1	N0	MX	Stage IA	964	3	Alive	14.817	14.8183	14.8161	11.7923	11.5226	14.0172	14.0225	0.38302	0.38302	2.85468	3.68467	3.61478	4.67974	8.71323	5.85452	2.76071	9.13249	4.08437	2.58908	1.90174	1.24386	6.84772	6.5294	6.67817	10.5529	10.3808	9.61495	17.2415	8.5757	0	15.4329	2.0146	10.5168	13.7769	12.4224	2.11928	2.30827	8.17165	7.56623	4.8261
TCGA-97-7547	67	Lung Papillary Adenocarcinoma	T2	N0	MX	Stage IB	1435	3	Alive	14.4749	14.4813	14.479	11.1198	11.5925	13.3852	13.3937	0	0	1.7001	4.01179	3.97474	5.0841	6.7892	7.31714	3.81624	9.81719	3.46197	2.61162	2.40436	1.7001	7.24507	3.16585	5.92865	9.60289	9.62846	9.30054	17.3443	4.97577	0.494623	15.3857	4.75321	9.41861	13.9375	12.151	0.690131	5.9431	7.49773	7.67275	3.77374
TCGA-97-7552	70	Lung Bronchioloalveolar Carcinoma Mucinous	T2	N0	MX	Stage IB	1476	3	Alive	14.6867	14.684	14.6877	11.0861	11.3644	13.6745	13.6808	0	0	2.2584	4.64207	4.74369	4.601	0.189249	5.52778	2.84147	9.7129	3.21258	2.78391	3.00153	2.37993	5.08492	1.87312	5.69716	10.2722	10.6634	10.6833	18.157	5.12023	1.26406	14.9001	4.56728	8.30169	13.1269	11.6547	4.15546	2.69302	7.63503	14.8773	3.79656
TCGA-97-7553	58	Lung Bronchioloalveolar Carcinoma Nonmucinous	T1	N0	MX	Stage IA	1332	2	Alive	14.7517	14.7495	14.7468	11.6208	11.7235	14.205	14.2218	0	0	2.0172	3.84146	3.98722	3.59083	0.465709	5.80383	2.78773	9.46359	4.31174	2.14697	2.14697	1.22249	4.00444	3.72158	5.64813	10.3586	9.14858	9.98024	17.8629	8.54541	1.09962	14.6121	0.817207	9.04988	13.5581	12.6087	3.78276	1.63016	7.30525	7.66482	3.74226
TCGA-97-7554	83	Lung Papillary Adenocarcinoma	T2a	N2	M0	Stage IIIA	264	3	Alive	14.1282	14.119	14.122	11.9286	11.6222	13.2479	13.2725	1.81253	2.02535	3.18524	2.37507	2.37507	2.59099	0.355214	5.32497	2.89162	9.79749	4.82574	1.69305	1.81253	0.640018	3.79098	6.26558	5.49536	9.54272	9.11749	10.0554	17.0235	6.25507	1.26055	14.9804	2.52255	8.9419	14.9132	13.7134	2.02535	7.58672	7.19975	7.12093	5.13172
TCGA-97-7937	65	Lung Micropapillary Adenocarcinoma	T2a	N0	MX	Stage IB	181	3	Alive	13.4382	13.4446	13.4491	10.4771	11.1681	12.5765	12.6053	4.61927	4.6029	1.80589	1.07693	0.873538	4.33195	1.68664	6.18671	2.93682	10.5077	5.83369	0.636699	1.55664	1.07693	6.11923	3.62909	5.03998	9.3707	10.3632	8.91118	17.4699	3.49354	1.41376	13.2427	2.58326	8.78168	16.1392	15.1328	1.91603	6.28235	8.36865	7.18229	5.80534
TCGA-97-7938	76	Lung Bronchioloalveolar Carcinoma Nonmucinous	T1a	N0	MX	Stage IA	18	3	Dead	14.7152	14.7149	14.7147	11.5516	11.7164	14.2703	14.2911	0	0.278639	1.54471	4.57267	4.73151	4.06744	0	5.11528	1.99375	7.6817	2.92686	2.88587	2.92686	1.74138	5.12412	2.92686	5.47451	9.8258	8.57798	7.94381	18.2805	7.99531	0	14.2565	0.512076	9.29121	13.2678	11.7813	3.73951	0.889241	6.98041	6.93089	3.34499
TCGA-97-7941	72	Lung Acinar Adenocarcinoma	T1b	N0	MX	Stage IA	22	3	Alive	12.9502	12.9402	12.9506	10.5442	9.78884	11.0621	11.1019	0.48263	0	2.6698	3.25425	3.34165	8.56991	7.32117	6.80278	3.87838	10.7948	4.0951	4.25374	4.04389	2.95493	7.4464	4.50158	6.82317	10.2504	10.9625	11.5449	16.2521	4.66865	0.843645	15.5319	7.82186	9.08402	13.7892	11.9512	1.37248	4.07823	8.8953	14.2626	5.28322
TCGA-97-8171	81	Lung Papillary Adenocarcinoma	T2a	N2	M1a	Stage IV	107	2	Alive	13.4408	13.4386	13.4574	8.86021	9.07387	12.0193	12.0104	0	0	3.86721	0.473396	1.35247	2.68644	0.829238	7.37555	3.36751	12.027	5.89832	0.829238	1.11445	0.829238	8.14048	4.69242	3.61622	9.16843	12.358	10.2268	15.024	4.87535	0	17.2492	3.13216	10.9672	15.451	14.2908	3.52182	1.35247	9.17717	14.5718	6.25445
TCGA-97-8172	75	Lung Acinar Adenocarcinoma	T2a	N0	M0	Stage IB	182	3	Alive	12.7044	12.693	12.702	10.3214	10.112	11.0026	11.0097	0	0	2.78701	2.41362	2.46593	4.95885	3.72218	6.87609	3.61043	10.4969	3.82589	3.27146	3.35705	1.83087	5.34837	4.5622	6.09759	10.4548	10.3437	11.6882	16.4856	4.63254	0.669206	15.2144	3.51435	9.89124	14.9066	13.6917	0.478677	4.4103	7.35316	7.58369	4.13139
TCGA-97-8174	67	Lung Papillary Adenocarcinoma	T2b	N0	M0	Stage IIA	164	3	Dead	13.5545	13.5437	13.5499	11.338	9.88542	11.7884	11.7967	0.190802	0.359292	2.73464	0.992613	0.646707	2.08819	0.510146	7.29297	2.672	11.29	3.50106	1.70592	1.70592	0.771454	7.11015	4.65415	5.57902	9.66116	11.3547	11.1888	16.1302	5.44027	0.190802	16.1677	2.4285	8.97674	12.72	11.1426	0.771454	1.09165	8.02259	8.27591	4.75581
TCGA-97-8175	55	Lung Solid Pattern Predominant Adenocarcinoma	T2a	N0	M0	Stage IB	87	3	Alive	12.3921	12.3816	12.3944	9.50812	9.23722	10.7249	10.7183	0	0	3.00276	0	0.622591	2.61508	1.53044	6.56006	4.05741	11.5817	5.67006	1.53044	1.38897	0.855557	6.49682	4.62901	5.03732	9.31201	11.1144	12.871	15.4055	5.94109	2.17237	15.4083	4.25383	9.68357	15.3986	14.1474	1.05608	5.38345	9.53355	9.19268	6.61272
TCGA-97-8176	63	Lung Acinar Adenocarcinoma	T3	N1	M0	Stage IIIA	252	4	Alive	12.7467	12.7522	12.7325	9.6546	9.76994	11.3952	11.4026	4.22789	4.67303	4.20284	1.83999	1.70379	2.1851	9.75548	5.83583	3.65653	11.6232	4.90813	1.19537	0.976382	0	6.40688	4.04268	5.36854	9.80469	11.6891	11.6119	14.7454	7.37612	2.69658	15.3426	3.69296	10.3404	14.6895	13.4849	2.54538	4.5192	9.31585	12.4808	8.34626
TCGA-97-8177	59	Lung Adenocarcinoma Mixed Subtype	T2a	N0	M0	Stage IB	147	1	Alive	12.7125	12.7187	12.7229	10.9079	9.38542	10.8669	10.8624	0.354233	0.187962	2.88773	2.20726	2.62027	4.94386	1.41675	5.62718	2.99234	9.56392	4.4326	2.07057	2.16312	0.875716	6.17207	4.71076	5.77748	10.407	10.5317	10.4995	15.9949	7.52673	0.875716	15.957	2.25009	9.15234	12.8951	11.094	3.08988	3.7722	7.95012	8.79507	5.75163
TCGA-97-8179	72	Lung Acinar Adenocarcinoma	T1a	N0	M0	Stage IA	15	3	Alive	12.4662	12.4636	12.4787	10.2826	9.49014	10.8021	10.8096	0.506233	0.144156	2.8895	3.55073	3.78871	2.94961	1.97906	6.54325	3.9046	10.9186	4.94199	4.27722	4.29277	2.73867	4.37544	4.701	6.3052	10.7745	10.3001	10.6366	17.1372	8.40404	0.880233	14.2975	3.48455	9.48613	13.7631	13.0106	2.01701	2.43657	8.59453	7.47627	7.28637
TCGA-97-8547	78	Lung Adenocarcinoma Mixed Subtype	T2a	N2	MX	Stage IIIA	148	1	Alive	12.6197	12.6471	12.65	10.2987	8.73562	10.1767	10.1882	0.588492	0.223906	1.50934	0.7412	0.7412	4.53367	5.99908	5.98768	3.51213	10.2108	4.97216	0.87928	1.42165	0.223906	5.85168	5.70152	4.41379	9.68091	9.92643	10.4447	14.5189	3.78238	2.06693	15.7175	5.74282	8.40642	14.2449	12.7892	1.00529	6.4395	9.13035	7.74522	6.36211
TCGA-97-8552	55	Lung Bronchioloalveolar Carcinoma Nonmucinous	T1a	N0	MX	Stage I	115	1	Alive	12.797	12.8083	12.808	10.6025	9.60649	11.7943	11.7922	0	0	2.58934	3.95022	4.1576	4.68553	0.309134	5.43618	3.46421	9.82615	4.10848	4.06795	3.83415	2.69959	6.86762	3.56959	6.16457	10.6483	10.5894	10.9639	16.7928	7.37819	0.441956	15.8355	4.18629	8.883	14.6899	13.3432	3.91637	4.58856	9.03137	7.78846	4.71864
TCGA-97-A4LX	81	Lung Adenocarcinoma Mixed Subtype	T2a	N0	M0	Stage IB	272	3	Alive	12.404	12.3958	12.4251	9.37961	9.30452	11.4012	11.4409	0	0.371588	4.63203	2.65259	2.43473	3.11073	1.30386	4.21929	3.82984	9.61347	4.82381	2.43473	2.65259	0.666803	4.57981	4.85343	6.04916	10.0729	10.0245	12.7547	15.1744	7.24514	1.74425	16.1754	3.33729	8.983	13.3946	12.5866	1.61185	3.15897	8.81154	8.27773	5.47505
TCGA-97-A4M0	60	Lung Adenocarcinoma Mixed Subtype	T2a	N0	M0	Stage IB	216	4	Alive	12.4679	12.4736	12.4679	8.73934	9.47661	11.7423	11.7788	0	0	4.04086	1.90503	2.1595	1.84827	1.28973	5.3275	3.52948	10.0163	3.4554	1.37257	1.20185	0.519491	7.41955	3.41689	5.3275	9.54796	11.0567	11.0553	13.6595	5.16271	0.900643	15.3773	2.11207	9.00376	14.352	12.9145	0.658035	2.20542	7.80695	8.56923	5.15688
TCGA-97-A4M1	52	Lung Adenocarcinoma Mixed Subtype	T1a	N0	M0	Stage IA	209	3	Alive	13.736	13.7217	13.7299	11.1948	10.5086	12.6439	12.6741	0	0	4.61179	5.32741	5.2903	4.21233	0.688631	5.44012	2.95034	9.68187	4.28958	4.47297	4.37713	1.50348	6.3675	4.0442	7.29272	10.576	10.4572	10.1749	16.2835	8.25286	0.493478	15.8045	1.27943	9.3611	12.562	10.9838	4.73842	4.00808	8.6847	9.02568	5.21309
TCGA-97-A4M2	66	Lung Adenocarcinoma Mixed Subtype	T1a	N0	M0	Stage IA	197	2	Alive	13.6029	13.6064	13.6014	10.7052	10.0139	12.4842	12.5183	0	0	5.03095	3.44401	3.53165	4.25264	2.14011	5.52309	4.20011	10.5961	4.08893	3.53165	3.39811	1.01606	5.85581	4.39964	7.80438	11.1072	10.4648	11.457	15.7317	9.2655	0.423088	15.3768	1.89777	9.55937	12.9296	11.5486	4.61558	3.08703	9.63367	7.89392	5.30414
TCGA-97-A4M3	69	Lung Adenocarcinoma Mixed Subtype	T1b	N0	M0	Stage IA	237	3	Alive	13.1869	13.1927	13.1801	10.0023	10.4289	12.1866	12.2037	0	0	4.82648	3.29154	3.13628	1.92498	0	4.86656	4.20032	10.419	3.72119	2.06933	1.99896	0	6.9151	4.87641	5.76947	9.48042	11.6806	10.4509	15.2085	5.64826	0.262804	15.1009	2.20055	9.35837	14.8148	13.2722	2.32082	3.10311	8.83593	7.15648	7.53156
TCGA-97-A4M5	83	Lung Adenocarcinoma Mixed Subtype	T1b	N0	M0	Stage IA	132	3	Alive	13.2585	13.2607	13.2595	10.3979	10.0202	11.956	11.9925	0	0.237219	4.47686	3.88374	3.98492	3.25979	7.68893	5.18532	3.05787	9.35086	3.25979	3.43689	2.859	0.921123	5.29446	5.09767	7.21202	10.8558	10.7233	9.98096	16.272	8.56056	0.237219	13.6252	1.17058	9.30268	12.9037	11.0912	3.52911	2.70935	8.08807	9.41986	3.79365
TCGA-97-A4M6	45	Lung Adenocarcinoma Mixed Subtype	T1a	N0	M0	Stage IA	185	1	Alive	12.5807	12.5635	12.5789	10.6065	9.64602	11.2673	11.2554	0	0	4.83068	3.13451	3.15843	2.71795	0	6.22032	3.63835	9.99887	5.36563	2.31159	2.68539	0.79421	7.68936	3.82927	5.8351	9.97802	10.4187	11.3453	15.3066	5.71523	0.197647	14.6633	2.68539	9.02814	13.1868	11.4089	2.43423	3.33674	8.55625	9.29179	4.4002
TCGA-97-A4M7	74	Lung Adenocarcinoma Mixed Subtype	T1b	N0	M0	Stage IA	271	3	Alive	12.5614	12.55	12.5445	10.3324	10.1401	11.3188	11.3614	0	0	4.41628	3.4171	3.39016	3.39016	0.260134	4.79049	3.12201	9.53136	4.67249	3.24738	2.91082	1.47421	6.58854	7.24378	5.88005	10.4659	11.1853	11.474	15.3976	6.68589	0.671538	16.4269	3.81157	8.71862	13.3564	11.7902	3.08889	4.60381	8.0346	12.1247	5.83081
TCGA-99-7458	74	Lung Bronchioloalveolar Carcinoma Nonmucinous	T4	N0	M0	Stage IIIA	251	4	Alive	14.482	14.4747	14.4866	11.2288	11.2783	13.9002	13.9171	0.23254	0	1.8574	3.87208	3.40866	4.91689	0	5.44877	2.22433	8.82431	3.23194	1.8574	2.11208	1.26256	5.9097	3.68855	6.20133	10.0646	9.0605	9.89022	18.1704	7.95499	0.608531	14.9857	1.78602	8.82876	13.0571	11.9661	4.59019	4.13879	7.74167	7.2802	4.06533
TCGA-99-8025	72	Lung Adenocarcinoma	T3	N2	M0	Stage IIIA	427	4	Alive	12.4386	12.4408	12.4462	9.63513	9.53389	11.0569	11.0811	0.181498	0.181498	2.50897	1.77108	2.24905	3.29984	0.954887	5.22746	3.44897	10.5671	5.33678	2.07638	1.52449	0.954887	4.77663	4.88533	5.5038	9.36407	10.0979	11.3245	15.878	5.56228	5.0285	15.4305	3.87521	9.10815	15.3138	13.7137	0.181498	4.08349	8.9834	6.90906	7.25129
TCGA-99-8028	50	Lung Adenocarcinoma	T1a	N0	M0	Stage IA	459	4	Alive	12.6656	12.6778	12.6609	9.15251	9.84192	11.4683	11.5053	0	0	2.39993	2.39993	2.27799	3.79008	1.43889	5.06657	3.19027	10.4413	4.2454	1.65026	1.19114	0.513772	4.66581	4.95161	5.12079	10.4484	8.91236	12.8816	16.2705	5.80105	2.80506	16.9912	3.49399	9.14272	12.1961	11.2063	3.04828	3.04828	8.39761	8.51697	6.29329
TCGA-99-8032	61	Lung Adenocarcinoma	T1a	N0	M0	Stage IA	44	2	Alive	12.7407	12.7372	12.7347	10.0605	9.83256	10.9724	10.9964	2.57614	2.51482	2.63497	1.31558	1.31558	3.48221	5.79696	6.50523	4.46562	10.9552	4.86014	2.38375	1.31558	1.31558	5.12926	5.59696	6.20387	9.28232	10.1897	10.9498	15.7722	4.36496	0.581441	16.464	5.98958	8.87284	14.4438	13.6498	0.581441	4.78421	8.68118	11.0371	6.09285
TCGA-99-8033	74	Lung Adenocarcinoma	TX	NX	M1	Stage IV	170	1	Alive	12.587	12.603	12.5971	9.74515	9.4491	10.8526	10.8192	0.465596	0.2515	3.63536	1.87429	2.08323	1.79733	3.13885	5.84704	3.89747	11.3597	5.40348	2.52634	2.14665	1.44042	5.53374	5.80343	6.09629	9.52005	11.2861	12.8682	16.0017	4.8859	3.47165	15.4501	3.93388	9.72484	13.3849	12.2738	0.465596	3.70021	9.19252	7.81963	9.11684
TCGA-99-AA5R	70	Lung Adenocarcinoma	T1a	N0	M0	Stage IA	189	2	Alive	13.8228	13.8151	13.8195	11.1048	10.3603	12.8949	12.9162	0.244735	0.453913	3.5283	4.65642	5.01095	3.30363	0.244735	5.77607	3.38248	9.80762	5.3021	3.82029	3.83905	1.30976	5.50953	3.87585	7.07323	11.3836	9.63152	11.8491	16.6041	10.395	1.07673	15.2076	3.22023	9.54097	13.6508	12.15	6.27683	5.65425	9.10009	8.15465	5.49777
TCGA-J2-8192	65	Lung Adenocarcinoma	T2a	N1	MX	Stage IIA	154	1	Alive	12.7924	12.7872	12.7999	11.0821	9.73226	11.2765	11.283	3.03208	2.88825	1.64827	2.28718	2.28718	5.61267	9.28294	7.54763	4.11273	10.7601	5.12759	3.3392	3.31127	1.89403	6.42291	8.45082	4.33707	9.98522	9.95564	11.2825	15.9244	5.14352	1.55607	14.7957	4.4944	8.4258	15.005	13.8193	1.11391	6.64057	8.60473	8.11646	6.52067
TCGA-J2-8194	69	Lung Adenocarcinoma Mixed Subtype	T3	N0	MX	Stage IIB	114	3	Alive	12.7045	12.7289	12.7002	8.62535	10.987	11.7578	11.8161	0.344807	0.622895	3.45803	0.622895	0.344807	2.67799	3.26894	7.30002	4.29489	12.0645	4.79328	1.2326	1.05653	0	6.77165	5.3369	5.15208	10.244	11.0387	11.1867	15.9773	7.5718	1.05653	13.954	2.41134	10.4429	13.5436	12.7113	0.622895	4.21325	8.7226	7.73244	7.31233
TCGA-J2-A4AD	61	Lung Adenocarcinoma	T1a	N0	MX	Stage IA	287	2	Alive	12.5458	12.5332	12.5393	10.6472	9.6419	10.9038	10.9226	8.20165	8.19201	4.29375	3.84684	3.98713	3.84684	10.9301	5.84531	3.83037	10.656	5.42497	3.49649	3.74511	1.09957	4.24489	5.92888	6.07928	10.2193	10.8492	10.2248	15.5278	6.41085	2.81581	13.7558	3.06131	9.00564	13.9068	12.976	3.53764	5.71235	10.0585	7.57163	7.82428
TCGA-J2-A4AE	77	Lung Adenocarcinoma	T1a	N0	MX	Stage IA	282	1	Alive	13.3082	13.3131	13.303	9.76678	9.93914	12.2088	12.2312	0.592892	0	5.16254	2.72048	3.37892	3.90471	1.01188	6.11607	3.23057	10.0474	3.88002	2.66376	3.19097	1.33617	6.32257	4.34441	7.46439	10.3721	10.8215	11.3736	15.4402	8.53436	0.32669	16.3067	3.02072	10.1429	13.4848	11.8584	5.92413	3.26911	8.42019	8.93949	4.53042
TCGA-J2-A4AG	66	Lung Adenocarcinoma	T1b	N0	MX	Stage IA	238	3	Alive	12.5175	12.5159	12.5244	10.1041	9.37317	11.1826	11.2261	0.722285	0.572739	4.78026	2.51374	2.42924	3.05488	5.29784	4.71036	3.05488	9.32246	3.90406	1.97235	1.84767	0.572739	7.93471	4.6741	6.39529	9.81194	10.66	12.1052	14.5949	9.85762	2.29242	14.8033	2.51374	9.26305	13.9863	12.6796	3.0264	1.29985	8.91146	8.24545	3.85631
TCGA-L4-A4E5	48	Lung Adenocarcinoma	T1	N0	M0	Stage I	213	4	Alive	12.1109	12.0875	12.1095	8.0682	9.73537	11.3935	11.4377	0	0	4.59929	1.79105	1.24308	1.79105	0.348694	6.3943	4.38948	10.6055	6.20945	1.67232	1.67232	0.348694	4.42664	4.18782	5.27539	8.86354	11.4638	10.9751	14.5791	6.28727	0.348694	15.7089	1.90075	9.28752	15.474	14.2562	0	3.47457	9.44578	9.60418	6.01578
TCGA-L4-A4E6	67	Lung Adenocarcinoma	T1	N0	M0	Stage IA	76	3	Alive	13.2174	13.2322	13.2272	10.4283	10.2404	12.0804	12.0714	2.48159	2.22283	4.55256	4.05219	4.05219	3.4099	3.13663	4.76209	3.92731	10.4431	4.60787	4.23893	4.43516	1.71921	5.63233	5.25321	7.88676	10.8355	9.9372	11.9922	15.7427	9.53072	1.24825	14.6084	3.27973	9.25243	12.3068	11.0705	4.37267	2.07368	9.06878	8.21082	4.16711
TCGA-L9-A443	63	Lung Adenocarcinoma	T1a	N0	MX	Stage IA	116	4	Alive	12.2731	12.2527	12.2644	8.66774	10.2738	11.2959	11.3331	0.408629	0	4.23608	2.78526	3.39167	2.88455	0	4.51963	2.56349	8.72133	4.83307	2.30132	2.3941	0.862796	6.4119	7.11563	6.13443	9.60813	10.3949	10.0241	15.2728	5.92493	0.408629	14.6618	1.71895	9.31853	12.2689	10.9402	0.408629	4.09117	8.2348	7.59882	3.43599
TCGA-L9-A444	60	Lung Adenocarcinoma	T1a	N0	MX	Stage IA	6	2	Alive	11.8343	11.8229	11.8421	7.86889	9.29966	10.794	10.764	0.278064	0.278064	4.96276	0.511098	1.18612	0.887733	4.31603	5.32597	4.56953	10.4127	5.38587	0.711671	0.711671	0.278064	3.6166	3.96967	5.49869	9.4676	10.1496	12.4721	14.2478	5.38587	1.04463	15.6081	2.50499	10.4583	12.9751	12.3212	0.511098	6.50308	9.25117	8.41408	5.71846
TCGA-L9-A50W	75	Lung Adenocarcinoma Mixed Subtype	T1b	N1	MX	Stage IIA	266	3	Alive	13.2833	13.2845	13.2777	9.99592	11.1968	12.8749	12.9068	0.240244	0	1.89448	1.49155	1.29251	3.77436	0.240244	5.88219	3.77436	9.93073	4.08278	0.930517	1.29251	0.240244	7.15309	2.87612	5.4928	9.71255	10.8148	9.0317	14.6927	4.68044	1.49155	16.1167	3.3305	8.98397	15.5564	14.2769	7.80532	5.77169	7.40829	11.3085	4.75977
TCGA-L9-A5IP	40	Lung Adenocarcinoma	T3	N2	M1b	Stage IV	58	4	Dead	13.4316	13.4124	13.4373	8.70825	10.8015	12.6061	12.6212	4.96497	5.30642	1.35825	2.44111	2.29553	0.334138	8.16835	5.11355	3.26312	11.4949	3.78352	1.03033	0.334138	0.334138	5.00064	4.65753	6.42565	10.0207	11.043	11.0712	15.4276	6.16771	2.69446	15.0002	3.51412	9.92339	14.3797	13.0885	2.37016	0.605254	8.4997	8.09048	9.81528
TCGA-L9-A743	56	Lung Adenocarcinoma	T2a	N1	M0	Stage IIA	312	2	Alive	13.3665	13.3611	13.3752	10.0935	10.917	12.9407	12.966	0.445847	0.164407	2.83914	3.29447	3.29447	2.78963	0	4.9112	3.02176	9.99553	4.77791	2.17007	1.87007	0.785951	5.15062	4.96237	6.52374	10.5548	9.98217	11.7744	15.455	8.38797	2.00634	15.231	2.54305	9.33414	12.6701	11.6455	3.626	3.69485	8.14879	7.85816	5.66134
TCGA-L9-A7SV	69	Lung Adenocarcinoma	T2a	N1	M0	Stage IIA	111	3	Alive	13.2636	13.251	13.2546	8.44412	11.2806	13.185	13.2323	6.62907	6.64251	1.60284	1.19945	1.4152	0.945675	4.54914	5.70377	5.20681	11.143	6.48735	0.945675	0.454635	0.454635	1.84521	4.04948	5.7884	9.75786	9.45047	10.1282	14.6081	5.3578	0.245152	12.9408	1.51207	9.25266	14.7037	13.5695	0.245152	7.10335	7.59713	8.10684	5.46453
TCGA-L9-A8F4	64	Lung Adenocarcinoma	T2a	N0	MX	Stage IB	102	2	Alive	12.8592	12.865	12.8687	9.08233	10.8367	12.1199	12.1385	2.25972	2.20149	1.62477	2.07746	2.07746	0.649245	0.250293	5.14892	5.02848	10.6996	6.38215	1.71079	1.09538	0.463516	2.14081	4.01399	4.89706	10.2013	9.77208	11.9647	15.0575	6.55198	2.5201	15.4992	3.28016	9.41818	12.5037	11.5496	0.649245	1.79195	9.60981	7.8623	7.89367
TCGA-MN-A4N1	60	Lung Adenocarcinoma	T2a	N1	M0	Stage IIA	285	2	Alive	11.9892	11.986	12.0023	9.56432	9.91966	10.7791	10.8038	0	0	5.43433	2.18261	1.40702	0	0.557745	6.25321	4.33018	10.7796	6.54333	0.772267	2.1056	0	7.12435	5.37814	4.88528	9.06475	11.7411	10.2289	14.9286	4.5202	1.53	14.7887	2.02424	9.70149	15.9213	14.9376	1.53	5.2318	9.99965	8.73153	6.64208
TCGA-MN-A4N4	57	Lung Adenocarcinoma	T1b	N0	M0	Stage IA	622	2	Alive	12.8362	12.8259	12.8317	8.9422	10.1865	11.6635	11.7034	3.34662	3.04873	4.76833	1.7537	1.88304	1.277	5.72876	4.27391	2.39781	9.20328	4.97106	0.840558	1.07522	0	5.36904	5.30123	6.65297	9.27316	10.8572	10.3194	14.6654	4.41962	2.56135	14.5444	3.63072	9.34509	13.9758	12.6874	0.840558	2.30851	8.26366	7.82349	7.13267
TCGA-MN-A4N5	63	Lung Adenocarcinoma	T1a	N0	M0	Stage IA	84	4	Alive	12.4602	12.4671	12.4751	8.84042	9.03799	11.4899	11.4982	0	0	5.35159	1.79806	2.01765	1.44106	0.652357	4.71956	3.04299	10.1071	4.74028	1.71674	1.53893	0	6.23141	4.12016	6.13299	8.93446	10.5391	11.4731	14.6525	6.38734	2.08401	15.611	2.26651	9.46342	13.387	12.1339	2.82751	8.33659	9.34454	8.02867	5.36499
TCGA-MP-A4SV	67	Lung Adenocarcinoma	T2	N0	M0	Stage IB	2620	2	Dead	12.6868	12.6649	12.664	9.52245	9.56448	11.8104	11.8163	4.2488	4.38369	5.87679	2.24078	1.66621	2.24078	7.43497	4.9884	3.53088	10.4461	5.53417	1.35203	1.1649	0.949819	5.1982	5.09711	6.04907	9.92538	10.7226	12.2728	14.8118	4.80825	2.24078	15.1448	3.07947	10.4804	13.3867	12.7321	1.66621	4.2488	8.63504	8.62827	6.36934
TCGA-MP-A4SW	53	Lung Adenocarcinoma	T2	N1	M0	Stage IIB	1778	3	Dead	12.5552	12.5453	12.5667	9.622	9.89094	11.1937	11.1953	0	0	5.61598	1.74139	1.63655	2.91877	7.35854	6.32576	3.58674	10.6915	5.70293	1.26672	0.554553	0.30376	6.85593	4.87564	4.85242	9.86833	11.0513	11.4995	14.3826	5.77879	1.52349	15.6035	1.63655	10.4387	14.69	13.3573	0.30376	7.4289	8.28861	10.1233	5.11883
TCGA-MP-A4SY	61	Lung Adenocarcinoma	T2	N1	M0	Stage IIB	1501	4	Dead	12.5636	12.5683	12.5709	9.9024	9.67211	10.9906	11.0394	0	0	4.57122	3.20813	3.02805	4.46189	0.283188	4.43321	2.77732	9.79871	4.62293	3.20813	3.20813	1.05964	4.75626	6.15082	5.85897	10.1275	10.3806	10.9253	15.4646	2.86583	1.05964	14.5146	3.39818	8.89341	13.3373	12.2423	0.283188	2.58214	8.64016	7.02045	6.06929
TCGA-MP-A4T2	71	Lung Adenocarcinoma	T1	N0	M0	Stage IA	1136	4	Dead	12.572	12.574	12.5661	8.85395	9.48036	11.6931	11.7219	0	0	4.41326	0	0.358445	2.95773	0.358445	4.72158	4.14082	9.33924	3.77525	0.64532	1.08961	0	8.45191	8.21776	5.47361	9.39167	11.1785	11.1626	13.8676	5.47361	1.26916	15.6097	2.30702	8.65128	14.9982	13.2616	0.64532	4.72158	9.59581	8.41304	6.24301
TCGA-MP-A4T4	68	Lung Adenocarcinoma	T2	N1	M0	Stage IIB	2617	2	Dead	13.3275	13.3212	13.3315	9.08265	9.87533	12.0571	12.0568	0	0	3.2174	1.00886	1.93904	3.27888	0.490498	4.68374	3.5769	9.6419	4.63755	0.855879	1.69025	0	4.44982	4.51515	4.56536	9.91792	9.21535	11.6399	15.3973	3.69437	1.38941	16.0704	3.11997	8.70133	14.3703	12.9178	0.490498	1.77803	7.95542	7.47043	5.44353
TCGA-MP-A4T6	76	Lung Adenocarcinoma	T1	N2	MX	Stage IIIA	1790	3	Dead	12.6104	12.5981	12.6066	10.7408	10.5556	11.6608	11.6618	0	0	4.13853	0.417496	1.00491	0.588238	7.78235	6.2827	4.2445	10.0698	5.0095	0.878935	0.740896	0.417496	7.16456	7.91866	4.42439	9.60256	11.4225	11.0517	13.7932	3.23115	0.740896	16.7148	5.21248	9.04779	15.3633	14.2518	1.59151	7.18965	9.50031	8.90106	5.45252
TCGA-MP-A4T7	75	Lung Adenocarcinoma	T2	N0	M1	Stage IV	167	4	Dead	12.7543	12.776	12.7713	9.56387	9.87354	11.1473	11.1708	0	0	5.95772	2.77513	2.33537	3.61366	0	5.3423	4.02573	11.7686	4.5256	2.05225	2.20074	0.5357	7.28242	4.46815	7.4023	9.5008	12.3059	11.5972	14.8309	8.79263	1.88669	14.894	3.90101	10.3054	13.9881	12.3178	3.76448	4.37743	9.80919	13.4112	5.50826
TCGA-MP-A4T8	68	Lung Adenocarcinoma	T2	N2	M0	Stage IIIA	161	3	Dead	12.1826	12.1738	12.1729	8.89295	9.17655	10.8784	10.8849	0.37114	0	5.82632	1.12002	1.61052	2.65093	0	5.35399	3.29296	11.0598	5.0562	1.12002	1.46479	0	6.09133	5.81884	4.88055	8.91241	11.2597	10.1132	15.0846	4.79166	1.74286	14.2735	2.50944	10.2446	13.7733	12.4715	0.666072	3.10898	9.70168	7.69721	6.75205
TCGA-MP-A4T9	54	Lung Adenocarcinoma	T2	N2	MX	Stage IIIA	1265	4	Dead	12.7508	12.7444	12.7503	10.0483	10.0313	11.8852	11.9155	0	0.15426	4.91783	3.551	3.65805	4.31896	0.420673	4.95505	4.0508	9.5774	5.62682	3.29313	3.40494	1.30279	6.72264	4.7096	7.17087	10.4239	9.84664	11.2426	15.7543	8.06854	2.33989	14.2646	2.05652	9.18364	14.5125	13.4375	6.20533	6.22287	8.90365	8.54591	5.66903
TCGA-MP-A4TA	75	Lung Adenocarcinoma	T1	N0	M0	Stage IA	950	4	Dead	12.1175	12.1105	12.1431	8.12063	9.34365	11.0992	11.0976	3.76614	4.01139	5.42907	2.59509	2.54803	2.10329	8.13464	4.39061	4.30827	10.4438	5.15057	2.92481	2.72772	1.11344	4.19063	5.64574	5.64574	10.0523	10.3934	12.5463	15.2376	6.6453	3.1621	15.262	3.36581	9.81763	13.6558	12.1418	0.661569	1.73431	9.95533	13.526	6.88431
TCGA-MP-A4TC	77	Lung Adenocarcinoma	T1	N2	M0	Stage IIIA	74	3	Dead	12.7058	12.6911	12.7029	9.07654	10.1605	11.275	11.3141	0.180812	0.180812	4.2397	1.45196	1.37977	2.07195	5.8042	4.45701	3.40784	10.3231	6.08239	1.37977	1.52071	0.180812	4.62255	6.10215	5.22696	9.38905	9.30932	11.2456	15.2239	5.85833	4.08939	13.7667	2.69475	9.07118	14.2725	13.1177	0.486011	6.37242	8.79927	7.38919	6.76844
TCGA-MP-A4TD	71	Lung Adenocarcinoma	T2	N2	M0	Stage IIIA	307	3	Dead	12.6197	12.6228	12.6242	10.4595	9.51907	11.2299	11.2388	0	0	3.83116	3.58826	3.58826	5.3382	7.02667	6.01601	3.72821	9.86488	4.496	3.58826	3.92724	2.22522	5.51869	6.67881	5.99952	10.0771	10.0316	11.2611	15.9209	5.37274	0	15.6428	4.14271	9.11141	13.9014	12.5059	0.316208	5.46367	8.80412	8.94708	6.10087
TCGA-MP-A4TE	56	Lung Adenocarcinoma	T2b	N0	MX	Stage IIA	896	4	Dead	11.9677	11.9538	11.9715	8.27522	10.1983	11.7623	11.7609	0	0	4.34427	0.250155	0.463277	0	4.94137	6.36813	5.28749	10.7526	4.64648	0.250155	0	0	1.53274	3.27938	2.85759	8.52626	11.64	9.56994	13.7571	2.61166	0.463277	14.1158	5.0851	10.0206	14.6448	13.7961	0	5.67733	9.37926	11.6995	6.68722
TCGA-MP-A4TF	58	Lung Adenocarcinoma	T2b	N0	M0	Stage IIA	336	4	Dead	12.4591	12.465	12.4475	7.76837	9.18471	11.7441	11.7838	1.2098	1.32229	4.20515	0.95449	0.459597	6.73107	9.89599	5.55326	3.78192	9.69322	4.47225	0.644075	0	0	5.11173	4.0986	5.38861	8.76444	10.6631	10.2275	14.5006	6.03814	1.2098	15.3431	2.64437	9.55183	14.6499	13.8875	0	2.7687	8.26094	9.84894	7.08408
TCGA-MP-A4TH	70	Lung Adenocarcinoma	T1a	N0	M0	Stage IA	142	3	Alive	13.1119	13.1031	13.1075	10.8761	10.5388	11.7555	11.7635	0	0.264564	3.11243	3.35875	3.56909	3.301	0.264564	4.92533	4.12964	10.017	4.04422	3.79509	4.40103	0.852072	7.32198	3.81585	6.76128	10.8382	10.9244	11.7899	14.9192	5.95386	0	15.2254	3.44127	9.53974	15.023	13.11	1.00458	2.93395	9.10717	9.3261	4.49417
TCGA-MP-A4TI	72	Lung Adenocarcinoma	T2a	N1	M0	Stage IIA	429	3	Dead	12.4647	12.4719	12.4638	9.29497	9.57044	11.2156	11.2335	0	0	4.02846	3.34277	3.30989	3.07566	0.652229	4.52754	2.84262	10.2306	4.16343	2.64586	2.41795	0.937006	6.21931	4.96256	6.20596	9.77629	10.4202	11.858	16.218	4.11666	2.5364	13.7143	2.25475	9.16108	13.0052	11.9206	1.17473	3.22424	8.17477	7.74899	5.85055
TCGA-MP-A4TJ	62	Lung Signet Ring Adenocarcinoma	T1	N0	M0	Stage IA	339	2	Dead	12.1733	12.1639	12.19	9.93131	9.13505	10.8389	10.8673	0	0	5.11301	1.61737	2.20766	3.62933	0	4.23556	4.61619	10.1371	4.74695	1.73408	2.20766	1.02437	5.63231	4.1749	5.70561	10.3244	10.6326	12.5651	14.0087	5.58647	1.35113	16.0043	6.30511	9.65792	14.8668	12.7909	2.62536	3.36551	9.41677	10.2708	5.26623
TCGA-MP-A4TK	56	Lung Adenocarcinoma	T2	N1	MX	Stage IIB	582	4	Dead	12.4446	12.4564	12.4555	9.93998	9.8028	11.1468	11.1772	1.30672	1.38281	4.26464	2.75727	3.11051	4.30431	8.05535	5.2522	3.58333	10.2738	5.67171	2.72839	3.01809	0.34251	6.8288	5.90572	6.28364	9.88073	9.7341	11.9091	15.3541	5.62547	2.81334	15.2699	3.77906	9.29469	14.3815	13.5807	1.71267	6.14576	9.56782	7.90137	6.57068
TCGA-MP-A5C7	76	Lung Adenocarcinoma	T2	N0	M0	Stage IB	1490	3	Alive	13.4395	13.4325	13.4462	9.35631	9.78238	12.1693	12.1876	0	0.279113	3.18762	1.91642	2.33786	0.512883	0.279113	7.25515	4.42567	11.2938	4.49559	1.99577	2.33786	0	8.05585	2.8882	4.50918	9.75556	12.181	9.31726	14.4908	4.63844	0.279113	16.0364	5.91502	10.6765	15.6988	13.9471	0	3.18762	10.0248	10.1477	6.91837
TCGA-NJ-A4YF	50	Lung Adenocarcinoma Mixed Subtype	T1	N0	M0	Stage IA	1720	3	Alive	12.2058	12.202	12.2053	8.81129	10.8563	11.5593	11.5722	0	0.711838	3.71369	0.511225	0.278139	1.31522	5.82551	5.42251	5.30327	11.5874	6.36894	0	0.711838	0	3.11348	5.18176	5.62876	9.11775	10.56	10.9449	15.7428	3.48623	4.02763	15.7201	5.35665	9.01891	15.6028	15.0078	1.31522	4.93336	9.36805	8.28084	6.60783
TCGA-NJ-A4YG	65	Lung Adenocarcinoma	T2	N0	M0	Stage IB	1726	4	Alive	13.5232	13.5226	13.5273	9.974	10.4993	12.6255	12.6637	0	0.169383	4.56517	3.69593	3.5191	2.85377	0.805261	3.9727	3.24355	9.40874	3.96121	2.72377	2.75072	1.319	7.42245	4.88402	6.31484	10.6413	10.1027	10.625	16.2092	7.53041	1.319	14.2113	2.51952	9.95548	13.4109	12.0785	1.69706	3.28101	8.5177	7.35818	5.12453
TCGA-NJ-A4YI	87	Lung Papillary Adenocarcinoma	T2	N2	M0	Stage IIIA	4	3	Dead	13.4983	13.4889	13.4952	10.2975	10.9382	12.5851	12.5852	3.32795	3.30369	2.81309	1.22622	1.00335	2.17513	7.59286	3.74315	2.94441	8.98204	4.14926	0.587194	0.587194	0	7.22096	9.49116	5.3103	9.13166	10.4256	10.7845	14.3379	3.81356	0.739643	14.808	1.87933	8.38025	14.4127	12.5566	0.22335	4.66939	9.00291	7.49449	4.9684
TCGA-NJ-A4YP	52	Lung Papillary Adenocarcinoma	T2a	N0	M0	Stage IB	50	5	Alive	13.36	13.3593	13.3537	9.59933	9.05274	11.5787	11.6193	0.633734	0	4.82288	1.25032	1.25032	2.28126	0.633734	4.75083	2.64154	9.90759	4.26319	1.07255	0.869765	0	7.30308	6.13952	4.76553	9.74369	10.8155	11.076	15.7249	4.0871	1.25032	14.7132	3.21314	10.373	13.0939	11.2162	0.869765	3.48596	8.77065	11.9515	5.85331
TCGA-NJ-A4YQ	69	Lung Adenocarcinoma	T1b	N0	M0	Stage IA	886	4	Alive	11.9854	11.9965	12.0339	8.95327	8.95251	10.7835	10.8099	6.59372	6.47981	3.52042	1.2075	1.74712	2.0505	0	4.15056	4.10738	10.1048	4.19249	1.36247	2.51444	0	3.64645	3.61596	5.54121	9.9237	10.2424	12.5432	13.5918	4.81941	1.2075	16.0039	3.84355	9.37234	14.975	13.1771	1.03386	3.86963	9.93686	7.38621	8.33937
TCGA-NJ-A55A	76	Lung Adenocarcinoma	T2	N0	M0	Stage IB	3	3	Alive	13.0794	13.0636	13.0666	11.6451	9.93534	11.9057	11.9124	0	0.337672	2.64946	5.04044	5.25489	6.81106	0	5.17289	3.77171	9.58623	3.39146	5.75507	5.55919	3.11233	5.7621	3.65575	7.83992	11.9401	9.63202	10.5359	16.3919	5.33248	0.337672	14.8797	3.27837	8.91057	15.3861	13.9168	1.63679	6.82119	9.01868	6.78715	4.51654
TCGA-NJ-A55O	56	Mucinous (Colloid) Carcinoma	T1b	N1	M0	Stage IIA	13	4	Alive	14.1424	14.144	14.1464	10.63	11.195	13.5693	13.584	0	0	3.76428	4.23244	4.47701	3.33851	4.78024	5.41519	3.87513	9.81547	4.11085	2.95013	2.73183	0.90161	6.87712	4.01726	6.79773	10.4492	11.8842	11.2411	16.2385	7.11028	0.90161	14.9089	6.13857	9.07133	13.0603	11.3354	2.47451	2.77821	8.64198	11.6373	4.559
TCGA-NJ-A55R	67	Lung Adenocarcinoma	T1b	N0	MX	Stage IA	603	3	Alive	12.8155	12.7926	12.8095	9.2929	10.4806	11.6505	11.6708	7.68811	7.59171	3.21719	3.29318	3.36538	4.11669	9.77063	5.66671	3.46731	10.4742	4.77654	2.81479	2.76228	1.32714	5.50033	5.37478	7.10664	10.0808	10.5045	10.7508	15.8213	5.61582	0	15.8739	4.89102	8.68107	15.4277	14.3942	0.587858	2.76228	8.62152	13.1069	7.92302
TCGA-NJ-A7XG	49	Lung Adenocarcinoma	T4	N1	M0	Stage IIIA	295	3	Alive	13.0397	13.0489	13.0427	10.1602	10.0959	11.5127	11.5382	0.155089	0.155089	1.16889	3.42762	3.54449	2.17574	1.09417	4.65383	1.55057	9.59658	3.08582	2.37827	2.58341	0.648419	6.79994	5.13588	4.85392	9.52014	10.8158	8.27681	15.4814	4.15352	0.843526	14.6683	0.648419	9.04514	13.6806	12.4736	1.01536	5.97128	7.24737	6.88828	3.9461
TCGA-O1-A52J	74	Lung Adenocarcinoma	T1	N0	MX	Stage IA	1798	3	Dead	12.3727	12.3723	12.3836	10.7973	9.99009	11.9287	11.9242	0.784595	1.42551	2.86049	2.70929	2.86049	1.42551	8.39046	4.39178	4.037	10.5383	4.25287	3.16168	2.34902	0.567291	6.79855	3.44303	5.31397	10.7517	9.67728	11.4876	15.0837	6.3899	1.5494	14.7133	1.66349	8.44133	14.0443	12.9954	3.65096	5.61274	8.90426	7.50695	6.9326
TCGA-S2-AA1A	68	Lung Bronchioloalveolar Carcinoma Mucinous	T1b	N0	M0	Stage IA	121	3	Alive	13.6896	13.6823	13.6874	10.9683	10.4429	12.5256	12.5449	0.237133	0.237133	2.70887	4.64032	4.6195	2.13564	0.440735	4.72072	2.30166	8.86646	4.42925	2.92789	2.62779	1.05095	6.26539	4.18192	5.96061	10.2356	10.5385	11.66	15.9331	7.5888	0	16.7803	4.97951	8.32865	14.4937	12.4925	0.777866	3.38796	8.41122	12.6079	4.92116
[truncated: 85 more columns]

## Sheet: Table S2
Table S2 Data of expressed miRNAs and clincal information for lung squamous cell carcinoma patients
Patient ID	Diagnosis Age	Neoplasm Histologic Type Name		American Joint Committee on Cancer Tumor Stage Code	Neoplasm Disease Lymph Node Stage American Joint Committee on Cancer Code	American Joint Committee on Cancer Metastasis Stage Code	Neoplasm American Joint Committee on Cancer Clinical Group Stage	Overall Survival (Days)	Patient Smoking History Category	Overall Survival Status	hsa-let-7c	hsa-mir-100	hsa-mir-101-1	hsa-mir-101-2	hsa-mir-105-1	hsa-mir-105-2	hsa-mir-106a	hsa-mir-1-1	hsa-mir-1-2	hsa-mir-1247	hsa-mir-1248	hsa-mir-1258	hsa-mir-126	hsa-mir-1269a	hsa-mir-1269b	hsa-mir-1277	hsa-mir-129-1	hsa-mir-129-2	hsa-mir-1293	hsa-mir-1301	hsa-mir-1306	hsa-mir-1307	hsa-mir-130b	hsa-mir-133a-1	hsa-mir-133a-2	hsa-mir-133b	hsa-mir-135b	hsa-mir-139	hsa-mir-140	hsa-mir-141	hsa-mir-142	hsa-mir-143	hsa-mir-144	hsa-mir-145	hsa-mir-147b	hsa-mir-149	hsa-mir-150	hsa-mir-153-2	hsa-mir-181a-1
TCGA-18-3406	67	Lung Squamous Cell Carcinoma		T1	N0	M0	Stage IA	371	4	Dead	10.1711	11.7765	12.5718	12.583	4.48955	4.98938	5.61284	3.02763	2.74927	6.91269	3.26088	1.65371	12.4605	10.0526	8.06924	1.65371	1.28152	0	4.18359	3.26088	2.40404	9.74626	5.4093	1.28152	1.65371	1.28152	6.66058	4.48955	8.62653	11.4236	12.9981	16.4943	8.22224	9.68488	2.19451	5.93309	8.48678	3.14896	9.11576
TCGA-18-3407	72	Lung Squamous Cell Carcinoma		T2	N0	M0	Stage IB	136	3	Dead	9.9393	12.4833	11.7215	11.7161	5.23119	5.16881	5.49546	1.75893	2.06326	4.4893	3.39751	0.482756	12.5463	10.4686	0.84384	1.57872	0.482756	1.1324	0.84384	3.1616	3.0274	9.71071	5.52065	1.37275	1.37275	0	6.57268	4.90742	8.70696	10.3754	12.8108	15.801	5.67451	11.4471	1.57872	8.89212	8.89212	3.77791	9.82638
TCGA-18-3408	77	Lung Squamous Cell Carcinoma		T2	N0	M0	Stage IB	2099	4	Alive	9.32798	11.4392	12.6934	12.6978	1.35261	2.85099	6.11612	2.99852	3.47239	2.50111	1.35261	0	12.8923	10.9482	8.3544	3.36771	2.03825	2.50111	2.50111	3.56999	3.47239	10.1606	6.43388	1.35261	1.35261	0.829336	7.47675	5.50085	8.35782	11.7606	12.6687	16.5507	6.8185	10.4425	1.35261	7.99456	8.12071	3.8285	9.12616
TCGA-18-3410	81	Lung Squamous Cell Carcinoma		T3	N0	M0	Stage IIB	146	3	Dead	12.5764	11.2169	12.847	12.8406	1.52426	3.50082	6.86293	2.72883	3.37601	5.52461	1.93153	3.50082	12.6895	10.5689	1.52426	2.72883	0	2.24877	1.93153	3.91389	4.3048	10.5492	6.33533	0	1.93153	0	5.33644	4.71871	8.54845	12.212	13.55	15.9385	4.95523	10.1308	1.52426	8.05804	8.98228	3.37601	9.01404
TCGA-18-3411	63	Lung Squamous Cell Carcinoma		T2	N2	M0	Stage IIIA	1415	2	Alive	9.39179	10.579	12.1259	12.1231	5.73657	5.38943	7.09268	3.46745	2.67039	4.30605	1.59085	1.59085	12.2133	7.88938	7.91767	2.32899	4.20474	4.48955	0.740499	3.06666	3.46745	9.16446	6.32461	1.88089	0.740499	0	7.76589	3.78076	10.2073	12.1658	13.2419	16.4924	5.62335	10.3175	1.59085	7.91767	7.16863	5.08181	8.6871
TCGA-18-3412	52	Lung Squamous Cell Carcinoma		T2	N0	M0	Stage IB	345	4	Dead	9.48315	11.4927	12.5887	12.5937	0.79578	1.3057	6.65961	2.93057	2.62108	5.12336	3.18526	0	12.6516	6.55056	4.85642	4.38353	1.6817	0.79578	2.93057	4.22222	3.29751	10.9062	6.67008	1.97968	2.22653	1.3057	6.17779	4.16417	8.72362	12.2549	12.7843	16.8585	6.72129	10.5239	2.22653	6.69078	8.51885	4.10369	8.35339
TCGA-18-3414	73	Lung Squamous Cell Carcinoma		T4	N1	M1	Stage IV	716	4	Dead	11.6417	10.0221	12.6476	12.6349	5.12649	4.99311	6.72631	0	1.72838	3.89544	1.72838	1.34618	11.7387	3.35815	9.96867	1.72838	2.67769	2.84187	0	3.65166	4.39581	10.6697	6.46179	0.824717	0	0.824717	8.37098	3.73758	8.47783	11.4586	13.2751	15.8415	5.65409	9.3822	1.34618	7.73	8.59467	3.81866	9.37049
TCGA-18-3415	77	Lung Squamous Cell Carcinoma		T2	N0	M0	Stage IB	1810	3	Alive	9.02291	11.1137	12.3978	12.3826	1.51985	0	6.45175	1.80329	1.51985	4.69497	2.42163	1.16677	12.2074	8.86622	1.80329	2.97231	1.16677	1.51985	4.1545	5.21363	3.99466	9.55417	6.289	0.698252	0.698252	0	5.08723	4.85869	8.14471	11.2252	13.4116	16.9757	4.94869	10.0766	1.80329	7.66764	8.66188	4.20407	8.49018
TCGA-18-3416	83	Lung Squamous Cell Carcinoma		T2	N1	M0	Stage IIB	956	3	Alive	9.16761	9.13634	11.9974	11.9919	0	0	6.33032	0	0	4.51865	3.66061	0	11.4899	2.35342	1.24496	2.6961	0	1.24496	1.61125	4.68157	4.06663	11.7033	7.04271	0	0	0	2.35342	3.80901	9.01932	11.876	14.1706	15.2043	7.05763	9.08085	1.24496	7.6013	10.2588	3.49517	8.93904
TCGA-18-3417	65	Lung Squamous Cell Carcinoma		T2	N1	M1	Stage IV	758	3	Alive	9.57342	12.7766	11.7543	11.7514	2.07864	1.55309	5.10979	0.717925	0.717925	6.38433	2.07864	0	11.007	9.96086	1.19511	2.07864	1.19511	1.19511	0	3.92466	1.19511	9.85435	5.13649	0	0	0	5.60633	3.92466	8.37132	11.3383	11.4867	15.5072	6.61062	11.0624	0	7.0362	8.42644	2.89688	9.7306
TCGA-18-3419	73	Lung Squamous Cell Carcinoma		T2	N1	M0	Stage IIB	53	4	Alive	6.74095	9.52042	11.7534	11.7732	0	0	4.4087	1.13131	1.13131	3.02565	2.52665	0	11.461	5.37434	3.68995	1.13131	1.13131	0	1.13131	6.0805	4.70056	11.799	7.43991	0	1.75752	1.13131	9.28189	3.68995	8.53633	11.541	13.5021	15.4901	5.4935	9.38568	4.70056	6.81909	9.11226	4.14308	8.51301
TCGA-18-3421	65	Lung Squamous Cell Carcinoma		T2	N0	M0	Stage IB	1331	4	Alive	10.8136	11.6389	12.7561	12.7276	0	0	6.97286	4.62373	3.99999	7.69321	3.83482	0.657108	13.1033	3.18219	0.657108	1.95776	3.509	3.77528	0	4.95418	3.99999	11.6553	6.75127	2.75898	1.10691	1.4493	5.24499	3.71318	9.34309	11.923	13.3043	17.0639	6.52596	10.4969	3.77528	6.66368	9.44691	4.19436	9.14121
TCGA-18-4086	64	Lung Squamous Cell Carcinoma		T2	N0	M0	Stage IB	85	4	Dead	9.38715	11.9362	12.2388	12.2188	3.27337	3.69152	6.1028	2.26084	1.66323	4.72603	3.42662	0	11.9732	7.90653	7.65054	2.08776	4.75526	4.57023	1.0591	4.19677	2.79908	10.5613	6.24356	1.66323	0.624628	1.39256	5.7283	4.06286	9.10859	11.0543	13.1116	15.6594	6.24356	10.2217	0	7.81577	9.37543	4.69618	8.85539
TCGA-18-4721	74	Lung Squamous Cell Carcinoma		T1	N0	M0	Stage IA	2754	4	Alive	10.3325	12.3539	12.5258	12.5481	0.742584	0.742584	5.74166	0	1.59431	5.24885	2.33314	0.742584	11.6845	2.95079	8.24117	2.67477	4.20964	4.5782	2.67477	4.31098	4.69529	10.7002	6.02128	0	1.88467	0.742584	1.59431	4.0429	9.34863	11.3728	13.1356	15.6882	7.11194	10.4497	0.742584	6.98735	10.2623	4.31098	9.25477
TCGA-18-5592	57	Lung Squamous Cell Carcinoma		T3	N0	M0	Stage IIB	92	3	Alive	8.65983	10.0584	10.8238	10.7541	0	0.995466	6.12033	0.995466	0.995466	2.31467	2.79957	0.995466	11.5247	7.5983	0	2.99206	2.5774	2.31467	1.99319	5.23909	4.63514	11.3865	6.03545	0	0.995466	0	4.57626	4.45076	8.01886	12.4061	12.3803	14.5722	6.29481	10.3649	0	9.66512	8.97393	3.31376	8.4088
TCGA-18-5595	50	Lung Squamous Cell Carcinoma		T2	N0	M0	Stage IB	827	1	Dead	11.8032	11.4042	11.8332	11.8132	1.76048	0	6.27462	1.76048	2.19602	3.22625	5.89502	0	13.0248	1.76048	1.1336	2.53012	2.19602	2.53012	3.82115	3.22625	3.22625	12.175	7.8471	2.19602	2.53012	0	4.24113	4.89031	8.77486	12.0579	11.4816	15.1436	7.82448	10.3798	0	8.68144	8.36876	4.14704	9.01687
TCGA-21-1072	75	Lung Squamous Cell Carcinoma		T2	N0	M0	Stage IB	3016	3	Alive	11.3744	10.2068	11.8422	11.8347	1.69915	1.08647	6.72096	2.12784	0.643184	4.01506	1.92936	2.12784	12.571	8.23086	0.643184	1.92936	1.08647	1.08647	3.61299	5.71927	4.51785	10.3577	7.08561	1.69915	1.42509	0	6.70551	4.80555	8.85942	11.9412	12.1668	15.3916	6.23178	10.0521	0	8.98149	7.56372	5.7647	8.62293
TCGA-21-1075	57	Lung Squamous Cell Carcinoma		T2	N1	M0	Stage IIB	2134	2	Alive	9.00359	11.2958	12.1233	12.0857	9.03412	9.10486	6.69286	0.792291	1.67603	1.97353	4.84846	0	12.5408	12.4612	3.05628	1.97353	3.05628	2.61418	2.92342	4.7341	5.96516	11.1608	7.10696	0	0	0	7.33333	4.21442	8.6977	11.7503	12.0124	14.7845	6.76259	9.34944	1.67603	8.47547	7.60683	3.29011	8.44246
TCGA-21-1076	54	Lung Squamous Cell Carcinoma		T2	N0	M0	Stage IB	1852	4	Alive	9.67496	12.5998	12.306	12.3129	0	0	4.51965	0.671664	1.75345	4.36219	2.36467	0	12.8392	9.1311	1.75345	1.12817	4.40319	4.75958	3.02058	4.72765	3.61651	10.6197	5.019	1.47442	0.671664	0.671664	6.53762	4.9376	9.37347	9.6781	13.7289	14.749	6.71907	10.1199	0.671664	7.65818	10.8288	4.23168	10.2215
TCGA-21-1077	64	Lung Squamous Cell Carcinoma		T2	N1	M0	Stage IIB	1058	4	Dead	9.17384	12.1386	12.0823	12.1049	2.15748	2.30913	5.39375	2.15748	2.986	4.47655	4.02935	0.579644	12.2723	8.64224	0	0.992014	1.5743	1.988	1.5743	5.58423	4.44415	10.1055	5.82975	1.79593	0.579644	0	6.70524	4.34232	8.90734	10.428	12.783	15.4771	6.65657	10.7064	1.31234	7.149	8.54818	5.39375	9.04471
TCGA-21-1078	77	Lung Squamous Cell Carcinoma		T2	N0	M0	Stage IB	474	4	Dead	7.83348	9.85363	12.4963	12.4765	0.57991	0.57991	5.89194	1.98861	2.15811	2.30977	0	0	12.4323	11.3739	0	3.23433	0	0	1.31282	2.5723	1.79651	10.7974	5.79242	0.992415	2.15811	0.992415	6.36001	3.62987	7.95064	13.6017	10.1497	14.0898	5.19466	10.3588	0.57991	10.2994	5.89194	2.15811	9.52977
TCGA-21-1079	71	Lung Squamous Cell Carcinoma		T3	N0	M0	Stage IIIA	965	3	Dead	8.03877	10.4676	11.1557	11.1622	6.8295	6.99745	5.55876	0.486645	0.486645	9.56306	0.486645	0	11.3566	10.717	0.849891	2.32534	1.13983	1.38113	1.38113	1.76854	2.63584	9.68268	4.97682	0.849891	0.486645	0	6.4136	4.67085	7.85599	11.9726	10.7052	15.5205	7.3423	9.84503	0	7.02881	4.84205	4.69339	10.2783
TCGA-21-1080	66	Lung Squamous Cell Carcinoma		T2	N0	M0	Stage IB	3724	4	Alive	9.55846	11.6885	12.4381	12.4226	3.24086	3.73934	5.76348	1.84844	1.20198	4.26362	3.42682	0	12.2357	7.47999	0.722707	2.47299	0.722707	0	5.49885	2.29327	3.42682	10.5075	5.71072	0.722707	0.722707	0	4.1091	4.75548	8.74444	12.3658	13.3474	14.4751	7.39893	9.62294	0	5.49885	8.66114	3.80792	8.5226
TCGA-21-1083	75	Lung Squamous Cell Carcinoma		T1	N0	M0	Stage IA	1315	2	Dead	8.15682	11.8275	11.6638	11.646	1.45294	0.65921	6.95853	0	1.10999	1.45294	3.1873	1.10999	12.0961	1.10999	4.3711	0.65921	1.45294	1.96203	0	5.18318	3.1873	10.9744	5.69964	0.65921	0.65921	0	3.09252	4.15359	8.17717	12.5872	12.1623	15.0148	6.16319	9.64652	0.65921	6.83222	7.59902	3.36001	8.87525
TCGA-21-5782	68	Lung Squamous Cell Carcinoma		T2	N0	M0	Stage IB	962	4	Dead	10.7188	12.4349	11.4022	11.4077	4.58708	5.01753	5.79837	2.95886	2.63093	3.74642	3.39027	0	12.2794	10.0672	8.00744	1.70415	0.746321	1.70415	1.48887	4.21841	4.57346	11.6801	6.12681	1.70415	1.48887	0.293766	5.59095	5.02756	8.91298	11.3719	12.4216	15.2424	4.65332	11.4954	0.537715	7.80526	9.11921	3.92862	9.43663
TCGA-21-5783	76	Lung Squamous Cell Carcinoma		T2	N0	M0	Stage IB	2680	3	Dead	10.6931	12.2743	12.3563	12.3569	7.89935	7.88927	3.80407	2.21961	1.22037	5.54086	3.87117	0.998232	10.2361	1.73449	9.83619	0.735552	5.76029	5.87099	0.414154	5.28196	4.21904	11.0144	6.43391	1.99735	2.3191	0.735552	6.10504	3.41183	9.44699	10.2761	10.7619	16.049	4.08413	11.0047	1.22037	8.21079	8.35402	3.21923	11.0563
TCGA-21-5784	80	Lung Squamous Cell Carcinoma		T2	N0	M0	Stage IB	908	3	Alive	11.0383	13.2737	12.4071	12.4171	0.875196	0.353985	3.30725	3.81455	3.69574	5.75051	2.20637	1.25727	13.4071	8.29775	0	1.8085	2.0211	0.875196	1.07884	3.59973	2.93999	10.3602	5.09137	2.0211	2.77395	0.638002	5.11472	6.1848	9.57177	9.42949	13.1942	15.3541	6.70664	11.7078	2.44609	7.90279	10.9789	3.89766	9.6696
TCGA-21-5786	64	Lung Squamous Cell Carcinoma		T2	N0	M0	Stage IB	661	2	Alive	9.69769	12.3087	11.3544	11.3662	1.9956	1.76139	4.60318	1.1343	1.48165	7.13167	2.53119	0	11.3626	8.22489	0	2.37377	1.48165	1.76139	0	5.02993	4.45383	11.6518	6.97603	2.19704	1.48165	0	4.92032	3.93937	8.96913	11.4276	12.7896	14.9145	3.62687	10.9618	1.1343	6.55796	9.8844	3.31664	9.52239
TCGA-21-5787	65	Lung Squamous Cell Carcinoma		T2	N2	M0	Stage IIIA	329	4	Dead	8.54176	12.0476	11.7151	11.7087	5.9977	5.89054	5.68141	2.74804	3.63645	3.49728	3.49728	0	12.6274	2.74804	0	2.74804	2.14757	1.10004	4.99446	5.51098	3.88002	12.9357	5.83382	1.71686	2.14757	1.10004	7.4212	5.27571	9.40273	11.3254	13.5113	14.6427	5.94512	9.4948	1.10004	6.32028	10.0988	3.63645	9.3831
TCGA-21-A5DI	77	Lung Squamous Cell Carcinoma		T1b	N0	M0	Stage IA	979	3	Alive	10.3262	11.7473	11.6113	11.6299	2.77725	3.0368	3.07586	1.48629	1.59784	3.64221	1.79797	0.293029	11.166	6.62558	6.20002	0.744704	0.744704	0.536471	1.48629	3.47696	2.33736	10.5538	5.85182	1.70137	1.9737	0.536471	5.81189	4.47052	9.73292	11.649	11.0607	15.9161	6.38633	11.5074	1.3654	8.66748	10.4973	4.04784	10.3656
TCGA-22-0940	71	Lung Squamous Cell Carcinoma		T1	N1	M0	Stage IIA	669	3	Dead	10.2644	12.6073	12.1188	12.1325	2.58149	3.18612	5.80327	2.58149	2.97365	6.68936	2.24464	2.72439	12.1226	7.29278	0	1.52085	1.16761	1.52085	2.58149	3.87876	3.08379	10.8219	4.51172	2.58149	2.85439	1.52085	5.45945	4.1046	9.2405	11.2671	13.9552	14.8686	5.68591	10.1102	2.04124	6.5995	9.77371	2.97365	9.9238
TCGA-22-0944	61	Lung Squamous Cell Carcinoma		T2	N0	M0	Stage IB	223	2	Dead	8.6635	11.5337	12.33	12.3453	4.12203	4.471	6.78218	1.86677	1.372	3.53463	2.65404	0	12.7772	6.52453	1.04184	2.2345	2.06232	1.372	4.43614	3.83144	2.87836	10.4548	5.63539	1.04184	0.612992	0.612992	6.83665	4.72315	8.74587	11.1275	12.6008	15.8549	5.01061	10.373	1.372	8.31586	8.80854	4.72315	9.13084
TCGA-22-1011	73	Lung Squamous Cell Carcinoma		T2	N0	M0	Stage IB	53	2	Dead	11.3156	12.9068	12.7676	12.772	0.700647	1.52391	5.01175	2.58541	3.1903	5.87089	1.52391	0.700647	13.0542	8.82151	1.17022	2.72838	0.700647	1.17022	1.80774	3.08794	3.28589	9.71005	5.11946	1.17022	2.24835	0	6.08534	5.50435	9.74621	10.5286	13.778	15.261	5.70789	10.6776	1.17022	5.2437	10.5902	5.06661	8.79333
TCGA-22-1012	80	Lung Squamous Cell Carcinoma		T2	N0	M0	Stage IB	429	4	Dead	8.74397	12.4479	12.2702	12.2716	5.53614	5.51116	6.68591	2.31693	1.76113	3.93902	2.53088	0	12.513	7.85797	1.37467	2.31693	4.8116	4.68329	2.31693	2.31693	3.16437	11.3693	5.58484	1.37467	2.53088	0	6.18366	4.72734	8.90606	11.4222	13.3542	15.6734	4.33035	10.3069	2.06563	8.78623	9.81298	4.27206	9.3675
TCGA-22-4591	80	Lung Squamous Cell Carcinoma		T3	N2	M0	Stage IIIA	623	2	Dead	9.08026	11.2034	12.737	12.7539	8.65587	8.61213	6.5887	1.90189	1.06682	2.42741	3.11498	0	13.4805	3.11498	7.27955	3.28666	1.40175	2.09911	0	7.02445	5.75751	11.7702	7.33441	1.40175	1.06682	0.629852	5.41288	4.0768	8.96962	11.8664	12.5232	14.8867	5.60361	9.74799	1.06682	7.0604	8.97904	3.76451	9.03581
TCGA-22-4593	77	Lung Squamous Cell Carcinoma		T2b	N0	M0	Stage IIA	1067	4	Dead	11.8207	12.3526	10.9061	10.9289	8.82065	8.91824	2.34562	0	2.02222	5.48832	1.01485	0	10.7395	10.424	9.37381	0	1.01485	2.34562	0	3.48633	4.83587	11.2745	5.70141	1.60473	1.01485	1.60473	6.17889	4.1153	9.51534	11.0345	9.70548	16.8186	4.72887	10.7853	0	6.79747	8.79767	3.02589	9.82069
TCGA-22-4594	60	Lung Squamous Cell Carcinoma		T3	N2	M0	Stage IIIA	1470	4	Dead	9.60669	12.1822	12.1961	12.2039	0.328221	0.328221	5.58512	1.01568	0.595435	3.48781	1.18734	0	12.1124	8.21099	0	1.7221	0	0.328221	0	3.88704	2.41762	9.63848	5.11775	0	0.328221	0	6.08601	3.72925	8.61983	10.9339	12.947	14.9214	3.58315	9.55618	0.595435	5.25919	9.37044	6.02506	9.71019
TCGA-22-4595	57	Lung Squamous Cell Carcinoma		T3	N2	NA	Stage IIIA	734	2	Dead	9.70738	11.4983	11.4301	11.4699	6.5137	6.74654	6.01221	0.95709	1.27028	5.16315	2.73299	0.556498	11.4435	8.73484	0	0.95709	1.27028	1.74566	2.25265	4.89299	4.69749	10.1357	5.93661	0.95709	0.556498	0	5.52941	4.04727	8.16819	10.7414	12.35	14.6041	4.0056	10.7407	0.95709	8.35399	9.1704	2.92405	9.28151
TCGA-22-4596	69	Lung Squamous Cell Carcinoma		T1b	N0	M0	Stage IB	17	4	Dead	9.86655	13.6247	12.7139	12.7063	0.431891	0.763838	4.87131	2.64039	2.46911	4.83648	1.92296	0.763838	12.9486	7.8253	0.431891	2.27471	0.431891	1.62948	2.55729	3.22898	3.22898	10.3662	5.1087	1.92296	1.26063	1.03351	5.94781	5.6698	9.46491	9.85301	13.3164	15.8426	5.37449	11.0454	3.42922	7.50052	10.4431	4.60781	10.5524
TCGA-22-4601	73	Lung Squamous Cell Carcinoma		T4	N0	M0	Stage IIIA	1057	2	Dead	9.82856	11.0844	12.7608	12.7682	3.64964	3.23268	5.68372	0	2.05313	3.64964	4.06611	0	12.1635	9.79825	7.54576	3.52358	1.63228	2.64388	3.38545	6.40941	6.00002	12.2303	5.59248	2.05313	2.05313	1.63228	5.35405	5.15585	8.2845	11.9633	11.4525	14.6315	5.27801	9.79314	0	7.92186	8.7141	3.52358	8.94985
TCGA-22-4604	73	Lung Squamous Cell Carcinoma		T2a	N1	M0	Stage IIA	399	2	Dead	9.51625	12.1934	12.5384	12.5687	0	2.33349	5.79553	1.00724	1.33061	6.20406	3.87143	0	11.538	8.42166	7.34078	2.597	2.01084	2.01084	1.81768	4.22311	3.5982	10.4291	6.23341	1.5946	1.00724	0.58979	4.62856	4.10105	8.9686	11.1771	12.7679	15.9426	3.10021	11.2564	2.18117	8.3021	8.89552	5.16378	9.36756
TCGA-22-4605	78	Lung Squamous Cell Carcinoma		T2	N0	M0	Stage IB	974	4	Dead	10.5878	12.8115	12.2616	12.2423	5.74601	5.89224	2.55241	2.55241	3.07764	5.76892	1.10096	0.894319	11.9717	9.33326	0	0.363164	3.3448	2.80965	1.58674	4.77265	4.11403	10.8804	4.95678	4.06552	3.63805	2.74951	4.80255	6.61525	10.4687	9.98097	10.6405	15.8563	4.06552	11.1729	1.83843	9.14404	9.97647	2.80965	10.6361
TCGA-22-4607	75	Lung Squamous Cell Carcinoma		T2a	N0	M0	Stage IB	587	3	Dead	10.7499	12.055	12.3213	12.3295	1.46639	1.04123	6.01075	2.28666	1.63968	3.13069	2.28666	0.770043	12.6668	9.3542	0.435799	1.79436	0.435799	0.435799	2.17843	4.04588	2.65304	10.117	5.68455	1.04123	1.04123	1.04123	8.38027	4.13546	8.48764	11.7733	11.7466	15.836	3.84811	10.3453	2.17843	7.43545	7.69562	4.44672	10.0642
TCGA-22-4609	81	Lung Squamous Cell Carcinoma		T1	N0	M0	Stage IA	291	2	Dead	10.8623	12.7348	12.7737	12.7699	1.3772	1.4987	4.00571	1.61075	1.90258	5.21183	1.71473	0	12.0943	9.76658	7.91896	1.0984	5.05229	4.9811	1.3772	4.02607	3.60686	10.0757	5.35548	2.06877	2.35282	0.752495	5.52952	6.04042	10.5442	9.88065	12.1508	16.0736	4.71886	11.1719	1.0984	9.2373	11.9302	2.4763	11.1429
TCGA-22-4613	73	Lung Squamous Cell Carcinoma		T1b	N0	M0	Stage IA	358	3	Dead	10.6006	12.0547	12.461	12.4626	8.63513	8.67641	6.37218	1.6315	3.23165	3.52253	3.3844	0	11.83	7.0229	4.58987	2.05225	2.05225	2.05225	1.6315	5.02127	5.27688	11.3028	6.82351	1.03504	1.03504	0	4.15273	5.02127	9.37293	11.6495	13.5531	15.1611	6.7551	9.36147	2.05225	7.56073	10.6276	5.06714	9.24656
TCGA-22-5471	75	Lung Squamous Cell Carcinoma		T2	N0	M0	Stage IB	964	4	Alive	11.2133	11.2415	11.6472	11.6282	2.17006	1.63239	5.58213	1.26314	1.92613	5.83307	3.60897	1.63239	11.5739	7.80495	4.15397	2.72262	2.86805	2.72262	2.56086	5.11287	4.31487	11.4479	6.20573	0	1.63239	0	6.9321	4.63244	9.46063	12.7373	13.3393	14.9675	5.08339	10.7308	1.92613	7.47104	10.3346	4.50479	9.4749
TCGA-22-5472	67	Lung Squamous Cell Carcinoma		T2a	N0	M0	Stage IB	1975	4	Dead	10.4266	12.5006	12.3905	12.3712	0	0	3.69174	2.96579	3.11504	4.239	2.96579	0	14.0574	3.69174	0	1.43463	3.69174	2.39446	2.61103	2.79928	4.02929	11.6386	5.88035	3.78382	3.11504	2.13955	7.57666	6.57778	9.60766	11.8447	12.808	15.0697	6.07515	11.6063	1.82972	7.49048	10.0128	3.95201	10.0187
TCGA-22-5473	78	Lung Squamous Cell Carcinoma		T3	N0	M0	NA	1933	3	Dead	10.3578	11.5111	11.9356	11.9438	5.96748	5.83228	4.7109	2.86736	1.63185	4.03504	3.97211	0	11.3087	6.70812	0	3.68873	1.26267	2.86736	1.26267	4.786	3.83737	11.1671	6.31045	1.26267	1.92554	0	4.26245	3.52299	8.31272	12.2406	12.2801	15.4714	3.23211	11.2382	0	10.2706	9.02867	3.60824	9.05926
TCGA-22-5474	74	Lung Squamous Cell Carcinoma		T2a	N0	M0	Stage IB	445	4	Dead	9.75188	12.5281	11.5831	11.5606	2.23078	3.15631	4.50052	3.06829	2.23078	4.59805	2.87428	1.03942	12.0615	6.14274	0	1.3691	3.71557	3.87972	1.03942	4.98215	4.20273	11.3295	5.64604	2.23078	1.3691	1.03942	5.37964	5.18411	8.97092	10.4159	13.0554	15.3703	5.2456	9.5524	1.3691	5.80427	10.6352	3.15631	9.23247
TCGA-22-5477	65	Lung Squamous Cell Carcinoma		T1	N0	M0	Stage IA	1346	2	Dead	10.8319	11.7676	12.121	12.1143	4.37087	4.02808	5.96861	2.5211	2.69365	3.89297	4.70927	0.790157	12.5936	9.57982	7.97652	3.38962	4.94952	4.66848	2.84774	5.79947	5.8998	11.9684	7.6834	2.32508	2.32508	1.06619	2.32508	5.50732	8.8684	13.0402	12.6604	14.8052	6.57652	10.3376	0.448511	9.19174	9.94098	2.42642	9.58188
TCGA-22-5478	79	Lung Squamous Cell Carcinoma		T2a	N0	M0	Stage IB	24	4	Dead	10.841	12.4585	11.9882	11.9803	7.43146	7.4363	4.59646	3.36132	2.6365	3.95373	2.76511	0	12.5139	12.1674	0.659742	2.16311	0.659742	1.11076	0	5.91024	3.71982	11.5741	7.31021	2.49529	2.33874	0	3.36132	4.82021	9.35921	10.576	13.138	15.0859	5.70106	10.8757	1.9631	5.61834	9.91643	4.56146	9.68197
TCGA-22-5479	64	Lung Squamous Cell Carcinoma		T2	N0	M0	Stage IB	1651	4	Alive	10.6036	11.698	12.8555	12.8756	0	0	4.28431	3.41366	3.55583	5.51399	3.93987	0.351515	12.3571	7.55717	0.351515	2.19746	3.03094	2.8769	1.40893	4.3246	4.06405	10.7846	6.10583	3.62198	3.45054	3.33695	5.64703	6.02867	9.99108	10.9968	12.7053	16.7781	6.22769	11.8422	3.41366	8.37659	10.6524	5.56533	9.34961
TCGA-22-5480	66	Lung Squamous Cell Carcinoma		T1b	N0	M0	Stage IA	2170	4	Dead	10.6665	11.7693	12.241	12.2657	0.868835	1.79849	4.7781	1.40728	2.35922	6.37143	3.65152	0	12.0158	11.3393	1.79849	2.35922	2.9278	2.76199	0	3.74339	3.2113	11.294	6.48224	0.868835	0	0	7.34813	4.94217	8.87482	11.3971	13.8125	14.6801	5.45818	10.259	0.868835	8.27225	10.995	4.26124	10.8668
TCGA-22-5481	72	Lung Squamous Cell Carcinoma		T2	N1	M0	Stage IIB	2409	4	Dead	9.3754	11.7778	12.848	12.8468	0.706409	0.559544	6.81583	0.961702	0.706409	1.75233	2.70657	0.559544	12.1772	11.3836	0.396016	2.63502	2.77475	2.99079	0	6.51065	7.77965	12.181	8.20725	0.396016	0	0	6.03899	4.18704	8.80772	11.5623	13.5622	14.6343	3.36711	10.3551	4.45978	4.50061	10.5855	3.62892	9.04317
TCGA-22-5482	81	Lung Squamous Cell Carcinoma		T2a	N0	M0	Stage IB	357	4	Dead	8.66407	10.9419	10.7138	10.7861	5.45433	5.26319	4.11452	0.748526	1.23888	4.22357	3.39521	0	11.5761	10.0672	0	1.89542	3.2988	2.96361	3.57061	3.86804	4.27516	11.5237	6.93137	0.748526	0	0	7.2733	3.2988	8.50303	11.2816	11.2812	14.6472	7.67484	11.3934	1.23888	10.3637	7.45762	3.72698	9.56072
TCGA-22-5483	74	Lung Squamous Cell Carcinoma		T1a	N1	M0	Stage IIA	573	4	Dead	10.0522	12.1858	11.1872	11.2117	7.57754	7.62401	4.9157	1.76776	1.46668	4.59038	0.849398	0.401303	9.55843	7.00177	5.34363	0.714926	1.83414	1.9584	0	4.44926	4.38428	10.2581	5.76969	0.849398	0.566619	0.21456	3.68548	3.78952	9.4065	10.2711	9.45806	17.3219	8.05386	9.49732	0.714926	6.42871	8.29094	4.03506	9.10759
TCGA-22-5485	58	Lung Squamous Cell Carcinoma		T1a	N0	M0	Stage IA	916	2	Dead	9.32337	11.8962	11.4142	11.4148	7.68047	7.83698	3.9861	0	0	3.74116	2.57261	0	12.5508	2.8452	9.10414	2.8452	3.60109	3.74116	3.2721	6.41161	6.49313	12.0187	6.93366	0	1.1617	0	5.76023	5.54773	8.64163	11.0366	11.8103	13.7435	4.54039	10.0499	2.23623	9.97918	8.40412	3.60109	9.23134
TCGA-22-5489	64	Lung Squamous Cell Carcinoma		T1b	N0	M0	Stage IA	1912	4	Dead	10.2057	12.1596	11.6193	11.6523	6.19262	6.27711	4.79331	2.90449	2.95364	6.16679	2.29058	1.846	12.3293	8.61687	0	1.73791	2.8536	3.17705	0.332852	4.92237	3.75019	12.1111	5.64518	2.43604	2.43604	0.603125	7.41982	6.00716	9.26744	10.9573	13.1615	15.4656	5.27156	10.795	0.603125	7.66087	10.4168	4.54332	9.95198
TCGA-22-5491	74	Lung Squamous Cell Carcinoma		T1a	N0	M0	Stage IA	1713	2	Dead	10.45	10.8572	11.5656	11.5227	4.48307	4.24024	4.92822	2.75998	3.08849	5.46937	3.64936	0	12.1037	9.17446	0	1.45005	4.32581	4.62486	4.24024	4.95532	4.9006	11.9604	6.79807	1.72664	2.33392	0	5.31052	5.91817	9.28541	11.8396	12.0422	14.6288	4.5557	10.0592	1.95864	8.1167	9.46822	4.5907	8.1197
TCGA-22-5492	73	Lung Squamous Cell Carcinoma		T2a	N2	M0	Stage IIIA	506	4	Dead	11.4378	11.6006	11.8861	11.8458	4.91514	4.91514	5.55573	2.88389	2.58831	3.57767	2.97034	1.49736	12.5652	7.94385	5.66345	2.69371	0.541826	0	0	5.0202	4.45729	12.2205	6.79248	2.4746	2.21615	0.934802	7.20723	5.48408	8.96085	11.1068	13.4154	15.2572	5.1555	10.9364	1.49736	8.29946	10.3368	3.52152	9.64393
TCGA-22-A5C4	70	Lung Squamous Cell Carcinoma		T2b	N0	M0	Stage IIA	29	4	Alive	11.9537	11.9234	12.0748	12.1157	3.08756	3.56488	4.91499	3.51317	3.8414	5.48392	4.42077	0.502532	12.049	2.24801	8.06889	1.80743	0.874518	0.502532	0	5.28242	3.51317	11.7389	6.64035	2.85807	2.68192	0.502532	3.40382	5.93084	10.1107	11.5173	10.3451	15.0776	6.66426	10.783	0	5.06619	8.17254	4.07335	11.1346
TCGA-33-4532	68	Lung Squamous Cell Carcinoma		T2	N0	M0	Stage IB	2524	2	Alive	11.7209	11.0578	12.6148	12.6041	9.19226	9.20824	7.69394	0	2.74447	2.55752	4.04223	0	12.7453	5.49129	0.859563	2.55752	2.34268	0.859563	2.09016	6.30726	5.03409	11.9356	6.82527	0.859563	0	0	5.26553	4.04223	9.07733	12.0643	12.1216	14.6814	6.16713	9.21419	1.3945	8.11432	8.09296	2.55752	8.6819
TCGA-33-4533	76	Lung Squamous Cell Carcinoma		T2	N0	M0	Stage IB	3469	4	Alive	12.3433	13.3605	11.8448	11.8111	3.04052	3.11321	5.83599	0.887791	1.64425	9.02156	2.13795	3.7819	11.5358	9.25028	0.511135	3.04052	5.16446	5.7244	0	5.12985	5.14726	10.2761	7.60957	1.43332	2.13795	0	8.59639	3.98923	9.38299	7.40401	11.5161	14.4009	6.20367	9.36914	0.887791	7.05314	6.26079	8.1826	10.392
TCGA-33-4538	66	Lung Squamous Cell Carcinoma		T2	N2	M0	Stage IIIA	2979	2	Dead	10.949	12.0972	12.9427	12.9621	0	1.01105	6.04405	3.01929	2.60334	6.13023	3.01929	0	12.2598	7.17162	2.82625	2.01655	2.33957	0	2.33957	4.665	3.92746	10.9696	6.62171	2.33957	1.01105	0	4.665	6.59165	10.8269	12.2505	13.6681	15.2762	8.96156	10.2616	0	7.13039	10.8722	5.97587	9.41431
TCGA-33-4547	68	Lung Squamous Cell Carcinoma		T2	N0	M0	Stage IB	1311	3	Alive	10.5139	12.1256	12.3522	12.3662	2.70417	2.70417	4.98807	2.05397	0.479291	4.47762	3.72419	0	11.6576	11.1999	1.91012	2.61418	1.91012	1.36526	0.83844	3.84779	3.92468	10.6386	6.00111	0	1.12577	0.83844	6.6138	3.21338	8.92273	11.1321	12.5085	15.5672	6.73617	10.773	1.36526	8.73535	8.43872	5.1247	9.36603
TCGA-33-4566	40	Lung Squamous Cell Carcinoma		T2	N0	M0	Stage IB	5287	2	Dead	7.81507	12.8427	12.2334	12.2561	0	0	6.27819	2.1309	1.08857	1.70189	1.08857	0	12.8204	2.1309	1.70189	2.7297	0	1.08857	2.46115	5.37709	2.95602	11.4428	3.15161	2.1309	0	1.70189	6.47375	5.66027	8.91311	12.5707	13.8449	15.5485	6.39868	9.99042	4.16185	6.37928	10.1011	4.5566	10.1831
TCGA-33-4582	55	Lung Squamous Cell Carcinoma		T1	N0	M0	Stage IA	3149	2	Dead	11.409	12.3348	12.1479	12.1609	6.47825	6.71878	6.0555	1.38821	2.33452	3.42024	3.62325	0	12.0158	4.74849	0.855005	1.77665	0.855005	1.38821	0.855005	5.02422	3.30691	10.9448	7.09669	0.855005	0.855005	0	3.80118	4.35123	8.8416	12.3111	12.5839	15.6169	8.38112	10.9931	0.855005	7.45026	9.75481	3.18391	9.75075
TCGA-33-4583	73	Lung Squamous Cell Carcinoma		T1	N0	M0	Stage IA	4299	4	Alive	10.5614	11.9139	12.384	12.3821	0	0	6.09267	3.01409	2.51576	2.51576	4.13064	1.74825	12.6809	3.92191	0	2.51576	2.51576	2.51576	4.81426	4.54938	3.67779	10.4743	6.27954	1.74825	1.74825	0	8.07673	4.87352	9.29606	12.2535	13.1903	15.6804	5.31947	11.2199	1.12416	9.61319	10.2744	4.31296	9.26873
TCGA-33-4586	57	Lung Squamous Cell Carcinoma		T2	N2	M0	Stage IIIA	428	4	Dead	9.62853	11.3542	11.565	11.5203	0.980814	0.980814	6.22866	1.55932	1.97112	3.96381	3.54959	0	12.0302	9.14631	1.55932	2.55284	2.29111	2.55284	4.96259	4.35555	4.13347	9.24914	5.54715	0	0	0	4.91683	4.05113	8.20942	11.565	11.7312	15.8389	3.96381	10.8006	0.980814	9.64265	7.73633	3.77152	9.08556
TCGA-33-4587	63	Lung Small Cell Squamous Cell Carcinoma		T2	N0	MX	Stage IB	1656	4	Dead	10.4298	11.4849	12.7024	12.6944	4.896	4.93405	5.26776	0.483161	0.613913	0.613913	2.27663	0.17964	10.3799	11.4803	0.613913	1.29784	1.04321	1.21786	0	4.50758	3.64804	11.0893	5.07692	0.339368	0.17964	0	6.0697	4.90241	9.00162	11.0225	9.89464	14.9305	3.64804	9.22808	1.21786	4.27045	8.13402	1.51421	11.2244
TCGA-33-4589	62	Lung Squamous Cell Carcinoma		T2	N1	M0	Stage IIB	47	2	Dead	7.82053	10.7073	11.4551	11.4531	6.47032	5.90402	5.7371	1.20693	0	6.02491	4.17073	1.20693	11.8533	4.45519	0	1.85476	1.20693	1.85476	4.69269	5.42192	3.5195	10.5712	5.83955	1.20693	0	0	5.5074	3.34472	9.51655	11.7822	13.1172	15.7237	8.29935	10.7463	3.1458	8.31128	8.52622	2.64012	8.78774
TCGA-33-6737	71	Lung Squamous Cell Carcinoma		T2	N2	M0	Stage IIIA	601	4	Dead	9.75526	12.4189	11.4325	11.4283	1.5018	1.67733	2.43208	1.5018	1.8338	3.89946	2.10351	0	11.1702	2.33065	0.450372	0.450372	2.22155	1.67733	3.58398	4.2991	3.3448	10.9278	4.21621	1.30192	1.06983	0.450372	5.31606	5.81571	9.31196	10.8962	10.2932	16.0113	6.20774	9.65129	1.67733	6.84484	8.47884	1.8338	8.90872
TCGA-33-6738	80	Lung Squamous Cell Carcinoma		T1	N2	MX	Stage IIIA	822	4	Alive	11.5743	12.7309	12.3931	12.3965	4.72854	4.75738	4.64871	4.19416	4.23574	5.16859	3.82799	0.440211	13.2883	1.38162	0.236832	1.2793	1.94652	1.65114	0	6.82746	5.57176	10.6472	6.39158	4.40323	3.73441	2.92616	2.95963	5.63009	10.2062	11.9967	12.2085	16.1348	7.32955	12.6561	3.20265	9.17034	11.2981	3.93283	9.94146
TCGA-33-A4WN	60	Lung Squamous Cell Carcinoma		T2a	N0	MX	Stage IB	143	2	Dead	10.488	12.3898	12.2753	12.2933	6.2596	6.31037	4.64892	2.21999	1.50052	1.64817	3.15828	0.383949	10.5664	8.25264	7.36401	1.33602	2.69786	2.82745	3.75502	4.79867	3.34302	11.5201	5.18466	1.33602	0.937139	0.383949	4.99077	4.73403	9.91957	10.5597	11.8967	15.1089	6.80719	10.578	0.937139	8.0551	10.9301	3.10815	10.2247
TCGA-33-A5GW	67	Lung Squamous Cell Carcinoma		T1a	N1	MX	Stage IIA	9	4	Alive	10.684	10.691	11.3442	11.4083	8.17904	8.17613	3.33353	1.86249	2.43133	1.97426	3.52924	0	11.2853	1.60904	5.73969	0.370641	1.74132	0.66526	3.37485	4.34577	3.33353	10.8827	4.34577	2.50763	1.86249	0.370641	4.80474	6.13799	9.5457	11.8261	8.69256	14.4798	5.48046	10.1698	1.46339	9.59024	7.18401	1.60904	9.39755
TCGA-33-AAS8	59	Lung Squamous Cell Carcinoma		T1	N0	MX	Stage IA	1114	4	Dead	10.3589	12.0325	12.5596	12.5539	7.61436	7.66618	3.7251	1.17923	0.275913	1.90299	4.10673	0	12.1595	9.36781	0.275913	1.73047	6.16198	6.1276	4.10673	4.80618	4.36462	11.2386	6.20795	0.706889	1.4255	0.507434	5.06424	5.00865	9.4691	10.8649	11.2732	15.8745	9.07489	10.5006	1.30761	9.24138	9.39696	2.78686	10.576
TCGA-33-AASB	66	Lung Squamous Cell Carcinoma		T2	N0	MX	Stage IB	211	2	Dead	9.20289	12.3146	11.6244	11.634	4.23349	4.39487	4.27556	0.45529	0.638386	3.72737	2.34529	0.800841	11.937	4.23349	4.46926	2.0545	2.2359	2.63106	5.23071	5.47294	4.45712	11.6059	4.83078	2.0545	1.20082	1.20082	6.05912	5.91574	8.86456	10.4145	11.0882	15.1017	4.31643	10.7604	2.34529	8.07988	8.42722	3.00901	10.4866
TCGA-33-AASD	83	Lung Squamous Cell Carcinoma		T1	N0	MX	Stage IA	3376	2	Dead	10.2849	10.3567	11.8372	11.8243	7.67262	7.73232	3.49449	0.242941	0.632462	4.03614	0.632462	0	10.3261	3.47082	1.97616	1.75883	3.15159	2.78008	3.88315	3.65012	4.21775	10.739	6.54872	0.79378	1.19145	0.450809	3.37205	4.05218	9.203	11.2833	10.1803	15.5447	7.11428	10.1718	0.450809	10.2125	6.55717	4.18902	9.8392
TCGA-33-AASI	65	Lung Squamous Cell Carcinoma		T2	N1	MX	Stage IIB	1344	4	Dead	9.00851	12.6624	12.3834	12.3914	0	0.201956	4.43197	1.63394	1.48702	5.86785	2.57495	0.379082	12.0682	0.53682	5.76398	2.15572	0.379082	0	1.88933	4.54772	3.13969	10.7111	5.82261	1.23408	1.56235	0.927171	6.39132	5.1942	9.84968	10.8175	12.1821	16.0506	4.43197	10.5969	2.87003	6.14709	10.9537	3.66903	10.4614
TCGA-33-AASJ	60	Lung Squamous Cell Carcinoma		T2	N0	MX	Stage IB	3600	4	Dead	9.31539	12.4684	12.9137	12.9388	0	0.362049	4.81243	1.51305	1.43909	2.80534	3.81982	0.362049	10.8591	3.16784	6.08818	1.27873	4.50329	4.36034	1.09828	3.34028	3.64992	10.3416	6.33753	1.27873	1.09828	0.192352	4.39986	4.32997	10.3234	11.3555	11.2055	16.106	7.23334	10.4549	1.19133	6.38754	9.96571	2.83448	9.97023
TCGA-33-AASL	57	Lung Squamous Cell Carcinoma		T1	N0	MX	Stage IA	826	2	Dead	9.06644	8.69167	11.4638	11.4714	2.4202	2.32701	3.52237	0.92053	0.416628	2.00477	3.63033	0.152639	10.7176	7.50084	0.290664	1.08135	5.00615	4.76693	4.17592	4.78456	2.59026	10.3756	4.67538	0.416628	0.416628	0.290664	5.52629	4.05521	9.51083	10.743	11.6607	14.5702	6.41	8.90721	1.96408	8.56603	10.7543	2.90166	9.97677
TCGA-34-2596	70	Lung Squamous Cell Carcinoma		T2	N1	M0	Stage IIB	80	3	Dead	10.9669	12.8254	12.8311	12.8432	0	0	5.31513	3.80088	4.66886	4.77367	1.95418	2.12238	13.129	3.6981	8.22879	2.75487	1.95418	2.12238	0.564777	3.94249	3.75041	9.08207	5.22559	3.26677	3.89681	1.95418	2.75487	4.94054	10.9993	11.1818	13.429	16.1979	9.03672	11.9356	0.564777	7.60066	10.0686	5.39943	9.15664
TCGA-34-2600	76	Lung Squamous Cell Carcinoma		T1	N0	M0	Stage IA	1874	4	Dead	12.4774	10.1824	11.8875	11.8747	8.88622	8.88486	5.49636	1.87782	2.19123	3.24359	2.32562	0.531935	12.4054	12.0782	1.69124	2.19123	0	0.531935	0	4.3343	4.30206	11.0833	5.8926	0.531935	1.47688	0	3.75321	4.59605	8.32903	11.9567	11.0387	13.6507	10.1891	9.50733	1.69124	8.89976	7.14867	6.66278	9.08527
TCGA-34-2604	81	Lung Squamous Cell Carcinoma		T2	N0	M0	Stage IB	958	2	Dead	9.87293	12.4557	12.3466	12.3577	6.6448	6.86309	5.41303	3.07552	3.15789	5.54133	2.79575	0.580461	13.1885	6.99218	5.05295	1.79769	0	1.31382	0.993242	4.37942	4.34467	10.8182	5.95246	1.57595	0.993242	0	6.15657	5.72817	9.23084	10.4242	12.9388	15.3677	9.32186	10.979	1.57595	9.5295	8.79223	4.07472	10.0633
TCGA-34-2605	76	Lung Squamous Cell Carcinoma		T4	N1	M0	Stage IIIB	881	4	Dead	10.3961	11.7833	11.9163	11.9288	2.93408	2.77846	4.51613	2.04473	2.04473	4.49128	3.00602	0.833087	12.1016	8.21522	1.11918	1.9012	3.98626	4.21596	2.29498	4.08921	2.50816	9.44404	5.31048	1.35783	1.35783	0	5.7164	3.7553	8.74833	11.6222	12.2951	15.6052	6.36239	10.5172	0.475859	6.94149	8.8738	4.08921	9.2503
TCGA-34-2608	84	Lung Squamous Cell Carcinoma		T2	N0	M0	Stage IB	1000	3	Dead	10.6245	12.4327	12.6517	12.6535	3.74527	3.64412	3.98476	1.77464	2.38893	5.1984	0.932117	1.14455	12.6481	7.8652	6.48197	2.30305	1.32967	0.682917	1.49372	3.45796	2.46998	8.95918	4.85038	1.77464	0.932117	0	5.54555	4.14143	9.16641	10.6883	12.8141	15.5023	6.41702	10.9669	0.381495	7.61199	9.65979	4.36981	9.73192
TCGA-34-2609	81	Lung Squamous Cell Carcinoma		T2	N1	M0	Stage IIB	951	4	Dead	11.4825	12.3895	12.9375	12.9236	5.91059	6.02608	5.94622	2.91016	2.46251	4.17348	2.17285	1.00188	13.2711	3.09079	9.57646	1.81005	1.00188	1.32419	0.586219	3.527	3.58842	11.0139	5.89852	2.70363	2.17285	1.81005	6.28912	4.42986	9.4906	11.646	13.3693	15.5986	10.0094	10.7274	1.58747	7.10703	10.2266	4.17348	9.81754
TCGA-34-5231	72	Lung Squamous Cell Carcinoma		T1	N0	M0	Stage IA	1528	3	Alive	14.8344	11.9756	12.3997	12.3982	7.22643	7.25226	4.23059	1.34794	1.73041	5.26596	1.11044	0.471311	10.2421	6.45198	3.30546	0.82598	10.0132	10.1376	2.39233	4.3719	5.4809	10.6468	5.92807	0.82598	1.11044	0.471311	3.56296	3.82136	9.95256	12.1844	10.7735	16.6103	4.72794	8.98845	1.11044	6.54446	9.58195	3.86026	9.75449
TCGA-34-5232	75	Lung Squamous Cell Carcinoma		T1	N1	M0	Stage IIA	1575	NA	Alive	11.2309	12.0445	12.8474	12.8589	1.06034	0.445523	3.27551	2.08959	1.96142	5.80722	1.49008	0.785438	10.3538	2.20729	8.38311	0.445523	3.80994	3.47646	0.785438	4.28186	4.50516	11.1757	5.53063	1.82075	1.49008	1.29115	3.73351	4.50516	10.1883	11.2842	12.9659	16.5257	5.94915	9.69743	0.785438	8.82189	13.0034	4.01756	9.50969
TCGA-34-5234	71	Lung Squamous Cell Carcinoma		T1	N0	M0	Stage IA	994	4	Alive	10.1361	13.0313	12.3042	12.317	3.04902	3.00214	2.77002	3.77619	4.03093	6.92197	1.2959	0.945681	13.2616	2.52677	0	0.945681	2.15049	2.10685	1.37161	3.99547	2.19285	9.62529	5.4766	2.59153	2.59153	0.179256	5.55988	4.8068	10.0384	10.0077	12.9986	15.9296	7.15409	11.0121	1.70004	6.38465	10.515	4.82711	9.82305
TCGA-34-5236	60	Lung Squamous Cell Carcinoma		T3	N0	M0	Stage IIB	276	NA	Dead	10.3993	12.3733	11.5409	11.573	3.778	3.88919	1.93592	2.59082	2.15519	5.65254	2.47336	0	9.48736	6.09173	0.556834	0.556834	2.25347	1.74639	1.17383	3.74459	3.22059	9.41819	4.97547	0.703144	0.835974	0.210404	4.55169	3.93434	9.45028	8.45654	10.371	17.3172	5.9956	10.8964	0.703144	5.77342	9.19714	2.98341	9.0819
TCGA-34-5239	75	Lung Squamous Cell Carcinoma		T4	N0	M0	Stage IIIA	329	NA	Alive	11.5416	12.9135	12.444	12.4556	0	0.446931	1.29428	3.28026	2.84264	6.14409	0.787661	0.787661	9.61857	8.45857	0	0.787661	1.0631	0.787661	0.446931	3.71864	2.76769	9.38231	4.76266	1.39732	1.58364	0.787661	5.87177	4.54429	9.62423	10.3773	10.5705	17.7014	7.00519	10.6558	0	6.87287	9.90778	2.64743	9.07847
TCGA-34-5240	73	Lung Basaloid Squamous Cell Carcinoma		T2	N1	M0	Stage IIB	235	2	Alive	9.36748	12.1615	13.1612	13.16	0.454945	1.51281	5.80396	1.98763	2.34427	3.30707	5.11838	1.07874	11.9214	9.54551	1.31204	1.84604	4.26047	3.6852	1.51281	4.628	4.34185	10.0721	5.62044	1.07874	1.07874	0.8003	4.84824	3.36012	8.41032	11.2721	11.8135	15.3482	4.69148	10.3115	1.31204	7.17835	7.94717	3.64301	9.1838
TCGA-34-5241	79	Lung Squamous Cell Carcinoma		T2	N0	M0	Stage IB	428	3	Alive	10.5201	13.0908	12.2639	12.2701	4.63735	4.55676	4.52886	2.57478	3.56279	4.44179	1.70201	0	12.413	7.48405	0	1.70201	0.536757	0	1.23396	3.56279	2.46129	10.1048	4.50042	1.88918	1.70201	0.927074	4.02893	6.20974	9.42222	10.4287	12.383	16.1204	7.19553	10.4883	2.67999	5.13971	9.26307	3.86009	10.1072
TCGA-34-5927	70	Lung Squamous Cell Carcinoma		T1	N0	M0	Stage IA	698	NA	Alive	11.4837	11.7043	11.7302	11.7481	8.46463	8.38837	3.80642	0.899995	1.20106	4.03321	1.93157	1.66227	9.61336	11.6054	0.282754	0.899995	7.09545	6.8522	0.899995	4.54232	4.73057	9.59773	6.2214	0.519069	0.519069	0.282754	5.13789	4.19544	8.23819	10.8479	10.1968	15.6606	3.61574	8.97904	0.899995	7.12036	7.88743	3.10065	9.61017
TCGA-34-5928	83	Lung Squamous Cell Carcinoma		T2	N1	M0	Stage IIB	169	3	Alive	11.0999	13.2429	11.2475	11.266	4.77797	4.82358	3.7995	1.86534	1.12095	8.68726	0.666714	1.74408	10.5627	7.21954	0.666714	0.371533	6.02959	6.15976	0.666714	3.7995	4.21906	10.4549	6.30618	0	1.12095	0.371533	6.63941	3.91637	8.79327	9.34395	9.4046	17.3321	3.67232	10.972	1.30371	7.87352	8.38661	3.20545	9.67155
TCGA-34-5929	78	Lung Squamous Cell Carcinoma		T2	N0	M0	Stage IB	151	3	Dead	12.505	11.1127	11.3833	11.4202	1.46258	1.86157	2.30773	2.17377	2.30773	3.68404	2.64801	1.46258	10.942	8.85229	0	1.34284	2.17377	1.34284	0.286291	5.41634	4.63956	9.83139	6.74763	2.0261	1.21226	0.729882	4.65221	4.97777	8.70603	11.4077	9.95554	16.5402	3.55527	9.82826	0	9.61181	8.91595	5.26809	10.0601
TCGA-34-7107	70	Lung Squamous Cell Carcinoma		T2a	N0	M0	Stage II	34	4	Dead	11.0753	12.4811	12.3504	12.3383	0	0	4.27324	3.09886	2.88814	5.21298	4.20658	0.661847	12.6632	7.61689	0	0.905474	5.10732	5.17861	1.60282	4.54912	4.82574	11.3079	6.18188	3.62657	2.64131	2.5	2.57238	6.04231	10.1335	11.8404	11.8377	16.5713	6.82089	12.3021	0.661847	7.20928	9.98731	3.72511	9.65056
TCGA-34-8454	62	Lung Squamous Cell Carcinoma		T3	N1	M0	Stage IIIA	166	4	Alive	11.5441	13.397	11.7272	11.7238	0	0	3.32021	1.81421	1.4842	8.88037	1.95464	0.781609	12.1239	10.9769	0	0.443102	0.781609	0.781609	4.00899	3.6853	4.56377	11.7567	5.53294	2.7554	2.20014	1.4842	4.80551	6.34294	10.5269	10.6874	12.0675	16.2744	5.05992	10.6109	0.781609	6.43574	11.1011	3.32021	10.5589
TCGA-34-8455	67	Lung Squamous Cell Carcinoma		T4	N0	M1a	Stage IV	123	4	Dead	10.3056	13.0815	11.6333	11.64	0.305654	0	4.13081	2.835	2.97148	5.84887	2.32528	0.305654	11.3922	10.4797	0	0.305654	0.772254	1.27254	3.09615	3.28262	4.15011	10.4426	5.75112	2.45512	2.32528	1.407	5.08903	5.62573	10.4649	10.8436	10.8416	16.0269	5.95146	10.3225	0.958964	6.97807	9.456	1.938	10.4011
TCGA-34-8456	71	Lung Squamous Cell Carcinoma		T2a	N1	M0	Stage IIA	203	5	Alive	10.4054	12.1932	12.2864	12.3094	5.01537	5.01537	5.18773	1.3176	1.99458	3.20301	3.14334	0	11.4947	10.9546	9.00576	1.08364	5.86018	5.84152	1.3176	5.75446	5.09627	10.4399	7.07631	1.69544	1.85275	1.08364	4.94721	5.53982	9.76365	10.4898	11.1701	16.2622	7.46551	10.5456	1.69544	8.09083	10.1489	3.08109	10.1498
TCGA-34-A5IX	80	Lung Squamous Cell Carcinoma		T3	N0	M0	Stage IIB	636	4	Alive	9.00538	11.2526	11.1569	11.2382	0	0.413342	3.65671	2.11025	1.73221	4.02337	4.16351	0	11.4292	7.1328	6.43623	1.86953	0	0.413342	3.16389	4.38585	3.21633	10.4271	5.18979	1.58044	1.21851	0.413342	7.83244	4.85142	9.92543	11.0762	11.1501	14.5037	6.45817	10.6484	2.21706	7.38556	8.59808	1.86953	9.99884
TCGA-37-3783	51	Lung Squamous Cell Carcinoma		T3	N2	M0	Stage IIIA	122	NA	Alive	10.9434	10.4598	10.7328	10.7403	0.595527	1.01582	5.17013	2.27282	2.19446	3.23755	3.23755	0.328276	10.4024	8.8331	7.80281	0.595527	1.60601	1.47953	4.97297	4.77177	3.72951	12.195	5.56217	2.72711	1.93003	0.328276	3.52055	7.97824	11.2769	9.75594	11.2622	14.6017	5.10736	10.3272	1.18749	6.53892	11.5035	2.41784	11.9893
TCGA-37-3789	65	Lung Squamous Cell Carcinoma		T2	N0	NA	Stage IB	13	1	Alive	10.422	10.382	11.4019	11.3827	6.28343	5.84269	6.2297	0	1.43763	6.10392	3.25455	2.14323	12.2631	5.65974	1.09705	2.74326	0.65038	0	4.4266	4.26503	3.33818	10.7901	5.50549	1.09705	0.65038	0.65038	9.2293	4.34808	8.26146	11.6236	12.8964	15.5553	6.32503	9.0975	2.31819	8.91037	7.99132	5.03987	9.17631
TCGA-37-3792	69	Lung Squamous Cell Carcinoma		T2	N0	M0	Stage IB	12	1	Alive	8.41249	11.183	11.9678	11.9569	1.87777	1.22498	6.75492	0.73878	1.58799	1.22498	1.87777	0	12.3717	6.37952	0	1.87777	0	0.73878	0	4.35008	3.17395	10.0977	5.33832	0.73878	1.58799	0	7.74373	4.68618	8.82576	12.9903	13.5167	15.397	6.57434	8.9441	3.17395	5.47475	8.60815	5.82037	10.2022
TCGA-37-4130	56	Lung Squamous Cell Carcinoma		T1b	N0	M0	Stage IA	247	4	Alive	7.90696	11.5402	11.3918	11.4378	8.33872	8.34955	7.00715	0	0.858352	7.39636	0.858352	0	12.5298	3.53214	9.89508	0.858352	0	1.78195	0	3.05601	2.74217	10.4002	6.1968	0	0	0	6.6697	3.96656	9.717	10.5072	13.5711	14.0109	6.6697	8.10313	1.39283	4.52043	10.4588	3.19056	9.37233
TCGA-37-4133	63	Lung Squamous Cell Carcinoma		T4	N0	M0	Stage IIIA	238	4	Alive	10.9741	11.814	11.2624	11.2605	5.97397	6.04395	5.63619	1.16968	1.16968	3.6143	4.66491	1.16968	12.2978	7.63709	0	0.700267	1.52327	2.24757	0.700267	5.79072	3.68609	10.1317	5.86993	0.700267	0.700267	0	1.80704	3.9421	9.01601	10.9105	11.6811	14.856	7.30219	10.3042	1.80704	6.5751	9.16791	3.45903	8.68912
TCGA-37-4135	68	Lung Squamous Cell Carcinoma		T2a	N0	M0	Stage IB	207	4	Alive	8.66053	10.5482	10.7503	10.7313	8.37344	8.44756	6.65471	0	0.598559	2.49258	4.76683	1.34631	12.8627	10.4138	1.02035	0	1.02035	1.02035	0	5.26817	3.49622	9.82418	8.2715	0.598559	0	0	6.4578	5.26817	9.3407	11.8931	10.8213	13.2555	6.20978	9.09968	1.61203	4.03792	7.58709	2.49258	10.1456
TCGA-37-4141	65	Lung Squamous Cell Carcinoma		T1b	N0	M0	Stage IA	12	1	Alive	10.1338	12.1578	11.7107	11.7036	10.2251	10.1893	5.18322	1.8945	1.39548	3.19437	3.69588	0.626288	12.8156	3.35629	0.626288	3.69588	1.8945	1.8945	0	4.84414	3.10605	10.4725	6.68922	2.41919	1.66646	0.626288	4.15795	3.86688	8.77135	10.3287	12.0522	15.5815	6.10745	10.7675	0	5.70314	9.09046	4.20123	9.23021
TCGA-37-5819	64	Lung Squamous Cell Carcinoma		T2	N2	M0	Stage IIIA	103	4	Alive	8.21998	10.1662	10.3927	10.3583	7.94819	7.84721	3.49763	0.638299	0	1.91933	1.25775	0	11.3679	2.58699	4.87682	0.875575	1.25775	0.638299	0	4.80683	4.46902	11.1484	6.73787	0.638299	0	0	1.41656	3.53274	7.86282	10.871	11.6733	13.1234	3.18097	8.84582	1.07928	3.9251	8.91315	5.57729	9.14354
TCGA-37-A5EL	53	Lung Squamous Cell Carcinoma		T3	N0	M0	Stage IIB	454	NA	Alive	9.30906	9.22099	11.0551	10.9976	0.913726	0.913726	4.82787	0.913726	1.68247	1.46874	5.84724	0	11.3655	7.90747	0.913726	1.86857	6.119	6.21654	4.95665	3.92053	2.55126	10.7824	5.13053	1.21776	0.528024	0	3.36191	3.64279	8.58561	12.383	10.9667	14.9591	6.48917	9.35749	0	6.64382	7.71454	5.88009	9.53729
TCGA-37-A5EM	49	Lung Squamous Cell Carcinoma		T2	N0	M0	Stage II	112	NA	Alive	8.95151	10.5279	11.36	11.3829	7.75789	7.59653	4.65321	1.59147	1.00488	1.70719	6.14916	1.00488	10.6117	8.19459	0	1.59147	0.323882	1.00488	2.96269	3.56351	3.65282	10.7609	4.75085	1.46564	1.17535	0	7.17207	4.15895	10.1022	10.4271	10.546	15.6252	4.66757	10.3924	0.323882	6.40195	8.62075	3.62366	10.3167
TCGA-37-A5EN	59	Lung Squamous Cell Carcinoma		T4	N2	M0	Stage IIIB	356	NA	Alive	10.0057	11.7886	12.4015	12.4071	6.26282	6.52468	6.02097	2.24569	3.08496	4.95146	4.84589	0.391643	11.3685	8.85846	0	1.16835	4.89208	5.12911	1.35583	5.34375	3.84911	11.3825	6.19688	2.65583	0.699351	0	6.203	5.66965	11.5097	11.6094	12.0637	15.6801	6.53442	10.5368	1.16835	7.60498	10.337	4.13176	10.3156
TCGA-39-5011	70	Lung Squamous Cell Carcinoma		T1b	N0	M0	Stage IA	1454	4	Alive	9.61264	13.2144	12.4442	12.4274	0.48452	0.48452	5.53915	0.48452	1.58284	1.58284	1.92366	2.19915	12.9558	9.63743	7.16476	2.88478	1.76329	0.48452	1.58284	3.74122	3.1671	10.2921	5.78869	0	1.13577	0.48452	4.18286	4.05012	9.38527	10.2811	13.783	14.5063	6.63782	9.89497	2.6296	6.35089	10.5221	3.97888	10.44
TCGA-39-5019	70	Lung Squamous Cell Carcinoma		T2a	N0	M0	Stage IB	1361	3	Alive	10.0154	12.779	12.3737	12.3879	0.464003	0.559937	3.35044	3.37702	3.56217	5.53989	2.82168	0.734557	9.94977	6.64543	5.89982	0.649888	2.70061	2.4731	0.559937	2.93336	2.91534	8.71557	5.00911	1.62597	1.43677	1.03087	4.692	3.80666	9.6236	9.84134	10.8264	17.6086	6.93765	10.3609	0.649888	8.08927	9.78677	2.98612	9.0979
TCGA-39-5021	70	Lung Squamous Cell Carcinoma		T2a	N0	M0	Stage IB	2086	4	Dead	9.52215	12.183	12.2968	12.305	2.67532	3.55773	6.61442	2.49009	0.823494	4.88159	3.46021	0	11.6767	3.64908	7.7272	2.49009	3.73498	3.81606	1.72642	4.5904	3.64908	10.417	6.13487	0.823494	0	0	4.33929	3.46021	9.17174	11.0244	13.5807	15.1307	5.77816	10.8963	1.34447	7.79876	10.4914	4.33929	9.61287
TCGA-39-5022	76	Lung Squamous Cell Carcinoma		T2a	N0	M0	Stage IB	1679	4	Dead	10.8911	12.8833	12.6235	12.6333	2.33787	2.72583	2.72583	3.3287	3.25989	5.11655	1.35605	1.59826	10.514	0.699491	5.93568	0.553802	1.52195	1.86857	0.831809	4.03934	3.4976	9.30225	4.74078	1.86857	1.52195	0.831809	4.83051	5.35515	10.2518	9.80565	11.6574	17.3872	6.58017	10.3096	0.699491	5.39313	10.4647	4.15754	9.15054
TCGA-39-5024	65	Lung Squamous Cell Carcinoma		T2a	N2	M0	Stage IIIA	2130	4	Alive	12.6609	12.8589	12.3562	12.339	7.18696	7.08715	2.99227	1.73079	2.23589	7.37607	3.15135	1.25789	10.6285	10.6532	1.25789	0	1.25789	2.08635	2.71497	3.85307	3.42494	10.777	5.26938	1.91949	1.91949	2.23589	5.70099	5.30366	10.1491	10.2899	11.1423	16.5365	7.3517	9.99042	2.23589	7.91443	11.2591	3.48594	9.5464
TCGA-39-5027	73	Lung Squamous Cell Carcinoma		T2a	N0	M0	Stage IB	1849	4	Alive	11.731	11.9236	12.5112	12.5059	6.51043	6.43997	4.08946	3.86584	3.50083	5.93122	4.32272	1.6657	10.3294	7.42937	0.346628	0.625897	4.93559	5.14939	0.859775	4.50632	3.53503	9.97772	6.83949	2.80217	1.39479	1.6657	6.32738	5.70955	9.78467	11.2754	9.52338	17.1581	9.54085	10.6624	1.06097	9.1136	9.08935	1.89369	9.1867
TCGA-39-5028	75	Lung Squamous Cell Carcinoma		T4	N1	M0	Stage IIIA	52	3	Dead	10.2912	11.8795	11.9502	11.9108	6.24089	6.66701	5.28472	3.27239	2.50192	4.48046	1.87396	0	12.1847	6.4087	4.24726	2.32137	1.22199	0.736685	1.87396	4.24726	3.96897	10.9288	5.1286	2.11494	2.11494	0.736685	6.51763	5.01427	9.2653	11.3002	12.7404	16.0419	6.41997	11.3225	1.22199	6.02168	9.54169	4.60419	9.05909
TCGA-39-5029	67	Lung Squamous Cell Carcinoma		T1b	N2	M0	Stage IIIA	740	4	Dead	9.80934	12.0307	12.5744	12.5677	7.28747	7.24123	4.64517	2.02851	2.02851	4.57233	2.8399	0.692399	11.5934	8.53843	0	1.79239	0.692399	1.79239	0	3.66714	2.23137	9.87706	5.50302	0	0	0	2.8399	4.81263	9.24874	10.812	13.0396	15.842	5.78673	10.3587	1.1583	6.12904	10.0803	5.07238	9.2905
TCGA-39-5030	81	Lung Squamous Cell Carcinoma		T2a	N2	M0	Stage IIIA	59	3	Dead	11.1556	12.7455	12.4327	12.4372	4.80934	4.24988	5.85252	2.67981	2.20325	4.73805	1.23384	1.23384	12.1019	2.5746	6.90653	2.05467	0	0.536693	0.536693	4.10628	3.6166	9.81528	4.58393	1.88903	1.88903	1.23384	5.71076	3.8599	9.37383	10.2039	13.1013	16.2159	5.34542	10.6854	1.48675	8.68013	9.93965	5.06377	9.61677
TCGA-39-5031	76	Lung Squamous Cell Carcinoma		T1a	N0	M0	Stage IA	833	4	Alive	12.8569	12.5351	12.524	12.5106	5.73498	5.63479	5.05137	2.32769	2.56397	4.23777	2.19325	1.22651	11.8752	9.42434	0.532733	2.04498	2.04498	2.32769	0.532733	4.2032	3.37574	10.1531	6.23164	1.47854	0.92093	0.532733	5.96901	4.92979	9.31122	10.5291	13.0681	15.1696	6.7456	10.7181	0.92093	7.87135	9.81901	4.92979	9.85146
TCGA-39-5034	73	Lung Squamous Cell Carcinoma		T3	N0	M0	Stage IIB	1107	4	Dead	9.2882	11.9894	11.7823	11.7518	6.60523	6.44789	5.65071	2.52731	1.64051	4.28765	1.04186	0.613004	11.4703	2.06234	1.04186	2.52731	1.37202	0.613004	0	4.248	4.28765	10.1364	5.92663	1.04186	0	0.613004	4.03155	4.20723	8.45299	10.8712	12.4218	14.4034	6.20033	10.008	1.86679	6.65155	8.62922	3.59911	9.02343
TCGA-39-5035	72	Lung Squamous Cell Carcinoma		T1b	N0	M0	Stage IA	474	4	Alive	10.5468	11.6082	13.4264	13.4315	2.63298	2.38611	6.12133	3.13825	3.19058	3.13825	1.20211	1.71208	12.7944	3.47	0.406199	1.71208	0.406199	0.406199	0.722798	3.93625	1.39284	9.58764	3.55229	0.98227	1.20211	0.406199	4.0539	4.46841	8.97001	10.965	13.3193	15.3635	6.71061	10.6368	1.39284	4.02538	9.5487	3.42703	10.079
TCGA-39-5036	73	Lung Squamous Cell Carcinoma		T2	N0	M0	Stage IB	1084	4	Alive	10.5567	12.308	12.3723	12.3736	5.93365	5.95045	5.59215	2.4045	3.71894	2.19496	3.02813	0	12.383	10.623	0.778843	2.58743	1.94973	2.19496	3.14947	4.98993	4.57919	10.2175	7.77208	1.6541	2.19496	1.28185	5.38536	4.74239	9.13665	12.0237	12.6819	15.3826	7.04421	10.5065	0	7.89863	9.75043	4.39514	9.14944
TCGA-39-5037	65	Lung Squamous Cell Carcinoma		T1b	N1	M0	Stage IIA	24	2	Alive	9.15713	10.6176	11.962	11.9106	6.84304	6.76263	8.0356	3.0202	0.9177	3.4303	6.1546	0.9177	13.2956	9.74649	0	3.92843	3.30612	4.64419	1.47415	6.22488	4.59196	10.5153	9.07389	1.47415	1.87472	1.47415	6.85417	4.16132	8.87242	12.3817	11.7058	15.2881	9.17721	11.618	2.85274	9.23795	9.09281	3.54464	8.94188
TCGA-39-5039	76	Lung Squamous Cell Carcinoma		T2b	N0	M0	Stage IIA	544	3	Dead	10.7463	13.6466	12.5366	12.5681	3.45937	2.58491	5.37931	3.37498	2.58491	7.25614	2.85792	0.700414	12.0337	8.74729	0	2.58491	2.04434	1.80731	0	3.61465	2.58491	9.62861	4.73464	2.04434	1.52352	1.52352	5.06602	5.16986	9.3766	9.98773	11.9254	15.9768	5.40081	11.5382	1.16989	7.45423	9.98684	3.75482	10.1441
TCGA-39-5040	59	Lung Squamous Cell Carcinoma		T2a	N2	M0	Stage IIIA	519	4	Dead	8.67798	11.7195	13.5612	13.5766	0.453736	0.453736	4.64517	1.5099	1.6006	6.90696	0.244633	2.5824	11.7777	8.71588	0	1.41312	1.68594	1.19757	0.244633	3.7619	3.85696	11.1062	5.01032	1.7665	1.98428	0.944076	3.98033	5.31492	9.7499	11.2192	11.9429	15.2632	9.39504	9.96656	0	9.63523	10.6244	2.44228	12.2064
TCGA-43-2576	62	Lung Squamous Cell Carcinoma		T2	N2	M0	Stage IIIA	556	4	Alive	9.27826	12.4128	11.9569	11.9787	6.7461	6.79656	5.68107	1.95068	1.95068	2.44825	1.69099	0	12.2745	6.66242	0.398785	1.82667	0	0.398785	0.398785	3.93808	2.26926	9.67653	4.5415	0.710872	1.37406	0	3.26254	5.15806	9.15314	10.3796	12.6305	15.8802	6.2385	10.7927	3.9078	5.10566	8.56945	4.25917	10.3241
TCGA-43-2578	59	Lung Squamous Cell Carcinoma		T1	N0	M0	Stage IA	550	4	Alive	10.035	12.5433	12.458	12.4727	9.6831	9.63789	6.82658	3.3798	3.43541	5.38922	2.34795	1.39857	13.1901	4.55462	0.862509	2.45946	1.15529	1.94998	1.15529	5.53636	2.99181	10.6217	6.27615	2.22709	2.34795	0.862509	6.77362	5.52359	9.16836	11.289	12.6321	15.5499	6.79504	10.8377	0.494773	8.41519	9.24039	3.68525	9.63715
TCGA-43-2581	47	Lung Squamous Cell Carcinoma		T3	N1	M0	Stage IIIA	399	2	Alive	8.47342	11.5926	11.6119	11.6071	0.420291	0	5.59537	3.0773	2.89254	1.59893	0.745361	0.420291	11.9618	6.89519	0.745361	1.8897	0	0.745361	0.420291	3.52157	2.0157	10.325	5.13578	2.33867	2.23884	1.23437	4.13518	3.34075	9.14757	9.67908	12.491	15.0371	6.32442	9.72305	3.0183	4.91097	8.40021	3.82677	10.4642
TCGA-43-3394	52	Lung Squamous Cell Carcinoma		T2a	N0	M0	Stage IB	352	2	Alive	10.4852	11.9456	12.1466	12.1525	7.38507	7.46237	5.00544	4.33726	4.29811	3.65952	3.46111	0.624083	12.0855	1.23455	5.81264	2.74048	4.79654	4.90477	2.41409	4.95598	3.80628	10.7027	6.33685	2.95706	2.61864	1.23455	6.90774	5.80568	9.17481	13.0087	11.9005	15.9496	5.65111	11.1629	0	9.23501	8.24707	3.10051	9.34235
TCGA-43-3920	71	Lung Squamous Cell Carcinoma		T2	N0	M0	Stage IB	268	4	Alive	11.4296	12.7659	12.1447	12.1605	6.42258	6.53845	5.62234	1.20434	0.724353	7.46296	2.09112	0.724353	11.2573	7.65725	7.6986	2.09112	1.56388	1.20434	0.724353	2.63628	3.87729	10.079	6.78872	0	0	0	6.1975	3.51533	7.97026	11.2282	12.5886	16.5779	6.21027	10.0384	2.09112	7.05949	7.72107	4.49321	9.96311
TCGA-43-5668	78	Lung Squamous Cell Carcinoma		T1b	N1	M0	Stage IIA	258	3	Alive	11.6285	11.4149	11.9586	11.9835	8.41413	8.41177	4.85651	1.92487	1.08326	2.29744	2.59327	2.59327	12.0641	2.29744	5.94054	2.59327	0.640998	1.08326	0.640998	6.05421	5.28687	11.0934	7.3655	1.08326	0.640998	0.640998	1.92487	4.24039	9.09977	10.8868	13.8242	13.8401	6.56104	8.92317	1.42128	8.83579	11.5408	3.79352	10.4905
TCGA-43-5670	70	Lung Squamous Cell Carcinoma		T2b	N0	M0	Stage IIA	549	3	Alive	11.6293	11.3352	12.6787	12.7012	7.05857	6.94366	3.55482	0.6292	0	4.87915	2.15784	0	9.8395	8.53928	0.448342	1.67212	1.29742	1.29742	2.15784	4.6365	5.84531	11.7106	6.00121	0.448342	0.6292	0.448342	6.48489	4.12111	8.86608	10.539	10.6334	15.3467	6.93509	10.0075	2.95284	9.41443	7.98005	3.25778	10.3541
TCGA-43-6143	70	Lung Basaloid Squamous Cell Carcinoma		T2	N0	M0	Stage IB	214	4	Alive	10.6848	10.5686	12.06	12.0789	7.72105	7.70844	4.3327	0.939711	0.837524	3.47243	2.14086	0.939711	10.4867	10.6728	0.478703	0.478703	1.69144	1.504	0	5.71914	5.04456	10.3357	6.29976	1.20891	1.20891	0.837524	2.58116	3.55525	7.97379	10.2518	9.55919	15.4747	7.5985	8.89066	0	5.47723	7.13233	1.95814	8.71132
TCGA-43-6647	69	Lung Squamous Cell Carcinoma		T2b	N1	MX	Stage IIB	183	4	Alive	10.7842	12.7801	11.3653	11.3772	0.241869	0.790854	1.67369	0.935552	1.40202	4.85431	0.448953	0	9.74291	9.09377	0.241869	0.241869	0.241869	1.06705	1.82999	3.57912	3.84039	10.2805	4.96805	0.241869	0.241869	0	5.06563	5.51471	9.03825	9.00686	10.4917	17.6532	5.11965	10.9463	0.241869	5.45593	9.3104	3.25982	9.58422
TCGA-43-6770	59	Lung Squamous Cell Carcinoma		T2a	N0	MX	Stage IB	85	2	Alive	12.4075	11.9892	10.8964	10.9184	4.2674	4.52994	2.41259	1.76655	0.971556	4.46865	3.59108	0	10.3133	1.76655	8.51823	0	3.64748	3.99048	1.95712	4.96671	4.94437	10.7186	6.34411	0.971556	0.566063	0	3.47119	4.82717	9.01008	10.4289	9.22225	16.7108	6.60845	9.82372	0	7.42265	8.37525	3.70176	9.00874
TCGA-43-6771	85	Lung Squamous Cell Carcinoma		T2	N0	MX	Stage IB	166	3	Dead	8.96793	10.2863	11.1545	11.2427	0.434232	1.03814	2.64798	0.767556	0.767556	4.96359	1.46255	0.434232	10.6092	1.79008	0.767556	1.03814	1.63559	1.79008	4.10054	2.72663	2.38247	10.1552	5.17469	0.434232	0	0	6.35357	5.22974	9.03321	11.0795	10.9846	16.0375	6.56633	10.1516	1.46255	6.94914	10.5067	3.3407	9.76345
TCGA-43-6773	76	Lung Squamous Cell Carcinoma		T2	N1	MX	Stage IIB	116	3	Dead	10.6922	13.1098	12.3332	12.3431	0.226115	0.226115	3.6868	2.82955	2.82955	4.9319	2.13541	0.886282	12.7995	1.3375	0	1.68071	6.00273	6.15134	0.226115	4.84938	3.5261	9.71612	5.18838	2.82955	2.96111	1.89332	2.60655	5.2281	10.5307	9.17429	13.3841	16.3875	6.84581	12.5344	1.01299	8.17043	12.2627	4.89946	10.0629
TCGA-43-7656	71	Lung Squamous Cell Carcinoma		T1b	N0	MX	Stage IA	212	4	Alive	9.89675	13.0605	13.1412	13.1494	3.34096	3.71092	3.65547	2.30722	2.7916	2.50838	1.44775	0.799497	11.3642	11.0554	0.578855	0.990828	0.799497	1.98622	0	4.13239	4.40872	11.3691	5.55941	3.02823	2.62841	1.79423	4.24935	4.66882	10.3894	11.3968	12.638	16.38	5.35708	11.1283	2.23342	5.4977	11.0181	2.93818	11.3089
TCGA-43-7657	68	Lung Squamous Cell Carcinoma		T1	N0	MX	Stage IA	48	4	Alive	10.5333	12.1995	12.6854	12.6785	0.942135	0.942135	4.54967	0.690861	0.690861	4.91536	2.56413	2.48719	10.9703	7.86153	0	0.942135	3.01147	2.77301	1.78952	4.43144	4.97293	11.1454	5.75842	0.942135	2.02547	0.942135	4.00442	5.17041	9.54852	10.6298	10.5881	15.9049	4.51133	11.3106	0.942135	9.52105	7.64839	4.20992	10.4568
TCGA-43-7658	75	Lung Squamous Cell Carcinoma		T1	N0	M0	Stage IA	2023	4	Alive	10.1755	11.8101	13.4657	13.4863	0.827211	1.48882	6.92817	1.61573	0.60043	5.12139	1.34965	0	11.0993	9.85884	0.331228	0.331228	2.20576	2.2843	0	4.98696	5.05574	10.2641	6.83014	0.827211	1.02314	0.827211	5.95205	3.56554	9.06124	10.9339	12.5144	14.656	7.43151	8.95946	0	6.03956	10.7683	4.1093	11.9206
TCGA-43-8115	72	Lung Squamous Cell Carcinoma		T2a	N1	MX	Stage IIA	202	4	Alive	9.92663	12.4109	12.236	12.2531	5.8896	5.87979	5.62164	2.40263	2.02919	3.765	2.47395	1.14137	10.6344	7.80449	0.34253	0.851147	1.87962	2.50833	0.34253	4.83803	4.72563	10.4802	6.49135	2.72847	2.47395	2.99411	4.12769	4.40819	9.91646	10.9174	11.5609	16.0292	8.06125	11.0002	0.954511	6.22551	9.95592	4.08276	10.1068
TCGA-43-8116	73	Lung Squamous Cell Carcinoma		T1b	N0	M0	Stage IA	193	2	Alive	12.0497	12.351	12.6943	12.6945	6.83076	6.95904	4.25122	1.42441	1.95864	4.8413	2.20436	0	11.4467	9.02284	7.40843	0.972558	0.783866	0.311014	0.972558	3.90242	3.59295	11.1219	5.53821	1.1394	1.1394	0.311014	5.8464	4.85336	9.73092	12.774	13.0035	15.024	5.20345	9.98527	0.972558	7.09727	10.9551	3.08031	10.2496
TCGA-43-8118	55	Lung Squamous Cell Carcinoma		T1b	N0	M0	Stage IA	89	2	Dead	9.19984	12.4931	12.1487	12.143	6.242	6.12552	3.51561	1.20452	0.98437	4.00026	2.91131	0.724475	12.6427	10.0931	0	1.39547	3.43089	3.55618	3.51561	3.77819	4.24323	11.7939	5.96906	0.724475	0.724475	0.407244	6.22323	6.68312	10.0507	11.0503	11.9885	15.0834	6.19781	10.348	1.85168	7.7435	9.62026	3.77819	10.6745
TCGA-43-A474	66	Lung Squamous Cell Carcinoma		T2b	N0	M0	Stage IIA	262	4	Alive	11.3842	10.5514	11.6193	11.627	0	0.498143	5.46928	1.51388	1.28888	2.92568	3.47296	0	10.5306	6.03883	0	0.694739	3.30253	3.17659	3.69593	5.06061	3.49951	11.0496	6.3618	1.40576	1.28888	0	5.29081	3.20912	9.6338	11.9451	9.81116	15.5956	7.02781	10.9784	0.498143	7.44465	5.43531	3.00193	10.051
TCGA-43-A475	67	Lung Squamous Cell Carcinoma		T3	N0	M0	Stage IIB	206	4	Alive	11.8891	11.6912	12.7388	12.7385	2.24753	1.87878	5.65159	2.32667	2.47301	3.61425	2.1638	0.618736	11.1111	8.66864	0	1.38216	2.47301	1.87878	0.342287	4.1155	4.13762	11.2023	5.54806	1.87878	1.98018	0.850635	5.89173	5.35392	10.6008	11.0426	12.8223	14.8424	8.23825	10.4147	2.32667	8.28358	11.466	3.13178	10.3979
TCGA-43-A56U	76	Lung Squamous Cell Carcinoma		T1b	N0	MX	Stage IA	55	4	Alive	10.3164	12.8092	12.599	12.6196	6.14535	6.36878	4.05162	3.4134	3.26878	4.48167	1.95585	0.420895	11.5627	8.91046	0.225743	1.12806	1.89144	2.0175	0.225743	3.4134	3.21716	10.1743	5.57739	3.07941	3.0502	1.01169	4.61728	5.94574	10.908	10.2996	12.4869	15.8277	8.15849	10.9392	0.885101	6.02668	10.9053	3.75852	10.3657
TCGA-43-A56V	61	Lung Squamous Cell Carcinoma		T2a	N2	M0	Stage IIIA	154	4	Alive	9.65069	12.5914	11.4515	11.4682	7.09883	7.24325	4.82366	3.32484	3.59478	4.50134	1.34841	0.330811	11.5534	1.19446	6.42273	1.34841	4.25099	4.32706	1.0221	3.59478	3.03846	10.5369	5.26188	1.9392	2.73765	0.826322	5.98569	4.41683	9.7434	12.1322	11.5914	15.7596	4.92505	11.2857	1.34841	7.4969	9.10246	2.03303	9.92035
TCGA-46-3765	59	Lung Squamous Cell Carcinoma		T1	N0	M0	Stage IA	396	2	Alive	10.399	12.1198	12.78	12.7456	3.1123	2.91745	7.05738	1.06524	2.09678	4.20791	4.98141	0	12.8892	2.69211	8.23049	2.09678	1.06524	2.09678	0	4.36913	5.37236	10.8297	7.41227	0	0	0	7.33628	5.29418	8.67807	11.1768	13.7075	16.5299	6.25519	9.92679	2.69211	7.0455	9.13304	4.11999	8.93795
TCGA-46-3766	62	Lung Squamous Cell Carcinoma		T1	N0	M0	Stage IA	365	4	Alive	10.555	12.4239	12.7889	12.7705	1.5513	0	4.5562	3.32344	3.79412	6.00165	1.5513	0.716864	12.1418	5.5252	0	0	1.19359	1.5513	0	3.12487	2.28144	8.91028	4.66999	1.19359	2.07657	0.716864	5.73151	5.79977	8.89866	9.67322	12.7371	17.2591	4.93574	10.2685	0	6.44697	9.96002	4.43265	9.57681
TCGA-46-3767	76	Lung Squamous Cell Carcinoma		T1a	N0	M0	Stage IA	396	3	Alive	10.7434	12.4726	12.6223	12.6258	4.73962	4.98038	3.95941	3.20921	3.04929	5.46542	0	1.77653	11.2293	6.89954	0	0.570661	0	0.570661	0	2.54894	1.77653	8.54174	4.04671	1.55622	1.96762	0.978494	4.08846	5.06646	8.37464	9.84925	12.191	17.0078	4.8408	10.2117	0.978494	6.20517	8.90512	3.13147	9.60508
TCGA-46-3768	58	Lung Squamous Cell Carcinoma		T3	N1	M0	Stage IIIA	299	4	Dead	9.0242	11.6042	11.9283	11.9376	4.55009	4.58902	7.60371	2.88902	2.07171	3.3177	4.76932	0.71437	13.198	3.22187	6.14657	1.54711	2.45559	2.88902	1.54711	4.55009	4.33793	10.6784	6.94704	0.71437	0.71437	0.71437	7.0896	4.92957	8.54908	12.3261	12.6877	15.7204	6.19784	9.45137	0.71437	8.0877	8.56625	2.88902	9.06275
TCGA-46-3769	57	Lung Squamous Cell Carcinoma		T4	N0	M0	NA	121	4	Alive	9.67595	12.8682	11.6271	11.6746	6.73953	7.04646	5.4734	1.49032	0.929605	1.89308	2.46565	0.929605	13.4517	7.0563	1.89308	2.87446	1.89308	2.68449	5.50249	3.67376	2.68449	10.0004	6.76375	0.929605	0	0	7.7571	5.83529	8.5564	12.5382	13.9541	15.8267	6.65138	10.264	4.1115	6.8226	9.28208	5.21685	9.24384
TCGA-46-6025	71	Lung Squamous Cell Carcinoma		T2b	N1	M0	Stage IIB	206	4	Alive	10.3793	11.6793	11.1783	11.2016	0	0	1.75647	1.37062	1.91654	6.11249	1.13051	0.842298	10.9029	6.34133	4.97851	1.57641	4.35234	4.35234	4.63152	4.04103	4.20507	10.1993	5.75821	0	0.481766	0.481766	3.28124	4.04103	8.94427	11.2283	9.83484	16.767	6.24659	10.1017	1.37062	8.24928	8.319	2.31165	8.94891
TCGA-46-6026	81	Lung Squamous Cell Carcinoma		T2a	N1	M0	Stage IIB	18	3	Alive	10.8386	12.0201	12.566	12.5715	7.23304	7.23779	4.96509	3.19823	3.68882	4.29183	1.31439	1.89767	10.838	7.79482	7.43456	1.57658	4.7158	4.99903	2.68979	3.11813	3.9882	10.9224	6.35388	2.16014	1.45143	1.31439	6.06441	5.0646	8.65809	12.13	11.4784	17.3888	6.20674	10.5432	1.16294	7.959	8.47428	3.79566	8.58176
TCGA-51-4079	73	Lung Squamous Cell Carcinoma		T2	N0	NA	Stage IB	12	4	Dead	9.63348	11.7084	11.5255	11.5125	7.34925	7.14924	5.21291	0.749249	1.60538	3.57225	3.72863	0	12.0514	3.80089	6.35807	2.13901	0.749249	1.23991	3.19708	3.65256	2.96517	10.512	5.43352	0.749249	1.23991	0	5.81133	3.80089	8.76854	11.5071	12.3129	15.045	7.58238	10.3928	1.60538	9.59843	8.30809	3.19708	9.5638
TCGA-51-4080	65	Lung Basaloid Squamous Cell Carcinoma		T4	N1	NA	Stage IIIB	12	4	Dead	8.18698	10.5474	11.9276	11.9257	2.05888	2.05888	7.5038	0.929601	1.23703	1.49031	2.96081	0.929601	12.4875	10.126	8.38543	1.89307	2.87445	1.89307	1.49031	5.10751	3.56766	10.2825	6.53655	0	0	0	4.35418	3.11942	7.47475	11.4984	10.9461	14.0562	8.49259	8.48715	1.23703	7.77508	7.29109	2.20758	8.59065
TCGA-51-4081	55	Lung Squamous Cell Carcinoma		T2a	N1	M0	Stage IIB	63	2	Alive	9.00737	10.4189	10.6626	10.5844	0	1.78485	5.91922	1.39536	1.39536	5.49265	2.91116	0	11.1515	9.06999	0	2.55867	5.32673	4.99912	0	4.30388	3.05961	9.64086	6.65053	0.860189	1.78485	0.860189	4.24306	3.05961	8.59175	11.3289	10.482	15.9168	6.87755	11.6867	0.860189	9.0323	6.20084	4.24306	9.50177
TCGA-51-6867	72	Lung Squamous Cell Carcinoma		T1	N0	M0	Stage I	1856	4	Dead	10.1939	12.2894	12.973	12.9921	7.49092	7.45692	6.1681	0.975953	0.975953	2.62223	1.83936	1.19488	11.6783	10.6983	0.403064	0.403064	1.55281	1.38492	2.28326	6.9853	5.21331	12.3061	6.65703	2.37575	2.46268	1.19488	3.12689	5.25043	9.72139	11.5435	11.1418	15.5509	8.95909	10.6497	1.55281	7.55414	9.96277	2.07831	10.7059
TCGA-52-7622	62	Lung Squamous Cell Carcinoma		T1a	N0	M0	Stage IA	541	4	Alive	10.0266	12.989	13.7695	13.7895	3.97235	3.99049	3.62294	2.87876	3.16091	4.0261	1.25713	0	12.321	8.82782	0	0.994937	3.45021	3.1926	2.4771	4.62253	3.75614	10.9467	4.99017	2.95463	2.91719	1.91853	4.77682	5.85793	10.6716	10.7885	12.4292	16.2396	7.42621	11.2122	1.67111	7.9499	10.7171	2.66952	10.7719
TCGA-52-7809	74	Lung Basaloid Squamous Cell Carcinoma		T2	N0	M0	Stage IB	166	2	Dead	11.4817	12.9303	14.0207	14.0268	4.23452	4.43554	4.91081	1.52418	1.44355	3.70478	3.41872	1.44355	11.8938	9.64351	0.392544	1.9894	3.73897	3.70478	0.209582	6.43505	4.76081	12.1096	6.95659	2.15048	1.87106	1.17045	5.80426	6.03505	10.076	11.2528	12.1771	15.3447	7.71132	9.74268	0.700806	8.46396	11.0829	4.30468	11.8634
TCGA-52-7810	60	Lung Squamous Cell Carcinoma		T3	N0	M0	Stage IIB	923	3	Alive	10.5219	11.0485	12.2391	12.2521	0.490912	0.490912	4.20393	0	0.685267	4.79452	3.08724	0	10.9372	10.8864	0.490912	1.86182	1.00959	1.27421	1.49774	3.64985	5.61565	11.7826	6.54246	1.14796	1.14796	0.266237	6.33719	3.6957	9.26843	10.4674	10.4346	15.764	7.95213	10.5295	0.685267	6.70262	7.32642	2.6009	9.92357
TCGA-52-7811	67	Lung Squamous Cell Carcinoma		T2	N0	M0	Stage IB	266	2	Dead	10.4927	12.8736	12.951	12.9726	4.48917	4.44208	3.64853	1.8894	1.66168	3.32424	3.29803	0	12.3254	3.56307	0	0.783485	1.95797	1.66168	3.18816	4.15136	4.23663	11.4228	5.83946	1.8894	1.39116	1.2884	4.18035	6.496	9.88304	10.8249	12.0281	16.1391	5.89297	10.9418	2.55303	8.74086	10.1024	3.96403	10.9535
TCGA-52-7812	68	Lung Squamous Cell Carcinoma		T2	N2	M0	NA	835	4	Dead	10.0148	14.9411	12.9866	12.9857	0	0.41222	4.3468	0.732455	0.581205	1.72906	1.99153	1.1094	11.1134	2.57555	0	1.1094	0.732455	0.220783	1.1094	4.28695	4.24982	11.6641	6.10434	0.581205	0.220783	0.220783	5.06228	4.4917	9.53882	11.1451	12.4663	15.0604	7.34632	9.8665	4.11863	7.50051	10.4053	3.15988	11.9839
TCGA-56-1622	58	Lung Squamous Cell Carcinoma		T2	N0	M0	Stage IB	881	4	Dead	12.2454	9.63593	11.1319	11.1228	0.932554	0	6.81716	1.71001	1.71001	3.4588	1.89761	0	11.2879	10.574	0.932554	2.47073	0	1.24061	1.49432	5.18735	5.99315	11.6953	6.98178	2.47073	0.932554	1.49432	6.59787	2.47073	8.15688	12.6085	10.2861	15.2656	6.68963	10.0425	2.21245	7.1342	5.8864	3.77833	9.25969
TCGA-56-5897	74	Lung Squamous Cell Carcinoma		T1b	N0	MX	Stage IA	3	3	Alive	9.85954	12.7261	11.5918	11.5987	0.745143	0.420154	3.38763	2.4316	2.82482	4.56381	1.75125	1.59857	11.367	7.92114	0	1.42779	0	0.420154	1.59857	2.89207	2.95632	9.76908	5.35376	2.13116	1.59857	0.745143	3.01783	4.91045	9.15046	9.45634	12.8955	15.5409	4.10663	10.8532	1.01021	8.20185	10.0679	3.60363	9.49268
TCGA-56-5898	69	Lung Squamous Cell Carcinoma		T1b	N0	M0	Stage IA	0	2	Alive	9.20641	11.7022	11.4514	11.4128	6.00572	6.08693	4.65451	2.3746	2.90909	4.03108	2.49851	0.948756	12.9819	9.4966	0	2.81687	2.61262	2.49851	2.99576	4.75733	4.29309	10.7962	6.49665	2.71836	2.49851	0.948756	7.22273	5.1464	8.932	11.0343	12.3735	15.1839	7.84443	11.6694	1.73358	9.14373	9.92432	3.42857	9.64729
TCGA-56-6545	77	Lung Squamous Cell Carcinoma		T2a	N0	M0	Stage IB	62	4	Alive	12.0615	12.2548	12.0771	12.0942	6.80229	6.91279	2.93793	3.01923	2.66232	8.17859	0.917177	1.22195	10.4579	8.58628	0.917177	0.530279	1.87391	2.18703	0	3.30512	3.88464	9.66871	5.06295	1.22195	2.03895	0	5.56064	4.04852	9.39465	10.0827	10.8312	17.4845	6.71958	10.3559	0.917177	5.29285	10.1542	3.42929	9.99814
TCGA-56-6546	67	Lung Squamous Cell Carcinoma		T2b	N0	MX	Stage IIA	0	4	Alive	10.6469	12.769	12.534	12.5439	6.3637	6.34367	3.69139	4.75053	5.07593	6.34031	0.812905	0.812905	10.9085	1.2168	0.64852	0.64852	5.22202	5.23657	0.64852	4.23139	3.46295	10.2836	5.18499	3.62658	3.09887	2.85662	4.27434	5.88921	10.0148	10.086	11.1088	18.0974	7.23683	11.3243	0.462965	7.68705	10.9125	3.36038	9.50638
TCGA-56-7221	79	Lung Squamous Cell Carcinoma		T2	N0	M0	Stage IB	30	3	Alive	10.4081	12.8284	13.2011	13.215	6.31413	6.29142	3.37707	4.14633	4.06535	4.74531	1.55245	0.870656	11.2339	8.30551	0	0.870656	6.71392	6.66371	2.43793	3.87481	3.57392	10.7579	5.51098	3.54007	3.62325	2.64319	5.71437	6.43418	10.3876	11.032	11.2112	16.653	6.3921	11.526	0.351815	8.88137	9.59719	3.23619	10.7829
TCGA-56-7222	60	Lung Squamous Cell Carcinoma		T2a	N0	M0	Stage IB	13	2	Alive	10.2588	11.6358	12.5757	12.5756	2.75181	3.34121	3.1473	0.711312	0.510821	3.53873	1.04415	0.277903	10.3025	6.83037	0.711312	0.887309	4.47528	4.28403	4.06349	4.65633	4.02636	11.56	6.45753	0.277903	0.711312	0	5.25457	3.94909	9.16205	11.5916	10.7761	15.7846	6.25975	10.0007	2.27016	8.85432	7.63344	4.6194	11.0309
TCGA-56-7223	66	Lung Squamous Cell Carcinoma		T3	N1	MX	Stage IIIA	30	4	Alive	8.50298	11.8233	13.0655	13.078	9.88872	9.91476	5.19221	1.022	1.34829	4.64181	3.56349	0	10.7085	9.68386	8.29264	0.826233	9.81758	9.99272	0	6.3005	5.15095	11.6243	7.66	1.19435	0.826233	0.330768	7.89991	4.78353	9.71648	12.1304	9.64724	15.5357	4.51747	10.1258	0	9.22909	8.38116	3.43189	10.9796
TCGA-56-7579	61	Lung Squamous Cell Carcinoma		T3	N1	M0	Stage IIIA	44	4	Alive	7.69009	10.628	12.1817	12.1844	5.27241	5.1568	3.80188	0.920591	0.532512	3.35425	2.28368	0.200147	11.3663	7.66281	6.84726	0.920591	2.32712	2.66843	2.56338	4.15511	4.7492	12.2932	6.8859	0.802463	1.47808	0.532512	4.44851	5.1628	9.95803	10.0876	11.2371	15.5257	4.19082	10.3711	1.9364	9.53951	7.8107	2.79755	9.65905
TCGA-56-7580	84	Lung Squamous Cell Carcinoma		T2a	N0	M0	Stage IB	40	3	Alive	9.85275	12.706	12.4291	12.4409	2.37995	1.88882	5.22284	0	0	3.27958	3.59857	0	11.4613	11.6659	0.926843	0.926843	2.46089	2.6103	0.678739	4.33797	5.12688	10.5967	6.88441	0.678739	1.48657	0.678739	4.05478	3.59857	9.73818	11.2855	11.4561	15.029	2.2942	11.2017	1.63347	8.62821	9.45299	3.23425	10.9544
TCGA-56-7582	83	Lung Squamous Cell Carcinoma		T2a	N0	M0	Stage IB	26	3	Alive	9.6791	12.8109	12.9937	13.0042	1.06118	1.23775	4.06663	1.66597	1.06118	1.99576	4.17908	0	10.4063	0.346713	5.34562	1.06118	2.09083	1.66597	1.99576	4.65408	4.39936	10.9475	5.93161	1.23775	1.53686	0	4.22171	4.54078	10.3982	10.7643	10.7546	15.5287	5.70994	10.0553	0.859953	8.30559	9.18103	2.49011	9.74269
TCGA-56-7730	73	Lung Squamous Cell Carcinoma		T2b	N0	M0	Stage IIA	6	2	Alive	10.1114	12.6633	13.6113	13.6021	0	0.469571	5.30268	2.15778	1.88475	5.76747	2.27709	0	12.1791	8.52055	0	1.88475	5.17023	5.15473	1.88475	5.00722	5.00722	11.5812	7.06308	2.58522	1.88475	1.34414	4.13274	5.33053	9.50261	11.9804	10.9088	15.9385	5.85637	10.2359	1.34414	7.79072	8.79623	2.67486	10.291
TCGA-56-7731	66	Lung Squamous Cell Carcinoma		T2a	N0	MX	Stage IB	0	4	Alive	10.7758	12.8098	13.7295	13.7238	6.32032	6.09028	3.89131	2.51377	2.72125	4.33191	1.86789	0.913286	12.3624	8.12693	7.34039	0.668017	2.4374	2.58629	0.668017	4.12836	4.75013	10.9396	5.57053	3.74056	2.95832	2.95832	5.40995	5.13568	10.3113	11.0696	12.7306	16.5624	5.47825	11.8844	2.65535	8.29459	11.6732	3.25382	10.9207
TCGA-56-7822	75	Lung Squamous Cell Carcinoma		T2b	N1	M0	Stage IIB	1	4	Alive	10.8131	12.5993	13.1482	13.1552	4.9221	4.77082	2.98155	3.32971	3.1661	3.98864	1.44604	1.0551	11.4307	0.897079	9.27139	1.75331	1.84273	1.19751	2.81476	2.62615	3.86603	12.0264	4.31979	3.5581	3.32971	2.62615	4.68879	5.92395	9.56459	10.7473	11.0201	16.5068	4.25611	11.1573	2.00649	9.6437	8.67167	2.8583	10.5456
TCGA-56-7823	58	Lung Squamous Cell Carcinoma		T1b	N1	M0	Stage IIA	77	4	Alive	8.92946	10.6242	11.3275	11.3217	2.43296	2.43296	3.8646	1.30256	1.5025	1.83458	3.12102	0	11.0471	5.19246	0.79355	1.07039	7.38457	7.29309	2.52774	4.92283	4.9573	12.172	6.9264	1.30256	1.30256	0	4.75667	4.54638	9.33777	11.3408	10.7938	15.5918	5.87201	9.80977	1.5025	8.50489	8.77983	2.43296	9.34022
TCGA-56-8082	80	Lung Squamous Cell Carcinoma		T2b	N0	MX	Stage IIA	26	3	Alive	12.011	11.1984	13.5278	13.5436	7.69276	7.64813	2.86848	0.609041	0.83824	2.51783	2.58252	0.336424	11.3701	11.9051	10.2331	1.85847	2.05362	1.95934	1.03597	4.27676	4.52734	11.501	6.90651	0.336424	0.609041	0	2.7608	3.76616	9.25706	11.7958	10.9529	14.2233	6.61722	8.47813	0.336424	8.93122	9.18142	2.70378	10.8762
TCGA-56-8083	56	Lung Squamous Cell Carcinoma		T2a	N0	MX	Stage IB	2	4	Alive	10.7956	13.9368	12.1262	12.1293	8.62295	8.67833	6.27472	2.08039	1.81213	8.11891	0.442334	3.59965	11.1756	4.27044	0	0.780396	5.96243	6.03528	0.442334	3.3686	5.44947	12.4992	8.45316	2.59053	2.50193	1.65664	5.95411	5.43758	9.78909	11.2125	9.49193	14.8317	6.73939	8.92723	0.442334	6.76817	6.46838	5.58505	11.397
TCGA-56-8201	74	Lung Squamous Cell Carcinoma		T3	N0	MX	Stage IIB	28	4	Alive	8.83708	12.7867	11.7654	11.7744	0.350192	0.867257	3.67958	1.54751	1.40511	4.43328	4.25793	0	10.6759	3.48091	0.631766	1.06965	0.631766	1.06965	0.631766	3.67958	3.16465	11.3529	7.0449	0.631766	0.867257	0.350192	5.20905	3.74016	9.8381	9.45781	13.1664	16.1953	5.1983	10.28	1.79601	5.24084	9.78338	3.02556	10.251
TCGA-56-8304	73	Lung Squamous Cell Carcinoma		T1b	N0	MX	Stage IA	106	2	Alive	11.2405	12.3033	12.922	12.9312	5.7887	5.64705	3.46623	2.0563	2.5564	2.87152	2.24293	0.89654	11.0773	0.364235	5.77363	1.95307	2.48418	2.81377	1.4453	3.6089	2.40816	11.4846	6.05488	1.95307	1.84189	0.89654	3.34913	4.82191	9.96561	11.7	12.1387	16.1179	8.13452	10.6341	0.364235	5.96487	9.87408	2.15263	10.0024
TCGA-56-8305	72	Lung Squamous Cell Carcinoma		T2a	N0	M0	Stage IB	105	3	Alive	8.51396	12.4118	12.4942	12.5039	4.45459	4.3693	3.42695	0.837299	0.95906	3.96649	2.51607	0.394713	10.8198	7.2258	5.49363	1.17551	3.19876	2.80301	3.66029	4.94192	3.42695	11.9125	5.67784	1.44929	1.36368	0.704307	5.64192	4.45459	9.55547	10.6099	10.9321	14.4106	5.85299	10.7085	0.95906	8.51891	9.27936	2.66666	10.2795
TCGA-56-8307	55	Lung Squamous Cell Carcinoma		T3	N0	M0	Stage IIB	27	2	Alive	11.1292	11.1824	13.3019	13.3039	1.94985	1.62407	4.30319	0.604649	0.604649	2.29413	2.29413	0	10.8684	12.4469	0.832618	2.13224	3.91231	4.51511	0.604649	6.19189	4.88916	12.5474	5.98807	0.333773	0.333773	0	7.78932	4.03192	9.10393	11.114	12.0367	14.0359	4.99893	9.11886	1.02943	8.7629	9.7703	3.00508	10.3886
TCGA-56-8308	79	Lung Squamous Cell Carcinoma		T3	N0	MX	Stage IIB	217	3	Alive	11.384	11.5935	12.53	12.5467	7.08614	6.98914	3.80296	1.97998	2.51394	3.01216	2.35694	0	10.5105	8.26887	0	1.7467	3.38178	3.20877	2.18073	3.97493	4.39404	10.9948	5.45927	1.97998	0.668096	0	4.22259	4.87139	9.41332	10.1519	11.0035	16.9374	7.66546	10.558	0	7.60128	9.00892	1.7467	9.97411
TCGA-56-8309	66	Lung Squamous Cell Carcinoma		T1b	N0	MX	Stage IA	18	2	Alive	11.6705	11.7683	12.6694	12.693	1.81306	1.17437	2.43277	0	0.703515	1.52877	1.17437	0.703515	10.987	10.3148	8.70624	0.703515	2.43277	3.19694	0	3.46669	3.76228	10.6329	4.63702	1.52877	0	0	5.66246	4.84059	9.89653	9.77243	12.8668	16.064	6.36983	9.36964	0.703515	9.13015	11.9311	4.11605	11.1282
TCGA-56-8503	76	Lung Squamous Cell Carcinoma		T3	N0	M0	Stage IIB	41	2	Alive	10.2736	13.2696	11.4486	11.4461	2.85677	1.80635	3.42499	0.584495	0.584495	4.64251	0.806754	0.321648	11.1156	8.5397	0	0	5.26542	5.18846	1.16915	3.83159	3.39105	11.2306	5.03206	1.69947	1.32109	0.321648	5.07545	4.53782	10.2869	9.61698	11.7938	15.6338	4.45809	11.5351	2.5224	7.08076	9.69947	3.80605	10.8818
TCGA-56-8504	74	Lung Squamous Cell Carcinoma		T2a	N0	MX	Stage IB	178	4	Alive	10.3314	12.777	11.674	11.6748	0.331431	0	3.28996	1.48945	1.02364	2.8985	2.03532	0	10.6939	2.62415	0.331431	0	2.20653	2.56241	1.73307	4.36652	4.13165	11.6146	5.8853	1.02364	0.600766	0	2.74022	4.06643	9.8738	11.5891	11.6861	15.4817	7.37753	10.1146	1.19617	6.05741	10.3139	3.08569	10.6307
TCGA-56-8622	68	Lung Squamous Cell Carcinoma		T2a	N0	M0	Stage IB	55	3	Alive	9.17897	12.8835	11.8251	11.8359	5.48721	5.75317	1.8121	1.11048	0.826015	1.96271	1.45352	0.659547	10.5688	7.96707	6.58284	0.471334	0.471334	0.254831	1.73046	1.73046	2.44453	10.0046	4.18542	1.55186	0.826015	0.659547	5.53608	4.50067	9.46386	10.2417	9.93482	15.3778	4.57271	10.7861	1.11048	6.63425	8.36045	2.84444	10.3314
TCGA-56-8623	71	Lung Squamous Cell Carcinoma		T2a	N0	MX	Stage IB	6	2	Alive	11.4219	14.0056	12.4262	12.4556	0.332995	0	2.80145	4.20124	4.09565	6.14118	0	2.29113	12.2656	4.78041	0	0	1.73839	1.94706	0.332995	3.37107	3.0924	10.2779	3.21847	4.99528	5.10818	3.29679	3.0924	7.90914	11.9408	8.86496	9.85332	17.0354	8.56512	12.2402	0	6.74398	10.6879	1.49435	11.4575
TCGA-56-8624	84	Lung Squamous Cell Carcinoma		T3	N0	MX	Stage IIB	36	3	Alive	11.2428	13.4622	12.9631	12.9777	0.918327	0.374779	2.73035	2.66438	2.85389	6.10707	1.12866	1.3122	11.7142	9.03744	7.49797	0.672001	1.12866	1.98783	1.75409	1.62128	3.54585	10.7112	4.03785	3.58204	3.30731	1.87569	4.25513	7.06815	10.3691	11.0266	11.4067	15.8152	6.48219	11.1607	0.672001	9.08943	10.6198	3.21815	10.7425
TCGA-56-8625	66	Lung Squamous Cell Carcinoma		T3	N1	MX	Stage IIIA	63	2	Alive	11.2389	13.2608	12.2666	12.2807	9.12884	9.11303	3.41828	0.780586	1.28431	6.01586	0	1.1739	10.976	6.60006	0.238123	0.780586	1.95282	1.7368	2.0182	4.95277	4.1738	10.3162	5.74365	1.28431	1.28431	0.442455	4.23007	4.75603	10.2717	11.0032	12.559	15.3145	4.49409	10.3219	1.81246	5.77708	11.1904	3.60007	11.0135
TCGA-56-8626	59	Lung Squamous Cell Carcinoma		T1a	N0	MX	Stage IA	17	2	Alive	9.60254	12.6861	13.0661	13.0645	6.05252	5.98596	3.69707	2.851	3.10369	4.59984	1.10496	1.50665	13.0106	9.64464	0	1.72328	1.61902	1.99726	0.941664	4.07748	4.01723	11.4544	4.83907	3.44599	3.50568	1.8205	5.88281	5.81953	10.1492	11.0099	11.4282	15.5923	8.77973	11.3073	0.757499	8.47271	9.68957	3.47614	11.3715
TCGA-56-8628	78	Lung Squamous Cell Carcinoma		T1b	N0	MX	Stage IA	16	4	Alive	11.0072	13.1489	12.9584	12.9889	9.00155	9.0921	1.90605	1.90605	1.99161	5.18045	1.71802	0.297466	12.7296	12.0357	0.297466	1.50176	1.90605	0.543959	0.297466	4.92172	4.61973	11.0196	6.24561	2.07237	3.05788	1.10092	7.06158	5.32755	10.1968	10.7978	12.1351	15.3963	7.02653	11.2301	0.754419	8.17866	10.571	3.78901	11.0337
TCGA-56-8629	63	Lung Squamous Cell Carcinoma		T2b	N0	MX	Stage IIA	34	4	Alive	9.50726	10.3775	11.7678	11.7823	2.51006	2.32212	4.41624	0.605803	0.430695	3.9645	1.25794	1.14899	9.51448	5.56811	0	0.430695	3.5588	3.81205	2.04647	5.65534	4.47384	12.2848	5.70909	0.761938	0.605803	0.231361	5.92685	3.77587	9.48921	12.2965	10.0996	14.112	5.79295	8.75846	1.98441	6.17971	7.44786	1.85165	10.7618
TCGA-56-A49D	67	Lung Squamous Cell Carcinoma		T2a	N2	MX	Stage IIIA	38	4	Alive	9.68136	11.9848	12.7554	12.7609	7.40327	7.46047	5.49961	2.76419	2.45337	2.64777	2.38227	0.610414	12.4519	0.610414	2.9229	1.63542	10.839	11.118	0.610414	5.00338	4.7587	12.7825	7.12162	2.58583	3.19595	1.03801	5.43081	5.64336	10.2805	11.7269	12.1381	14.9417	7.74534	10.6993	0.610414	6.84587	11.0232	2.9229	10.6597
TCGA-56-A4BW	55	Lung Squamous Cell Carcinoma		T2a	N1	M0	Stage IIA	2	4	Alive	9.12234	11.5083	11.2804	11.2733	1.20341	1.20341	5.09136	0.334073	1.03017	5.77285	1.20341	0	9.8328	6.20865	0.334073	0.833254	1.20341	1.35806	2.29528	4.20617	3.44646	10.702	5.45922	0.833254	0.833254	0	5.38019	3.72755	9.34907	11.369	10.5575	14.8137	5.38919	10.7521	0.833254	6.73863	8.47951	1.49772	10.2072
TCGA-56-A4BX	70	Lung Squamous Cell Carcinoma		T2b	N0	MX	Stage IIA	46	4	Alive	9.7738	9.81126	12.6357	12.6489	6.97686	6.96908	6.4206	2.43362	2.82696	1.60023	4.41408	0	11.6215	7.25791	5.54591	1.60023	5.02213	4.9607	1.60023	5.60733	4.88004	12.1528	6.32634	1.89112	2.60402	0	5.44858	5.53542	9.90036	12.0673	9.07265	14.7321	6.1518	10.695	1.01147	7.8258	6.15866	3.75811	9.85992
TCGA-56-A4BY	66	Lung Squamous Cell Carcinoma		T2a	N0	MX	Stage IB	31	4	Alive	9.79311	13.0239	13.0394	13.0773	4.12301	4.05336	5.15413	4.51966	4.50483	3.48625	3.89173	0.864893	11.7879	7.40982	5.46506	1.33634	1.52459	1.11979	2.3522	5.32007	4.16135	10.2939	4.51226	4.67349	4.60559	2.44836	3.99086	6.93432	11.9095	11.055	10.71	16.7454	7.53191	12.2297	0.435037	6.03652	9.27219	2.8279	9.55963
TCGA-56-A4ZJ	75	Lung Squamous Cell Carcinoma		T1a	N0	M0	Stage IA	25	4	Alive	10.0666	13.0035	12.2943	12.3278	0	0	3.84259	3.48833	3.73901	4.3641	1.0948	0.511914	12.0084	1.77132	0	0.773913	1.35715	1.43497	1.0948	3.35455	3.46996	10.2983	4.67596	3.46996	2.91286	1.18766	5.57627	6.09678	10.2679	10.3851	11.1186	16.0527	6.77443	11.3502	0.773913	7.23639	9.32077	2.54283	10.6217
TCGA-56-A4ZK	76	Lung Squamous Cell Carcinoma		T2	N0	M0	Stage IB	4	4	Alive	8.38191	11.3799	12.2978	12.3124	0.965664	1.13172	5.53187	0.965664	1.28063	3.52138	2.40281	0	11.041	2.11615	0	1.13172	2.03461	2.03461	0.308292	3.76837	3.86589	10.4543	5.34156	1.94818	1.539	0	5.52442	5.0306	9.65167	10.5413	11.8162	14.8792	5.50941	9.64954	1.94818	7.46809	9.45366	2.64184	9.5099
TCGA-56-A5DR	81	Lung Squamous Cell Carcinoma		T1a	N0	MX	Stage IA	4	1	Alive	9.74458	11.7948	10.9811	11.0118	6.95596	7.26948	4.67558	1.08146	1.08146	3.84741	4.32012	0	10.2869	3.41596	0	1.31512	3.92012	4.05541	3.4654	4.99462	3.77083	11.9226	4.99462	0.456343	1.31512	0	5.93719	3.19933	9.70526	12.4013	10.1909	14.6846	6.41084	10.9333	4.05541	9.22975	7.05212	3.36478	9.86977
TCGA-56-A62T	78	Lung Squamous Cell Carcinoma		T2b	N0	MX	Stage IIA	5	2	Alive	9.5574	11.7994	11.3038	11.3202	6.58278	6.4932	3.13986	2.34697	2.16557	3.12005	1.54772	0.566461	9.6777	6.04527	6.35383	1.54772	5.04347	4.89399	3.95855	3.768	2.95092	10.4618	4.5236	1.76741	1.71555	1.13896	4.19471	5.38388	9.27673	10.3137	10.0253	15.1458	6.89843	9.89219	0.163785	6.02942	7.09772	2.41359	10.1412
TCGA-58-8386	75	Lung Squamous Cell Carcinoma		T3	NX	M1	Stage IV	1	2	Dead	10.0876	13.1454	13.3222	13.3199	0.289451	0.917393	3.09659	3.09659	2.8959	4.06819	1.07784	0.289451	12.2038	5.6595	5.02453	1.07784	0.530419	1.47373	3.09659	2.76055	2.66271	10.632	4.74267	1.95913	2.50225	1.22222	4.06819	5.64034	10.2684	10.1468	12.083	16.5236	8.68113	10.3207	0.289451	4.14267	8.95227	2.66271	10.7511
TCGA-58-8387	60	Lung Squamous Cell Carcinoma		T2b	N0	M0	Stage IIA	403	4	Dead	8.44952	11.5913	13.2656	13.2572	3.39588	3.35449	5.36414	0.375943	0.375943	3.72303	2.52682	0.375943	10.9052	7.22444	4.73341	1.75766	3.39588	3.96224	0.375943	4.97104	5.25591	11.2677	6.61539	0.375943	0	0	3.78665	4.46831	9.9542	10.7872	13.2455	16.0781	4.5066	9.83512	0	7.83563	10.905	3.12761	10.2719
TCGA-58-8388	60	Lung Basaloid Squamous Cell Carcinoma		T2a	N0	M0	Stage IB	378	2	Alive	9.93188	13.2205	12.7913	12.8025	0.896061	0.896061	4.43719	1.58926	1.72069	3.30696	0.896061	0.896061	12.0883	11.6958	0.896061	1.58926	0.654423	1.10297	0	4.37869	4.61668	10.4692	6.16189	1.72069	2.05552	0.364004	5.81	5.17045	9.40273	10.9812	11.7498	15.5969	6.17341	10.3645	0.364004	7.08015	9.27556	2.40732	10.9832
TCGA-58-8390	70	Lung Squamous Cell Carcinoma		T2b	N0	M0	Stage IIA	272	4	Alive	11.8698	11.2542	12.8226	12.8221	4.65241	4.7586	4.01653	1.06879	0.631182	3.0078	1.93947	0	9.67891	11.1897	10.1174	0.631182	1.35334	1.13036	0	3.40662	4.84379	11.1034	6.71052	0.44984	0.44984	0.126275	5.45014	4.12639	9.87252	11.5472	10.1479	15.1631	7.21119	8.78637	1.35334	7.808	7.03725	3.79676	12.0105
TCGA-58-8391	57	Lung Squamous Cell Carcinoma		T2	N2	M0	Stage IIIA	1342	2	Alive	10.4634	11.9452	12.2846	12.3188	0.900853	1.29	3.61744	0.366315	0	1.8486	3.22999	0	12.1438	9.31629	0.900853	1.8486	2.25027	2.33537	3.51172	4.44705	5.20332	11.703	6.69509	0	0.366315	0	3.04026	4.0539	8.98623	11.8874	11.5895	15.2181	5.03546	9.79648	0.366315	10.6787	7.9899	2.82175	10.166
TCGA-58-8392	70	Lung Squamous Cell Carcinoma		T2a	N0	M0	Stage IB	501	2	Dead	9.8364	12.2439	12.4143	12.4124	8.49064	8.47684	4.92223	1.0497	1.0497	2.76097	2.21361	0.514035	12.1008	9.78937	1.0497	1.65085	4.29423	4.49927	2.21361	5.51507	4.70267	11.8519	6.27834	0.892257	1.32085	0.514035	6.22154	4.77212	9.28345	11.0292	11.3449	15.6439	7.27301	9.99791	0.715505	8.74856	8.8302	2.97244	9.92355
TCGA-58-8393	68	Lung Squamous Cell Carcinoma		T2a	N0	M0	Stage IB	20	2	Alive	9.26996	12.5093	12.6859	12.6912	0.626003	0	4.22162	0	1.06113	3.72507	2.26393	0.346693	12.2799	0.626003	3.19365	1.39498	2.80242	3.01126	3.23586	5.19318	4.43595	11.5772	4.98621	1.66591	1.78441	1.39498	4.20046	4.69994	9.88659	10.8206	12.8066	15.6731	7.16056	9.78808	0.85991	6.55308	10.6829	3.63331	10.3276
TCGA-58-A46J	64	Lung Squamous Cell Carcinoma		T2	N1	M0	Stage IIB	1973	2	Alive	10.2681	12.9095	12.7547	12.7652	2.05128	2.11812	5.10488	3.93997	4.01204	4.04677	3.04828	0.836882	12.7858	3.41018	0	0.98749	2.05128	1.98119	1.66084	4.6983	3.32785	11.1311	5.35399	4.01204	4.25416	2.30186	4.68733	6.99076	11.016	10.2768	11.6135	16.1449	6.20403	11.7432	0.836882	6.78503	11.0331	2.51529	10.9858
TCGA-58-A46K	59	Lung Basaloid Squamous Cell Carcinoma		T2	N2	M0	Stage IIIA	1045	4	Dead	8.57879	11.2696	11.8492	11.8601	1.43348	0.887907	5.225	1.13138	1.13138	2.64916	3.55043	1.13138	10.8706	8.52251	0.422444	1.60463	1.13138	1.43348	2.99531	6.06238	3.55043	10.7442	5.30167	0.594829	0.748798	0	3.41894	3.67093	9.36251	11.0028	11.2883	14.9428	4.66243	10.0687	1.01478	7.4086	9.73183	3.37231	9.83833
TCGA-58-A46L	73	Lung Basaloid Squamous Cell Carcinoma		T2	N2	M0	Stage IIIA	1113	5	Alive	9.84517	12.0327	12.3199	12.321	2.19218	1.93296	5.75952	2.60243	1.70253	4.53427	2.25031	0.644943	11.168	9.08449	0	0.808649	6.20387	6.26507	2.92148	5.21239	3.72389	12.0635	4.62495	2.00226	2.19218	0.248404	5.96442	5.39741	10.4781	10.5949	12.1651	15.1321	4.06893	10.4649	0.955656	6.28954	10.1429	3.59522	10.049
TCGA-58-A46M	61	Lung Squamous Cell Carcinoma		T2b	N1	M0	Stage IIB	707	2	Alive	6.6718	10.7006	12.1829	12.1815	4.77694	5.06313	5.65626	0.335189	0.835624	3.05714	2.29958	0	10.6573	4.9209	0	0.335189	1.03293	1.20647	3.51875	5.07437	4.25145	11.2335	5.43862	1.03293	0.606997	0	2.63943	4.57011	9.49234	11.1171	11.9056	14.2627	4.67723	9.1696	1.20647	8.00444	8.82736	3.81528	9.80778
TCGA-58-A46N	52	Lung Basaloid Squamous Cell Carcinoma		T2a	N0	M0	Stage IB	540	2	Alive	8.37081	8.62059	11.5759	11.5746	0.778311	0	6.73445	0	0	1.65323	3.50707	0	10.5379	10.0893	0	1.2811	5.63309	5.74312	2.89455	5.5909	4.68211	11.4804	6.49238	0.441017	0.441017	0	5.05226	4.12497	8.58879	12.037	9.99745	13.9928	7.99158	8.74363	0.441017	9.42825	7.79424	2.30252	8.70089
TCGA-60-2695	74	Lung Basaloid Squamous Cell Carcinoma		T2	N0	M0	Stage IB	474	3	Alive	11.0284	11.3122	12.2649	12.2757	0	1.14307	7.19302	1.14307	0.930838	2.61734	1.77274	0	12.3806	7.65544	0.380871	0.681903	3.14654	2.38675	0	3.64164	4.83257	10.1078	7.14455	1.32805	0.930838	0.681903	5.58892	4.00956	8.04358	11.4179	11.9748	14.3688	7.03913	9.13067	0.681903	5.95489	8.85189	3.8373	10.63
TCGA-60-2696	76	Lung Squamous Cell Carcinoma		T2	N0	M0	Stage IIA	109	3	Dead	10.5172	12.0871	12.3801	12.3624	0.890198	0.890198	5.47654	2.142	1.43662	4.48128	2.80199	0.890198	13.5824	3.59629	2.61367	1.832	0.890198	0.890198	5.63359	3.37681	3.95497	11.5019	6.24986	2.39702	2.142	1.43662	7.64892	5.5572	9.81597	11.507	13.2976	15.1544	9.20216	10.5845	2.39702	5.81949	9.60609	3.25313	10.3165
TCGA-60-2697	41	Lung Squamous Cell Carcinoma		T2	N2	M0	Stage IIA	372	NA	Dead	10.86	13.7335	13.9887	14.002	1.04292	1.31298	2.74977	2.13529	2.33041	4.52708	1.54038	0.277483	11.5199	1.18426	1.18426	0.277483	1.82576	1.43116	0	3.61355	2.55528	10.28	3.82261	2.50226	2.20331	1.64191	4.57921	5.9211	10.7735	9.23013	12.3403	16.1183	6.51326	10.6748	0.510108	4.23378	12.0591	3.68666	11.1943
TCGA-60-2698	62	Lung Squamous Cell Carcinoma		T2	N1	M0	Stage IIB	311	4	Dead	10.1944	12.2285	12.7259	12.6938	2.71155	2.71155	5.8503	2.8764	3.33889	6.49506	2.71155	1.75646	14.1858	5.97374	3.93282	1.91653	2.06059	1.3706	2.52541	4.23573	2.06059	9.94859	4.86531	2.19157	2.31164	1.91653	6.67375	5.34499	9.39526	11.9871	12.9289	15.4826	9.77733	10.3192	1.1305	5.75819	9.07408	3.54894	9.85102
TCGA-60-2703	73	Lung Squamous Cell Carcinoma		T2	N1	M0	Stage IIB	2945	4	Dead	10.0971	13.158	12.9298	12.9366	6.33635	6.17387	3.22427	0.334335	0.334335	1.85118	1.35883	0.833811	9.73776	6.87745	0	0.334335	3.93958	3.838	1.95187	3.26398	4.9538	10.8169	5.80134	1.03082	0.605582	0	4.75913	4.92931	9.74216	10.9919	11.0407	15.9213	8.18102	10.4188	1.20413	5.76028	7.85351	3.00746	11.0566
TCGA-60-2704	73	Lung Squamous Cell Carcinoma		T2	N1	M0	Stage IIB	1154	2	Dead	10.3714	13.4248	13.3854	13.396	5.00201	4.9504	2.79733	1.8374	1.90091	4.55578	1.90091	0.85141	11.275	6.12276	5.3366	1.29141	3.25175	2.5817	0.716693	2.69354	3.82679	10.3805	4.77504	2.28109	0.974614	0.716693	3.41294	5.89604	10.1144	9.63738	12.3143	15.8579	6.31864	10.3912	0.215185	7.80905	10.3504	3.61585	11.0002
TCGA-60-2706	58	Lung Squamous Cell Carcinoma		T1	N0	M0	Stage IA	2500	2	Alive	10.0407	12.0857	11.9406	11.9352	7.81132	7.97046	6.41507	3.7158	4.46492	3.48832	3.11551	1.18765	12.9255	1.8301	0	2.45215	0.712731	0	1.18765	5.88607	3.64389	10.6382	5.34384	3.11551	2.45215	1.54434	4.73097	3.7158	10.2959	12.7573	13.7751	15.4353	8.29784	11.1287	2.61146	3.5682	10.2907	3.21812	9.59036
TCGA-60-2708	64	Lung Squamous Cell Carcinoma		T2	N1	M0	Stage IIB	2083	4	Alive	11.7926	10.5843	11.1112	11.0923	3.17516	2.8761	4.83189	1.18163	0.88405	5.95139	2.13165	0.508706	11.1932	2.13165	7.61085	3.24115	1.82238	1.18163	3.36472	2.79053	4.60007	9.5281	5.96121	0.508706	0.88405	0	6.39723	4.4685	8.80967	10.7017	10.9602	16.1572	5.70475	10.6292	0.508706	6.59946	6.59946	4.69731	9.63245
TCGA-60-2709	69	Lung Squamous Cell Carcinoma		T2	N0	MX	Stage IB	1505	2	Alive	10.4258	12.9895	12.7004	12.7318	4.13915	4.26715	2.52809	3.19752	3.01507	6.44682	1.99894	0.966145	10.0617	3.90994	6.76859	0.347621	2.42207	2.30763	0.494356	4.27732	3.32066	9.76783	3.97388	2.26737	1.99894	1.32108	3.26041	4.58634	10.2057	9.4735	11.0361	17.1946	6.98574	10.5115	0.627534	5.33036	10.3479	2.80615	9.86777
TCGA-60-2710	67	Lung Squamous Cell Carcinoma		T1	N1	M0	Stage IIA	1686	4	Alive	11.2995	12.7664	12.9687	12.9416	4.28078	4.28078	5.80143	1.89197	2.80015	5.06768	2.08872	1.66409	12.7665	8.58032	0.625068	2.80015	2.26183	1.89197	2.55595	4.63578	4.69739	10.418	6.32505	2.68321	2.26183	1.05975	7.05284	4.69739	9.18971	10.7717	13.2831	15.4384	7.14416	10.5007	1.39333	9.63464	9.68683	4.57143	9.77519
TCGA-60-2711	64	Lung Squamous Cell Carcinoma		T2	N0	M0	Stage IB	889	4	Alive	9.18025	12.021	13.27	13.2481	8.46734	8.28319	6.56085	2.33323	2.01059	3.26056	2.91913	0	12.759	8.72143	8.45286	3.53645	4.82096	4.59848	1.00707	5.47322	4.33533	11.6103	6.97978	2.18091	1.00707	0	4.43972	4.76848	8.62878	11.9756	13.0719	15.235	7.20384	10.3007	1.33041	7.08009	9.45807	3.9674	9.22962
TCGA-60-2712	79	Lung Squamous Cell Carcinoma		T2	N1	M0	Stage IIB	274	3	Dead	9.79872	12.4885	12.4733	12.4627	0.725257	0	5.71706	1.56539	0.725257	4.61559	4.00212	0.725257	12.6939	10.8422	1.20564	1.85311	0	0	0	3.59745	2.6382	10.2663	4.16857	1.56539	1.20564	0.725257	5.35208	4.9257	9.24128	10.905	13.613	14.7082	5.3975	9.82181	1.56539	6.77387	10.1739	3.59745	9.6282
TCGA-60-2713	64	Lung Squamous Cell Carcinoma		T2	N0	M0	Stage IB	1456	2	Alive	10.2902	12.4883	12.2245	12.2153	6.50367	6.79122	4.71033	0.718625	1.19612	4.59944	3.582	1.19612	11.9672	8.50201	0.718625	2.08	2.28501	2.62408	1.55426	3.72973	2.46448	9.97102	5.24031	1.19612	1.19612	0	5.40324	4.43694	8.87167	11.1883	12.9092	15.4002	5.26475	10.4685	1.55426	8.25306	9.29288	4.71033	9.9296
TCGA-60-2714	66	Lung Squamous Cell Carcinoma		T2	N1	M0	Stage IIB	512	4	Alive	8.48311	15.3667	11.4475	11.4531	0	0	6.02871	1.28962	1.6631	3.37714	1.9595	0	12.349	3.56496	1.28962	2.20527	0	0.784352	2.90706	3.65043	4.30599	11.2152	6.53503	1.28962	0	0	6.73415	5.47051	8.90223	11.4861	13.0462	14.3934	8.26672	9.60804	1.28962	4.90172	9.0153	2.76098	9.83379
TCGA-60-2716	39	Lung Squamous Cell Carcinoma		T2	N1	M0	Stage IIB	1181	1	Alive	11.9454	10.2363	12.7484	12.7286	1.04659	2.06934	6.67577	1.64676	2.06934	4.08616	1.04659	0	12.4235	9.66147	7.87923	1.04659	0	1.04659	1.04659	3.08058	2.06934	10.0945	5.99714	0	2.06934	0	5.04306	3.40474	8.32505	12.7448	10.9135	14.4208	7.03352	10.2641	0	7.76372	6.94894	5.21847	9.90701
TCGA-60-2719	83	Lung Squamous Cell Carcinoma		T1	N0	M0	Stage IB	932	3	Alive	10.2982	11.0369	12.3324	12.3034	8.28051	8.11499	6.46262	0.793047	1.67726	3.89936	4.27189	0.793047	13.6366	7.71306	1.67726	3.05785	0.793047	0	4.37738	5.31595	5.41838	11.6681	6.47456	1.30186	1.97487	0	5.44289	4.03451	9.31185	12.5786	12.9004	14.8805	8.25652	10.0654	2.22146	6.87657	9.43913	3.58387	9.29512
TCGA-60-2720	60	Lung Squamous Cell Carcinoma		T2	N0	M0	Stage IB	97	4	Alive	10.7574	13.1023	12.8706	12.882	1.27646	0	5.08749	2.54505	2.74196	4.3057	2.23215	0.649824	12.8629	3.49077	0	1.94294	2.54505	2.23215	0.361193	3.37686	2.39707	9.90391	5.23645	1.27646	0.649824	0.890225	7.32219	5.33125	9.55305	10.5345	13.0663	15.6052	8.7961	11.1356	2.04592	6.66426	10.2426	4.05718	9.7838
TCGA-60-2721	73	Lung Squamous Cell Carcinoma		T2	N0	M0	Stage IB	794	4	Alive	12.9256	11.3425	12.244	12.2399	4.7298	4.99413	5.48632	0	0.817397	4.40592	2.14731	0	11.6358	12.7722	1.87491	2.26637	1.09986	0.817397	0	3.59123	2.82737	10.2542	5.39781	0.817397	1.09986	0	5.07791	3.63614	9.13637	11.5941	13.1081	14.7941	5.5581	9.77484	0.817397	8.90706	9.91014	4.90518	9.48298
TCGA-60-2722	66	Lung Squamous Cell Carcinoma		T2	N1	M0	Stage IIB	733	4	Alive	8.7152	10.0548	12.3066	12.3284	1.34781	2.49461	6.36428	0.599398	1.34781	4.32611	6.1403	0	11.7812	8.02285	10.0457	2.35633	2.49461	2.35633	2.84419	4.65586	5.2897	11.5432	6.09753	0.599398	0	0.599398	3.49847	4.28858	8.90232	11.7078	11.564	15.1697	6.64236	9.75622	0.599398	8.02571	7.24227	4.74169	7.82732
TCGA-60-2723	74	Lung Squamous Cell Carcinoma		T2	N0	M0	Stage IB	693	4	Alive	9.81414	11.4808	11.7937	11.7735	3.63374	3.39377	6.38788	0.561232	0	2.40047	1.94605	0.561232	12.475	2.74553	7.50542	2.11393	1.75602	0	0.561232	5.82367	4.81276	10.4527	6.67649	0	0.561232	0	5.60149	3.7907	8.81803	11.1353	13.1325	14.8347	6.79243	9.73101	2.40047	8.61953	8.586	3.83944	9.63505
TCGA-60-2724	47	Lung Squamous Cell Carcinoma		T3	N1	M0	Stage IIIA	37	4	Alive	11.8714	10.3231	10.8941	10.9343	8.76379	8.66486	5.29097	0.830734	1.73802	0	1.73802	0	11.8765	1.73802	6.92697	1.35455	1.35455	0.830734	4.18023	4.05066	3.57292	11.7919	6.52505	0	0	0	3.98123	4.85943	9.00588	10.7219	12.5719	15.4903	6.48799	10.35	0	6.37072	7.47993	4.85943	9.93158
TCGA-60-2725	74	Lung Squamous Cell Carcinoma		T2	N0	M0	Stage IB	719	3	Alive	11.3946	13.2186	12.6358	12.6123	7.26989	7.45296	5.65877	2.52931	1.99389	6.16988	2.6712	1.13306	13.7574	10.2023	0	2.37193	1.13306	0.67502	0	4.67024	4.37075	10.007	5.97839	1.48019	1.75979	0.67502	5.83497	5.24756	9.76829	10.8941	13.1822	15.6593	8.39871	10.9677	1.13306	8.13347	10.2525	3.99236	9.94896
TCGA-63-5128	NA	Lung Squamous Cell Carcinoma		T2	N0	M0	Stage IB	0	4	Dead	12.4254	10.7384	12.1149	12.0755	0.941429	0	6.38954	1.50633	0	3.0641	3.21473	0	11.5573	7.66885	0	1.91123	7.34052	7.67536	1.50633	4.88427	4.52922	10.536	6.52548	0.941429	0.941429	0	4.79142	3.35111	7.99457	12.6168	10.6024	15.5025	7.56047	9.45608	0.941429	7.16658	6.98981	2.70544	8.51369
TCGA-63-5131	NA	Lung Squamous Cell Carcinoma		T2	N1	M0	Stage IIB	0	4	Dead	10.4676	13.11	12.7357	12.7154	2.03909	2.36358	6.09551	2.03909	2.03909	4.509	2.85194	0	12.4258	9.39388	1.02618	3.21614	0	1.61976	0	4.57323	4.0487	11.2619	6.24101	1.61976	0	0	3.95537	5.00444	9.24656	12.1436	11.8528	16.0185	5.25996	10.6867	1.02618	9.13925	8.92522	2.36358	9.01757
TCGA-63-6202	NA	Lung Squamous Cell Carcinoma		T2	N0	M0	Stage IIA	0	4	Alive	8.61022	12.7848	11.5125	11.5256	0.75614	0.600959	2.40763	1.24971	1.02393	4.33047	1.53339	2.03574	11.2792	3.23876	0.229269	0.600959	2.15213	2.49838	1.90914	5.54362	5.10496	11.5024	6.19655	0.427052	0.600959	0.229269	3.58778	6.30738	9.5228	9.80007	11.549	17.0444	9.49895	9.5943	2.77741	5.398	10.6741	2.77741	10.4506
TCGA-63-7020	NA	Lung Squamous Cell Carcinoma		T1	N0	M0	Stage IA	0	4	Alive	10.4759	12.1649	12.873	12.8795	5.00919	4.94592	3.98675	2.26298	2.57319	5.72603	2.29718	0.546543	12.2244	9.5638	0.157233	2.33059	0.941981	1.44741	2.19204	5.09432	4.53032	11.2063	5.01434	2.11744	1.77318	1.02596	5.43106	4.12646	9.31373	12.152	12.0601	15.6729	7.67325	10.8891	1.25202	9.05636	9.35668	2.98345	10.4183
TCGA-63-7021	NA	Lung Squamous Cell Carcinoma		T1	N0	M0	Stage IA	0	4	Alive	10.4331	12.1414	12.6178	12.632	2.06025	1.07704	2.56423	1.07704	1.18157	4.43355	2.84451	0.964343	11.9647	10.115	0.212294	2.48474	1.6868	1.61395	3.34975	4.10182	4.25341	11.3273	5.51429	1.18157	1.27903	0.212294	6.12519	4.99608	9.52251	10.0588	12.7902	15.1269	6.69665	11.2254	2.74568	10.6545	10.0651	4.41222	10.0746
TCGA-63-7022	NA	Lung Squamous Cell Carcinoma		T1	N0	M0	Stage IA	0	4	Alive	11.1221	13.1195	12.6281	12.6481	4.01585	4.21763	3.35438	2.42517	2.35842	4.91358	1.92316	0.887448	12.1271	10.1248	0.313628	1.43285	3.85569	3.81893	1.06539	4.50673	4.21763	9.77224	5.23058	1.72547	2.13737	0.78951	4.29104	5.19754	9.81759	10.2777	12.3781	15.7538	5.69352	11.5845	1.49632	7.02173	9.79726	4.04798	10.2932
TCGA-63-A5M9	NA	Lung Squamous Cell Carcinoma		T2	N1	M0	Stage IIB	0	4	Alive	9.961	11.7279	11.651	11.6782	5.4571	5.47141	6.72375	1.21048	2.02373	1.85929	3.22079	0.524114	11.7869	8.11815	1.21048	1.85929	4.14126	4.67417	0	6.12461	4.14126	10.5874	7.14135	1.85929	2.42774	0.524114	3.52522	5.38331	9.75993	12.427	11.9026	14.7906	5.4571	9.9133	0.524114	8.18482	9.66114	3.07841	10.5956
TCGA-63-A5MB	62	Lung Squamous Cell Carcinoma		T2	N0	M0	Stage IB	2758	3	Alive	9.40708	11.7598	11.562	11.5767	1.28035	1.7165	6.42907	4.20427	3.98745	1.94784	4.18172	0.362663	11.8452	7.17748	0.362663	2.23737	2.47839	2.61926	2.61926	5.17604	4.29107	10.8054	6.81694	3.9345	3.87953	0.652229	3.70082	4.98095	10.8209	12.4095	11.3576	15.8188	8.32685	11.2164	0.362663	7.36424	8.86239	3.98745	9.68917
TCGA-63-A5MG	68	Lung Squamous Cell Carcinoma		T2	N0	M0	Stage IB	1769	3	Alive	11.0992	12.0374	11.6432	11.6829	0.669914	0.259415	4.1169	1.47141	1.12562	3.86716	3.84755	0	10.7028	1.90993	6.61644	0.989113	1.47141	2.12064	2.36088	3.46553	2.4675	10.5279	4.32972	1.90993	1.75014	0.259415	6.06593	3.97952	10.244	10.8178	11.1423	14.5688	6.39794	10.7589	2.94444	5.75465	8.93355	2.24576	10.4221
TCGA-63-A5MH	68	Lung Squamous Cell Carcinoma		T1	N0	M0	Stage IA	1772	5	Alive	13.5378	7.80904	11.1194	11.1841	8.3937	8.4372	5.26343	0.753972	0.42569	3.20745	2.94349	0.22849	9.10547	10.4249	8.92521	1.69194	0.42569	0.599149	0.42569	5.107	5.36904	10.3459	5.96032	0	0.22849	0	7.37579	2.62017	12.6525	11.7032	9.11532	13.1077	8.63947	7.73776	0.599149	7.66277	6.54419	0.89378	9.71923
TCGA-63-A5MI	65	Lung Squamous Cell Carcinoma		T2	N2	M0	Stage IIIA	1399	4	Alive	11.7627	11.4563	11.9169	11.9769	8.05806	7.98132	6.07174	1.50622	0.941346	2.2269	5.07345	0.546126	10.904	8.93165	0.941346	0.546126	1.9111	1.50622	0.941346	6.34106	3.7954	11.5632	6.36542	0.546126	1.25125	0	3.69646	4.52905	9.65266	11.7718	10.2715	14.665	6.6627	10.5606	0.546126	6.96328	7.88912	2.07762	10.1347
TCGA-63-A5MJ	54	Lung Squamous Cell Carcinoma		T2	N1	M0	Stage IIB	1524	2	Alive	9.89901	10.6553	11.5383	11.5501	0.564193	0.968732	5.58192	0	2.12099	3.52711	4.22548	0.564193	10.8837	3.84796	0.564193	0.968732	1.28432	1.28432	3.03182	4.79698	3.58579	10.7369	6.26849	1.54312	1.54312	0	1.95284	4.06974	10.6741	11.595	10.412	15.2847	8.29672	10.2677	1.28432	6.7447	9.07131	4.22548	10.3499
TCGA-63-A5ML	68	Lung Squamous Cell Carcinoma		T2	N0	M0	Stage IB	1163	4	Alive	9.90477	10.364	10.5383	10.5321	1.31594	0.803078	4.57538	0.581638	0.581638	2.57663	6.49394	1.80022	10.5393	9.66421	0	1.69352	0.581638	0.995009	2.89823	5.38256	3.54544	10.0279	4.29429	0	0.319934	0	3.07864	4.54502	8.35307	10.7194	9.8905	13.078	3.60553	9.47986	0	5.56764	6.86967	5.10923	9.93143
TCGA-63-A5MM	69	Lung Squamous Cell Carcinoma		T2	N1	M0	Stage IIB	456	3	Dead	10.6761	11.8061	11.7196	11.7317	0.315942	0.315942	3.77935	2.832	2.29783	4.4947	1.56491	0.315942	12.3094	0.315942	0	0.794497	0.984987	1.30389	4.61489	3.10258	2.61854	10.3893	4.95946	3.46438	3.36504	1.4403	5.256	6.98128	10.4504	10.5268	11.7662	15.9279	8.68585	11.3762	1.4403	4.76533	9.82277	3.87874	10.5711
TCGA-63-A5MN	78	Lung Squamous Cell Carcinoma		T3	N0	M0	Stage IIB	345	1	Dead	9.39815	13.5944	11.6385	11.6467	5.91586	5.80129	2.62086	2.17776	2.08861	1.53496	2.90819	1.66399	11.0473	3.66197	0.346095	1.23608	1.89187	1.78242	1.53496	3.49855	2.17776	10.2083	4.32034	2.34105	2.48773	0.858653	4.8677	5.48057	10.1211	10.2965	11.61	14.7485	4.19782	10.8001	2.55583	4.71225	10.102	2.85512	10.5384
TCGA-63-A5MP	56	Lung Squamous Cell Carcinoma		T2	N1	M0	Stage IIB	769	4	Alive	9.7404	12.3108	12.7649	12.7981	6.65778	6.63914	3.98279	2.49268	2.67101	2.62845	2.90294	0.454448	11.9708	8.03462	0.245044	1.31094	5.52893	5.3957	0.454448	5.16206	4.04883	11.8823	6.70718	1.51161	1.60237	0.637273	4.12734	5.5347	10.2573	10.4318	12.1293	15.7809	6.50148	9.82764	0.454448	7.2538	10.7417	4.01619	10.735
TCGA-63-A5MR	70	Lung Squamous Cell Carcinoma		T2	N0	M0	Stage IB	2367	4	Alive	10.3257	11.6769	10.7871	10.7719	1.61359	1.3798	3.61073	1.10065	1.24696	4.89926	3.68963	0.29737	11.2788	0.754209	0	1.61359	0.543798	0.937803	4.83128	3.78853	2.22108	11.0131	5.07609	0.937803	1.10065	0	7.18425	4.41767	9.37034	11.1754	11.3627	14.722	4.88815	11.3301	2.69903	9.18703	7.92179	2.14846	10.1297
TCGA-63-A5MS	78	Lung Squamous Cell Carcinoma		T2	N0	M0	Stage IB	2025	3	Alive	10.1845	12.272	12.4197	12.4292	7.42618	7.27283	3.48907	2.18829	2.44548	4.03055	1.87509	0.289662	12.0683	9.28959	7.28933	1.95999	0.530778	0.91794	0.530778	4.21459	3.77338	10.8	5.35054	1.95999	2.32261	1.07845	6.27179	5.40456	10.0843	10.8142	12.0019	15.3667	7.93225	10.9384	1.22288	7.23925	9.85069	3.33864	10.6386
TCGA-63-A5MT	74	Lung Squamous Cell Carcinoma		T3	N0	M0	Stage IIB	498	4	Alive	9.36499	11.8372	11.6088	11.6139	6.9795	7.14983	4.67309	2.14612	2.64877	6.87323	1.50841	0.610826	12.1518	5.08516	0	1.75365	0.337501	0.610826	2.30845	3.95384	5.56644	11.1146	5.7613	2.38324	2.45434	1.36815	7.99926	5.62154	9.82225	12.9573	11.9524	16.0986	4.46502	11.1274	2.97319	8.2732	9.56096	3.42653	10.5392
TCGA-63-A5MU	48	Lung Squamous Cell Carcinoma		T2b	N1	M0	Stage IIB	0	4	Dead	8.02007	9.94924	12.2522	12.249	7.05109	6.93471	4.36175	0.733825	1.73146	4.18896	1.86875	0.413075	10.5979	6.02934	0	1.73146	2.80062	2.65634	2.49603	4.31446	3.05197	11.8658	6.07971	1.41013	1.41013	0.413075	4.0515	5.05126	9.66457	13.0346	10.8158	15.2002	7.10767	9.89351	0.996073	8.38448	8.13001	2.21622	9.20808
TCGA-63-A5MV	69	Lung Squamous Cell Carcinoma		T2b	N0	M0	Stage IIA	787	4	Alive	11.6752	12.8127	12.1632	12.2078	5.87681	5.79918	4.34871	1.96242	2.09061	3.90135	2.26379	0.786001	11.1044	2.20834	8.31478	2.02794	1.66579	1.82171	0.786001	4.32283	4.21443	10.1988	5.67686	1.39487	1.82171	0	5.84535	5.85892	10.2287	10.2488	12.0591	15.6142	5.49766	10.8694	2.09061	8.36715	10.749	3.04315	10.3298
TCGA-63-A5MW	76	Lung Squamous Cell Carcinoma		T2	N0	M0	Stage IB	140	4	Alive	12.9377	12.7789	12.0586	12.0755	8.16934	8.19447	5.52222	1.08674	1.4254	7.34985	0.882016	3.43755	11.5809	8.57216	0	0.882016	2.59877	2.45831	0	4.08882	4.08882	11.1154	6.94518	1.4254	1.26599	0.357251	6.85351	5.77262	9.64356	11.2783	10.815	15.3607	5.81644	10.5871	0.357251	8.08676	7.86476	4.0648	10.189
TCGA-63-A5MY	63	Lung Squamous Cell Carcinoma		T1b	N0	M0	Stage IA	6	4	Alive	9.57757	9.55464	11.2987	11.3203	8.86899	8.78511	7.11964	0	0.549237	0.549237	4.87096	0	11.3869	5.40036	1.25697	2.08515	3.35984	2.37011	0	6.59159	6.15833	13.0781	5.5362	0.549237	0.549237	0	1.91834	2.90427	8.67168	12.5627	10.5586	14.1085	7.07075	8.81955	0.549237	7.58409	5.62013	1.91834	7.91009
TCGA-66-2727	55	Lung Squamous Cell Carcinoma		T2	N0	M0	Stage IB	516	4	Dead	10.2911	11.5428	12.2094	12.2274	5.51655	5.69565	6.7723	0.682656	2.21118	2.21118	4.06457	1.14417	12.2762	9.41177	0.682656	2.38837	1.14417	2.21118	2.21118	4.25948	3.64348	10.7013	5.22132	0.682656	0	0	6.10371	3.41704	8.29385	12.5365	13.0819	15.3262	7.413	9.69166	1.14417	7.98484	8.40619	3.33291	9.09485
TCGA-66-2734	62	Lung Squamous Cell Carcinoma		T2	N0	M0	Stage IB	1311	4	Alive	9.57361	11.8797	12.3588	12.306	0	1.52905	6.29139	1.93694	2.51472	5.89396	2.25457	0	12.7421	3.24592	2.51472	0.958269	0	0	2.51472	3.50751	3.09488	10.5992	5.69824	0.958269	1.52905	0.958269	8.67372	4.82509	8.71315	11.1448	13.4532	16.6504	4.44264	10.3624	2.51472	6.98203	8.07547	3.50751	9.10032
TCGA-66-2737	72	Lung Squamous Cell Carcinoma		T2	N1	M0	Stage IIB	61	3	Alive	11.1039	11.739	12.0673	12.059	1.98838	2.23569	6.23972	1.68972	1.98838	3.88035	2.63083	1.07927	11.9313	6.75777	0.455217	1.68972	1.68972	2.11733	2.11733	3.36103	2.86924	9.88386	5.3068	1.51346	0.800726	0.800726	5.19436	4.56257	8.24487	9.68819	12.2625	17.0364	4.95652	10.6331	1.51346	6.36188	7.84951	4.36894	9.68299
TCGA-66-2742	70	Lung Squamous Cell Carcinoma		T2	N1	M1	Stage IV	641	3	Alive	10.567	11.374	12.7336	12.7546	0	0.861412	6.17119	1.78678	1.78678	4.11573	3.19663	0	12.1357	10.1502	0	1.78678	0	0.861412	0	2.09331	3.89587	10.2979	4.84658	0	0	0	5.82129	4.52695	8.36352	10.3073	12.9645	16.6794	7.84366	9.84408	0.861412	6.87022	8.25198	2.91352	8.41966
TCGA-66-2744	71	Lung Squamous Cell Carcinoma		T2	N1	M0	Stage IIB	30	4	Alive	9.227	12.2338	12.914	12.898	1.07672	0	6.68201	3.76249	4.28445	7.16341	1.68637	1.68637	13.6105	7.14469	0	1.07672	3.24855	3.1913	0.798663	3.35665	2.53771	9.99385	6.65579	1.51031	1.84326	1.07672	7.22175	4.72859	9.43474	10.9393	14.0188	17.6802	6.45762	10.1713	2.44279	5.44363	9.74991	4.62431	9.90094
TCGA-66-2753	69	Lung Squamous Cell Carcinoma		T2	N0	M0	Stage IB	31	4	Alive	11.5034	12.246	12.5476	12.5472	0	0	6.83706	1.33999	2.66908	5.37797	2.27164	0	12.8148	10.3448	1.72126	2.484	2.02254	2.66908	2.02254	4.09429	5.17889	11.3779	5.90599	0	0.820277	0	5.72984	4.48806	8.2048	11.2612	13.4743	16.5588	4.91161	9.90876	2.02254	6.59572	9.16819	6.60709	8.90796
TCGA-66-2754	67	Lung Squamous Cell Carcinoma		T2	N2	M0	Stage IIIA	61	4	Alive	8.66523	10.31	12.0778	12.0171	8.15454	8.01872	7.47479	1.7344	2.49949	3.19314	2.76946	1.11351	12.1319	6.14614	0	1.7344	0	1.11351	1.11351	5.769	4.20599	12.2247	7.93887	0	0	0	3.78668	4.11203	8.03801	11.8576	11.5281	16.1657	6.72429	9.18699	0	4.85445	7.4842	8.68168	9.04801
TCGA-66-2755	63	Lung Squamous Cell Carcinoma		T2	N0	M0	Stage IB	28	3	Alive	9.76102	11.8885	11.868	11.846	2.44912	1.54191	6.65893	1.54191	1.54191	1.82743	1.54191	1.18557	13.1369	10.3934	2.2701	1.54191	7.56704	7.76177	0	3.90879	3.48494	11.2739	6.16463	0	0.711287	0	8.77322	3.71238	9.06003	9.89451	13.379	16.2961	5.69992	10.6851	3.31059	7.18012	10.0255	5.2941	9.93358
TCGA-66-2758	71	Lung Squamous Cell Carcinoma		T2	N0	M0	Stage IB	639	4	Alive	9.09327	11.4676	12.5303	12.5337	1.54693	2.61476	6.22255	2.07151	1.54693	4.33768	4.98874	0.714268	12.8595	8.2511	6.62028	0.714268	2.27617	2.07151	2.27617	4.66361	3.71944	10.2353	5.84241	0.714268	0	0	3.91593	3.00848	9.01504	11.5053	13.2337	14.8257	5.22948	9.4055	0	7.95589	10.0783	4.66361	9.62505
TCGA-66-2759	66	Lung Squamous Cell Carcinoma		T2	N2	M0	Stage IIIA	762	3	Alive	10.6616	11.3975	11.4987	11.4709	2.21514	1.49653	4.99855	0.684559	0.684559	2.55033	2.21514	0	12.0447	9.15009	0.684559	0	0.684559	2.21514	4.01616	4.35267	3.05077	10.9253	5.66651	0.684559	1.14693	0	2.21514	4.97088	8.74307	11.362	12.8132	14.9548	5.88977	9.8374	1.49653	8.50342	9.36594	4.39492	9.00077
TCGA-66-2763	63	Lung Squamous Cell Carcinoma		T2	N0	M0	Stage IB	30	4	Alive	12.421	11.674	12.3702	12.372	4.30493	4.52364	5.55286	0	1.55644	3.80135	2.08252	0	12.4627	9.32121	1.19798	2.08252	0	0	0.719922	4.44009	4.30493	10.4997	5.44983	1.55644	1.55644	0	5.36176	3.80135	8.33652	11.2484	12.083	14.8258	6.63457	9.97896	1.19798	5.80743	8.2594	3.33046	9.46156
TCGA-66-2765	64	Lung Squamous Cell Carcinoma		T2	N0	M0	Stage IB	61	4	Alive	8.79846	12.2674	11.1505	11.1292	0.619066	0	5.79856	1.05086	1.05086	3.61512	1.38275	0	13.1337	9.00667	0.619066	1.87947	2.54174	3.08786	5.00365	2.78548	3.08786	10.1626	4.87783	1.05086	1.38275	0	7.22858	4.61934	8.95931	10.7365	12.7087	15.1428	5.98099	10.3649	0.619066	5.1846	9.37479	3.8477	9.79074
TCGA-66-2766	54	Lung Squamous Cell Carcinoma		T2	N2	M0	Stage IIIA	31	4	Alive	10.5338	11.1718	11.4784	11.4708	0.936977	0.936977	6.74874	0	0.936977	1.24596	5.36592	3.13313	12.2388	9.51239	0	1.9044	2.21973	1.9044	3.20643	3.92362	5.08417	9.74158	6.265	0.543254	0.543254	0	2.88783	3.27618	8.218	11.7741	11.1291	14.4072	6.87775	8.53674	0	8.06136	7.75123	6.18565	8.37924
TCGA-66-2767	62	Lung Squamous Cell Carcinoma		T2	N3	M0	Stage IIIB	61	4	Alive	12.2806	12.2401	12.9575	12.9532	1.84376	1.19832	5.84639	1.84376	2.9018	5.2846	2.00756	1.65895	13.0835	6.2166	0	2.52288	4.32115	4.04759	3.5056	3.55941	2.81599	9.83365	4.81706	2.72475	1.65895	2.41027	6.4266	4.22454	9.57502	12.0354	14.0641	15.6579	8.59715	10.5444	2.00756	8.56298	10.6593	4.70217	9.62792
TCGA-66-2768	57	Lung Squamous Cell Carcinoma		T2	N1	M0	Stage IIB	61	2	Alive	9.31321	10.4009	11.4714	11.4473	2.19799	1.88413	6.38428	0.534609	0	7.0343	1.69722	3.10858	12.4293	9.09272	7.3678	2.33255	3.03154	2.67414	5.20492	4.43518	4.37408	10.9614	5.70417	1.22999	0	0.534609	7.08761	6.55228	8.72021	12.1871	12.6858	15.4689	7.7718	9.33241	2.77213	8.2167	6.94258	5.13298	9.63387
TCGA-66-2770	79	Lung Squamous Cell Carcinoma		T2	N0	M0	Stage IB	700	3	Alive	11.0957	11.7895	11.5778	11.6167	0	0	6.28233	0.822395	0	4.22279	2.83728	0.822395	12.3677	7.88801	4.95258	2.27551	2.02622	2.27551	1.72466	3.96333	3.73264	10.0558	5.05616	0.822395	1.72466	0	6.61192	3.81371	8.6894	10.8903	12.6574	15.2432	6.46908	10.6982	0.822395	8.56906	9.12026	5.67079	9.54508
TCGA-66-2771	60	Lung Squamous Cell Carcinoma		T2	N1	M0	Stage IIB	578	4	Alive	9.38543	11.3459	13.1072	13.1263	4.19598	4.43699	6.42023	3.27263	2.6626	4.43699	4.19598	0	13.5876	3.77218	4.34536	2.93822	0.736791	2.32158	1.22214	3.27263	2.80698	10.1146	5.53355	0.736791	0.736791	0	6.00706	4.02934	9.14846	12.4982	15.1182	16.5996	6.88628	10.53	3.8409	6.73202	10.5429	4.64344	8.80799
TCGA-66-2777	71	Lung Squamous Cell Carcinoma		T2	N0	M0	Stage IB	61	4	Alive	9.91699	12.5548	12.785	12.7794	5.35873	5.28749	5.92607	2.15694	2.57105	3.93857	4.3764	0.579412	13.3383	4.59868	0	2.44577	2.89242	3.15508	2.57105	4.3764	3.50831	11.0594	5.67011	3.15508	2.68631	2.44577	6.51485	5.07124	9.67243	11.269	13.2728	15.7937	8.43454	10.815	2.15694	8.49508	9.34086	4.44348	9.92288
TCGA-66-2780	65	Lung Squamous Cell Carcinoma		T2	N0	M0	Stage IB	366	3	Dead	8.81883	13.0122	11.8845	11.9021	0	0.529553	5.0985	0	0.916068	5.98939	1.47193	0	11.6346	8.04915	1.22061	1.47193	0.916068	0.916068	3.36641	3.64738	2.5554	10.413	5.37006	0.916068	0.529553	0.916068	7.19875	2.93588	8.76396	10.7856	11.4643	15.2508	5.91711	10.744	0	7.74359	7.47891	3.69755	9.47554
TCGA-66-2781	67	Lung Squamous Cell Carcinoma		T2	N0	M0	Stage IB	121	4	Alive	10.4559	12.1438	11.926	11.9054	3.06772	3.30178	5.70595	1.98323	2.44113	4.75978	3.06772	0.988843	11.8453	7.53231	5.73291	1.98323	3.43908	3.30178	0.577535	4.18827	3.30178	10.8449	5.69227	0.988843	1.30853	0	2.68151	3.30178	9.17608	11.9107	12.3472	15.4184	8.94919	10.5766	0.988843	6.93778	7.63235	3.78657	9.31302
TCGA-66-2782	71	Lung Squamous Cell Carcinoma		T3	N0	M0	Stage IIB	365	4	Dead	9.09028	12.3195	12.0056	11.9896	2.58368	2.29995	5.42955	0.440169	1.04983	5.79662	1.27921	0	12.7318	6.38835	0	0.776968	0	0.440169	2.82068	3.31021	1.80626	9.9202	5.00173	1.04983	0	0	6.76477	3.41042	8.61344	10.6662	12.5371	14.6518	4.81322	9.65693	0.776968	5.62993	8.73197	4.06157	9.09028
TCGA-66-2783	67	Lung Squamous Cell Carcinoma		T2	N3	M0	Stage IIIB	759	4	Alive	11.138	11.9046	12.9647	12.9485	0.936445	0.542905	6.12913	3.05493	2.47743	4.73263	1.71568	0	12.4481	5.00313	2.59119	2.69663	1.90359	1.24532	3.96541	3.96541	3.78589	9.07354	4.80515	2.59119	1.71568	1.24532	6.87664	4.46058	9.37992	11.3985	13.0763	16.0676	7.40597	11.1153	0.542905	8.74677	9.73274	4.70762	8.85607
TCGA-66-2785	65	Lung Squamous Cell Carcinoma		T2	N0	M0	Stage IB	60	4	Alive	10.1546	12.9316	11.8755	11.8762	7.89037	7.87447	5.71668	1.84844	0.51956	7.40263	1.66339	2.73026	12.5611	4.75548	0.51956	2.01243	0.51956	0.51956	1.20198	4.29582	2.52825	10.1325	4.41788	0	0	0	6.89906	3.51152	8.69096	12.2688	13.2537	14.1757	5.86355	8.50205	0.90075	6.2146	9.74567	3.51152	9.33071
TCGA-66-2786	68	Lung Squamous Cell Carcinoma		T1	N0	M0	Stage IA	790	4	Alive	10.251	12.2011	12.437	12.4412	0.674429	1.1322	5.41676	0	1.75867	4.88783	2.66986	0	12.4109	9.29998	1.47918	1.47918	1.75867	1.99271	4.73479	3.12888	1.99271	10.6035	6.01721	1.47918	1.1322	0	7.46605	4.99956	9.38603	11.4393	12.3588	15.0244	6.96533	10.1756	1.1322	7.69905	9.1385	4.73479	9.97498
TCGA-66-2787	57	Lung Squamous Cell Carcinoma		T1	N0	M0	Stage IA	1217	4	Alive	8.88093	11.3396	12.2837	12.2818	1.039	1.039	6.85765	2.05811	2.64938	4.39514	3.77163	0	12.4463	9.78768	0	2.05811	3.65567	4.24272	1.63673	5.32292	4.32095	10.9965	6.9092	0	1.63673	0	4.53299	5.28439	9.28386	10.8343	14.1226	16.1624	7.90953	10.7008	1.63673	6.85765	10.766	3.87896	9.03392
TCGA-66-2788	56	Lung Squamous Cell Carcinoma		T2	N0	M0	Stage IB	699	4	Alive	8.73266	11.8576	12.2269	12.2381	5.57647	5.33256	6.25805	1.45758	1.85588	4.87678	2.02018	0.522679	12.4346	9.68655	7.66644	2.02018	0.522679	1.20781	2.64142	3.14717	3.2828	10.5244	5.83004	1.20781	0	0.522679	8.03156	3.90418	8.57972	11.3687	13.7255	16.5625	6.19926	10.6799	2.30147	8.23342	8.84514	5.21876	8.79497
TCGA-66-2789	73	Lung Squamous Cell Carcinoma		T1	N3	M0	Stage IIIB	123	4	Dead	11.8776	11.5926	11.9617	11.9729	6.51791	6.22801	5.33918	3.72614	3.13505	3.38588	2.58609	1.41588	12.6668	10.1901	8.09234	1.68899	0.637912	1.07871	0	5.45344	5.4896	9.87	4.79138	1.91853	2.11651	0.637912	7.45164	5.86482	8.69212	11.0451	12.2295	16.1544	7.47437	10.9019	2.29058	6.77393	7.56613	4.14423	9.30791
TCGA-66-2790	72	Lung Squamous Cell Carcinoma		T2	N1	M0	Stage IIB	699	4	Alive	10.9815	11.6328	12.2373	12.237	6.69051	6.55134	6.63856	4.15415	4.26794	7.5151	3.05418	3.28798	12.3362	7.11224	1.29938	2.21819	5.11305	6.16731	0	5.53289	3.48911	10.9584	5.57772	3.17581	3.39205	1.29938	8.46118	5.74428	9.25518	11.8225	13.2672	16.4309	8.38124	11.4444	0.791287	7.35047	9.44559	6.47044	9.15335
TCGA-66-2791	66	Lung Squamous Cell Carcinoma		T2	N3	M0	Stage IIIB	153	4	Dead	9.14269	11.9481	12.742	12.7289	0	0.773763	6.96811	1.64578	0.773763	3.62709	2.39461	1.64578	11.7358	8.94081	1.94069	2.57726	3.54174	3.99133	1.94069	4.05432	3.25046	10.4371	5.55863	0	0	0	6.42906	4.69155	8.63309	10.5937	13.7009	16.5477	5.21707	10.2564	0	8.25824	9.58002	5.18928	9.49459
TCGA-66-2792	58	Lung Squamous Cell Carcinoma		T2	N1	M0	Stage IIB	913	4	Alive	9.54952	10.9194	11.8364	11.8533	5.92349	6.02375	6.23369	3.95973	3.6608	3.74154	3.6608	0	11.9657	9.60047	0	1.67081	0.789085	1.29629	1.29629	5.48152	4.08878	10.2262	7.27243	1.67081	1.29629	0	6.02375	3.74154	8.89594	10.9763	12.4446	16.5138	7.16675	10.7252	1.67081	6.9028	8.24716	3.38732	8.19794
TCGA-66-2793	68	Lung Squamous Cell Carcinoma		T4	N1	M0	Stage IIIB	306	4	Dead	13.5425	11.4308	12.6218	12.5976	5.98995	5.74152	5.87107	0.640187	1.69338	4.28033	1.92321	0	12.7788	11.3201	1.92321	1.69338	2.45108	2.59139	0.640187	5.6157	2.71925	10.8245	6.86562	1.41986	0.640187	1.41986	3.84847	3.60533	8.48117	12.17	11.9904	15.227	7.55113	9.313	0.640187	7.37301	8.69263	5.06155	9.43675
TCGA-66-2794	64	Lung Squamous Cell Carcinoma		T4	N2	M0	Stage IIIB	1645	4	Alive	11.0673	11.4476	13.0224	13.038	1.60257	0.593792	7.13466	2.01979	2.48101	5.59563	4.31039	1.60257	12.4129	8.54589	0.593792	2.19044	2.48101	3.11072	3.19335	4.6102	2.72275	10.4796	5.76731	1.60257	1.33778	1.01322	3.93148	4.45138	10.4562	12.2626	14.0927	15.2739	7.8873	9.47544	1.60257	7.15026	10.5455	5.06993	8.77781
TCGA-66-2795	68	Lung Squamous Cell Carcinoma		T4	N1	M0	Stage IIIB	122	4	Alive	8.81129	11.7121	12.4197	12.3844	1.25045	1.25045	7.50517	2.36106	2.36106	4.69068	4.43878	0	12.5224	8.14836	0	1.25045	3.58895	3.41333	1.91008	5.35739	2.36106	10.8981	4.69068	1.25045	1.25045	1.25045	4.13339	3.8867	8.41054	11.7275	13.1139	17.2419	5.40513	11.1726	1.91008	8.58648	8.5968	5.8808	8.69128
TCGA-66-2800	70	Lung Squamous Cell Carcinoma		T4	N0	M0	Stage IIIB	1492	4	Alive	10.6263	12.4711	11.6888	11.7145	7.30125	7.36038	5.34317	2.10415	2.92578	5.42854	4.43439	0	12.95	3.64939	10.2684	1.79684	2.76001	2.10415	1.40584	6.0835	4.77587	10.5687	6.71331	1.79684	2.35735	1.79684	4.19551	5.91623	9.81526	9.70694	11.5627	15.8649	8.31547	11.9663	0	8.58706	10.8032	3.74124	10.3851
TCGA-68-7755	60	Lung Squamous Cell Carcinoma		T1b	N1	M0	Stage IIA	83	4	Alive	9.54009	10.5887	12.3031	12.2966	6.01723	5.99746	4.05093	1.74456	1.46634	3.97207	3.56962	1.12132	10.801	1.9777	1.12132	0.371688	5.60307	5.22648	3.11112	4.59785	4.50754	12.7475	5.71222	1.30412	0.911958	0	3.41921	5.04576	9.62092	11.0593	10.5428	16.5317	6.87854	10.5575	0.371688	7.0483	8.38349	1.74456	10.5103
TCGA-68-7756	84	Lung Squamous Cell Carcinoma		T4	N1	MX	Stage IIIA	202	3	Alive	9.45723	13.2083	12.5819	12.5936	2.90744	3.01375	2.90744	0.968128	1.33918	4.07678	1.54231	0.252488	11.1298	4.62739	0	0.819702	3.59611	3.50183	2.66796	3.54974	3.04752	10.6706	5.04179	1.22578	0.968128	0.654235	4.91947	4.46196	9.17882	10.5624	11.1346	15.8944	5.67013	10.9983	1.72033	8.46085	8.91295	3.01375	10.8586
TCGA-68-7757	74	Lung Squamous Cell Carcinoma		T1b	N0	MX	Stage IA	211	4	Alive	10.7685	11.0583	11.8476	11.8611	5.78065	5.7535	1.60862	0.751207	1.24269	3.95587	1.24269	0	10.107	7.58334	0.227495	0.59684	2.25023	2.02659	0.890641	4.21664	2.76706	9.88262	5.09319	1.43723	1.52547	0.227495	4.51491	3.8573	9.36509	10.094	11.2322	16.5191	5.74892	10.9549	0.59684	7.24943	9.21353	2.87177	10.7067
TCGA-68-8250	66	Lung Squamous Cell Carcinoma		T1a	N0	MX	Stage IA	244	4	Alive	10.6115	12.9027	13.1291	13.144	8.74205	8.8133	3.64344	3.17751	3.22896	4.42822	2.39782	1.10409	12.3106	1.92295	9.35132	1.30924	1.30924	1.40181	0.219381	4.76963	3.54537	11.2059	5.00919	3.20347	2.98145	2.48505	3.66227	6.28588	10.3605	10.8462	11.6296	16.6622	8.39318	11.1637	0.409762	5.97912	10.283	2.82307	11.1411
TCGA-68-8251	78	Lung Squamous Cell Carcinoma		T2a	N0	M0	Stage IB	96	3	Alive	11.1372	12.3634	12.8745	12.8821	0.733059	0.733059	3.05029	0.870029	0.581708	3.07883	2.10796	0	9.95841	8.94346	0.220998	1.21681	0.733059	0.412597	1.93137	3.55583	3.40617	10.8918	4.67242	1.31607	1.49618	0.412597	4.22595	4.383	9.76611	9.98505	10.971	15.7589	5.67691	10.5324	1.31607	6.87701	10.5281	3.07883	11.2459
TCGA-68-A59I	73	Lung Squamous Cell Carcinoma		T3	N1	M0	Stage IIIA	121	4	Alive	10.6206	12.647	12.9052	12.9116	4.54892	4.0361	4.79923	3.00044	3.08224	5.10343	0.765742	0.302658	10.7248	1.26333	8.11077	0.552701	1.5197	2.01235	0	3.26849	2.24325	10.0537	5.03318	2.61709	2.09349	0.951333	3.52402	5.74824	10.0597	9.76216	11.3373	15.9835	6.89329	10.4778	0.552701	4.33199	10.4162	3.60927	9.90529
TCGA-68-A59J	74	Lung Squamous Cell Carcinoma		T2a	N0	MX	Stage IB	104	4	Alive	8.9975	11.5364	11.4425	11.466	1.00016	1.00016	4.29309	2.20189	3.07067	2.20189	3.65565	0	11.8385	7.34195	4.7552	1.26322	1.48564	1.48564	4.17023	5.24063	3.03591	10.5437	4.58527	1.58518	1.67829	0.678194	4.41985	5.40631	9.47484	12.4156	11.1228	15.0358	4.70075	10.3243	0.84814	6.59128	8.03485	3.35079	10.2332
TCGA-6A-AB49	73	Lung Squamous Cell Carcinoma		T2	N0	MX	Stage IB	0	3	Dead	11.0428	12.8863	11.9822	12.0042	0.216246	0.216246	3.9741	1.77636	1.47445	1.38795	2.5083	0	12.6536	0.854822	5.44925	1.63329	0.854822	1.7066	1.90652	4.51289	4.86478	11.979	6.96052	0.978374	1.29594	0.570581	6.04099	5.66232	9.72383	11.6138	10.2238	16.366	6.99567	10.3072	2.66365	6.76417	8.53899	2.8692	10.7671
TCGA-70-6722	47	Lung Squamous Cell Carcinoma		T3	N1	M0	Stage IIIA	0	1	Alive	10.3562	12.7844	11.2555	11.2632	2.71047	2.44261	1.0766	2.51438	3.17644	5.20035	0	0.353059	10.4745	6.36175	0.873261	0.873261	1.41338	0.873261	2.36709	3.17644	3.34338	9.95654	4.97725	1.0766	0.873261	0.636481	5.78311	5.2642	9.47274	10.1425	10.4949	17.6636	5.85399	10.9706	1.41338	5.61374	9.85221	3.52809	10.0172
TCGA-70-6723	65	Lung Papillary Squamous Cell Caricnoma		T3	N0	M0	Stage IIA	0	1	Alive	10.4072	8.3066	10.7607	10.8025	0.333648	0.832355	2.74939	0.333648	0.333648	2.57137	2.50679	0	10.2551	6.82202	0	1.4964	2.43918	2.57137	2.957	5.56422	4.42998	10.5992	6.52871	1.62367	0	1.62367	6.51646	2.69245	8.17121	11.3361	9.77056	15.4795	5.56422	8.33942	0.333648	9.03555	7.65357	5.96962	7.5452
TCGA-77-6842	79	Lung Squamous Cell Carcinoma		T2	N1	M0	Stage IIB	899	4	Dead	10.3246	14.3929	12.4004	12.4264	8.25267	8.31134	3.9282	0.554731	1.06632	2.09837	2.04473	0.554731	12.4459	10.9762	7.86289	1.35782	1.60021	1.67273	0.209513	6.95428	5.53863	11.9944	6.65418	0.209513	0.833086	0.392424	6.41089	5.18902	9.63083	11.0113	12.8297	14.748	6.34307	10.1378	1.74178	10.2095	10.789	4.48626	10.1306
TCGA-77-6843	74	Lung Squamous Cell Carcinoma		T1	N1	M0	Stage IIA	2224	2	Dead	8.7003	10.9117	12.5961	12.6298	5.27327	5.05936	3.90369	1.19308	0.243393	1.83706	5.44742	0.795011	12.2135	1.97833	10.1345	1.40814	7.41777	7.77932	1.90942	6.10459	4.64813	11.4242	6.12373	0.795011	1.50474	0.795011	6.3388	5.00259	9.17916	11.6	11.0469	15.1177	7.49328	10.7889	0.940252	9.19553	9.93603	2.74351	9.78675
TCGA-77-6844	74	Lung Squamous Cell Carcinoma		T3	N1	M0	Stage IIIA	2284	4	Dead	13.1926	13.0539	12.1316	12.1205	8.92047	8.86351	4.1262	4.09421	4.30449	4.69406	2.83301	0.820242	12.8169	11.1573	8.65461	1.10337	0.820242	0.820242	1.87969	5.0346	5.75043	12.4407	6.63507	4.8554	4.53639	3.2936	5.7909	5.43007	11.0397	10.8984	11.9352	16.4573	8.30941	13.0535	1.10337	9.87496	10.79	3.1763	9.69141
TCGA-77-6845	69	Lung Squamous Cell Carcinoma		T3	N0	M0	Stage IIB	708	4	Dead	9.15101	11.6916	11.8632	11.8688	3.75545	3.9625	4.28245	0.673997	1.3154	2.66889	3.65672	0	12.7136	1.13157	3.90631	2.52704	6.2026	6.22574	2.97234	6.5065	5.95507	12.5752	7.74271	1.13157	0.376005	0	4.99844	5.05121	8.94507	11.7076	10.6748	14.771	4.97131	10.1338	1.13157	6.88644	7.89664	2.36972	9.20004
TCGA-77-7138	67	Lung Squamous Cell Carcinoma		T2	N0	M0	Stage IB	340	3	Dead	8.53495	11.8981	11.7715	11.7747	0.237307	0.237307	3.71784	0.619525	0.778342	4.26578	2.96237	0	11.0184	8.34097	0	0.619525	1.88043	2.01415	3.59514	2.92889	2.66986	11.1281	4.7604	0.778342	0.619525	0	5.67415	5.35297	9.50878	9.44285	11.1585	15.1935	3.71784	10.3793	1.05154	8.21729	7.89636	2.40353	10.8383
TCGA-77-7139	56	Lung Squamous Cell Carcinoma		T2	N1	M0	Stage IIB	2737	4	Alive	9.63367	12.1511	13.4582	13.4672	5.91397	5.87806	5.65854	1.31172	0.671703	4.42337	4.13772	1.62074	11.3506	6.678	0	1.75352	6.59636	6.60956	1.62074	4.74381	4.72775	12.2747	6.55147	0.91795	1.12823	0.374596	2.09127	5.00585	10.1314	11.3508	11.9222	15.9556	6.30329	10.5669	1.62074	8.61272	10.549	3.1707	9.77413
TCGA-77-7140	69	Lung Squamous Cell Carcinoma		T2	N1	M0	Stage IIB	632	1	Dead	11.2103	10.3847	11.6846	11.6759	8.83926	8.91819	3.88885	0	0.303492	3.04579	4.1394	0.303492	10.4065	10.3238	8.31929	1.39994	1.92962	1.83811	0.303492	5.23872	4.40156	10.3595	7.58181	0.303492	0.554104	0	1.52257	4.1201	9.43786	11.4127	9.41479	15.5566	5.51471	10.2586	0.303492	8.07564	7.29397	1.83811	10.2666
TCGA-77-7141	64	Lung Squamous Cell Carcinoma		T2	N0	M0	Stage IB	15	4	Alive	11.599	11.9147	14.3582	14.3719	2.77195	2.73031	3.97912	2.81243	2.96385	5.60906	3.1648	0.66269	11.3315	10.3704	0.473722	1.23904	4.29697	3.92478	2.59764	5.1692	4.78791	11.6356	4.89544	3.03399	2.59764	1.35318	5.03881	6.676	11.8686	11.4142	10.9544	16.256	8.19811	10.6532	0.829749	6.77916	9.69777	3.97912	9.55374
TCGA-77-7142	59	Lung Squamous Cell Carcinoma		T2	N0	M0	Stage IB	1286	4	Alive	10.1262	12.1545	14.1673	14.1737	0.981991	0.981991	3.21554	1.9729	3.05553	3.35956	2.77634	0.572982	12.4665	8.15123	0	1.5609	2.66983	1.9729	2.42985	4.39173	4.91914	12.4992	7.07776	3.55177	3.05553	2.55482	4.98725	5.90687	10.0399	11.7937	11.6204	16.2349	6.84671	11.1814	1.9729	6.33924	9.87593	4.39173	11.2732
TCGA-77-7335	62	Lung Squamous Cell Carcinoma		T4	N2	M0	Stage IIIB	2133	3	Dead	11.2608	12.4469	13.5098	13.5261	0.183569	0.492694	2.88312	0.859285	1.53588	5.42385	1.39412	1.23689	10.3452	8.14931	0.183569	0.963348	3.55084	3.2957	1.60186	4.32168	3.63203	10.8002	4.36032	0.492694	1.31765	0.625513	5.70848	4.00554	10.619	10.2161	11.9127	15.7731	3.41061	10.0355	1.23689	8.65287	10.0446	3.96851	10.4268
TCGA-77-7337	65	Lung Squamous Cell Carcinoma		T2	N1	M0	Stage IIB	3253	4	Dead	10.8708	12.4001	12.7796	12.7786	0.468673	0	2.62802	1.22862	1.10535	6.29173	1.22862	0.656042	10.4876	6.39075	5.19758	0.970552	0.253285	0.970552	2.27452	3.29693	3.08488	11.1171	4.34934	0.468673	1.54556	0	3.14871	4.0977	9.91296	10.192	11.0769	16.4378	5.14377	10.6987	0.253285	5.74893	8.83301	3.66755	10.1358
TCGA-77-7338	64	Lung Squamous Cell Carcinoma		T2	N0	M0	Stage IB	5	2	Dead	9.82891	12.4567	12.8143	12.8224	7.04223	7.00729	3.24805	1.15962	1.15962	4.01962	2.0059	0.349613	10.3942	10.6736	0	1.06824	2.42962	2.66613	1.90388	3.56458	4.69788	11.2889	4.9932	0.866042	0.970681	0.866042	4.21335	4.92321	9.45625	10.4614	11.2695	15.4764	4.43986	10.2262	0.970681	8.47397	9.35356	3.11738	10.4329
TCGA-77-7463	75	Lung Squamous Cell Carcinoma		T2	N0	M0	Stage IB	1423	4	Dead	12.0195	12.1154	13.6822	13.6936	6.65118	6.63533	4.5352	2.24316	2.48877	4.91722	2.96526	0.5254	12.2891	8.2276	0.286486	1.86235	1.46327	1.94698	1.06924	4.77399	5.09464	11.7981	6.59328	2.64892	1.86235	1.3435	4.56228	4.71489	9.98098	11.7981	12.0922	15.2051	7.96256	10.8548	2.54415	10.2604	10.3373	2.79306	10.6375
TCGA-77-7465	58	Lung Squamous Cell Carcinoma		T2a	N1	M0	Stage IIA	479	2	Alive	11.4147	12.2536	13.4836	13.4948	1.37843	1.51929	4.68917	1.04724	0.847937	2.39678	3.12641	0.616624	11.7493	11.1979	0.341009	1.51929	7.12846	7.36619	0.847937	4.481	4.68917	11.686	6.9219	0.616624	0.616624	0	6.88983	3.5442	9.99563	11.8919	12.9247	15.176	8.20509	10.0065	1.64761	6.30121	11.3124	3.81408	11.653
TCGA-77-8007	68	Lung Squamous Cell Carcinoma		T2	N1	M0	Stage IIB	198	2	Dead	8.06449	14.9745	13.1707	13.1554	0	0	3.83566	0	0	1.10739	1.44987	0.657439	10.4533	1.10739	0	0.657439	1.10739	1.44987	1.72645	2.63122	4.44507	11.9006	6.13491	0.657439	1.10739	0.657439	5.15529	5.56018	9.94858	9.5613	12.6484	15.4586	9.80794	10.1973	2.15823	5.03344	9.77884	3.08825	11.2438
TCGA-77-8008	68	Lung Squamous Cell Carcinoma		T2	N0	M0	Stage IB	2639	4	Dead	8.69437	12.6147	12.4738	12.496	5.88798	5.92692	2.28937	0.97974	0.97974	2.60326	0.282173	0.147973	9.44351	10.3187	0.147973	0.97974	1.75543	1.75543	0.898478	2.08419	3.02304	10.6652	4.57885	0.97974	1.1297	0.622987	4.66122	3.36304	9.33574	8.70785	10.7451	15.8107	4.95044	11.0462	0.622987	6.96202	8.6266	2.86091	10.8272
TCGA-77-8009	68	Lung Squamous Cell Carcinoma		T2	N1	M0	Stage IIB	1641	4	Alive	10.2071	10.0816	11.8272	11.8324	0.457867	1.2062	3.23327	0.641791	0.247022	2.91388	2.76329	0.457867	9.93522	10.1117	0.247022	1.2062	5.35634	5.3629	3.75623	5.631	4.47833	11.3136	5.45177	0.951421	0.457867	0.247022	2.12485	7.51196	10.3979	10.7263	10.1654	14.341	4.94864	9.32294	0.641791	8.05936	6.88609	5.66856	9.69438
TCGA-77-8128	60	Lung Squamous Cell Carcinoma		T2	N2	M0	Stage IIIA	1150	2	Dead	10.3801	12.3322	12.616	12.6148	3.07062	2.55319	3.57377	2.6459	2.60029	4.44894	3.47614	0.256736	10.4969	5.48619	0	1.73867	2.60029	1.97144	1.35512	3.62021	5.10039	11.1047	6.97555	1.97144	1.65191	0.663862	3.13601	3.92774	10.8405	10.8937	9.95307	16.9113	6.82507	11.378	0	8.18785	7.94037	4.10149	10.0276
TCGA-77-8130	69	Lung Squamous Cell Carcinoma		T2	N1	M0	Stage IIB	2522	4	Alive	10.3916	11.643	11.6831	11.6734	0	0.326792	3.23102	0.593059	0.817757	2.92785	1.33647	0.326792	9.61237	8.78399	0	1.18339	1.71721	1.33647	2.4119	1.71721	3.06564	10.5352	4.41533	0	0.326792	0	4.84349	3.99991	8.91741	10.3322	9.4712	16.4723	4.56228	10.7546	1.18339	6.86944	6.55137	2.7209	10.9079
TCGA-77-8131	72	Lung Squamous Cell Carcinoma		T2	NX	M0	Stage IB	383	4	Dead	10.1772	12.9273	13.0007	13.0333	2.36692	2.25355	3.04914	3.4431	3.39044	4.90587	0.933305	0.722245	11.8004	2.69106	0.333308	0.831632	0.60388	0.722245	1.79454	3.29815	2.88118	10.9726	4.76128	2.36692	2.25355	0.722245	4.80887	6.13202	10.6213	9.94013	12.739	15.9703	7.28808	10.6551	2.21368	5.53457	11.2571	3.33578	10.5891
TCGA-77-8133	74	Lung Squamous Cell Carcinoma		T1	N1	M0	Stage IIA	1640	2	Dead	10.2704	12.8996	13.1472	13.1682	0.581449	0.220887	4.21239	2.53557	3.10613	4.74471	2.53557	0.581449	10.9164	8.62609	0.220887	0.869676	4.74471	4.75359	1.65574	3.84815	3.74511	10.6319	6.01934	2.86535	2.7983	1.49567	4.47104	5.47617	11.6862	11.4883	12.5558	15.9301	6.53129	11.4069	1.65574	8.51694	11.5839	4.07752	10.3439
TCGA-77-8136	74	Lung Squamous Cell Carcinoma		T2	N1	M0	Stage IIB	1189	2	Dead	9.80757	12.5077	12.3199	12.3237	6.7011	6.77004	3.29927	1.52408	0.954581	4.91708	2.12104	0.851211	9.9677	10.0466	0.34256	1.05104	0.619188	0.487494	0.619188	3.97639	4.16062	10.8495	5.232	1.14145	1.22652	0	4.89775	4.25477	9.57795	9.41646	12.0735	16.2607	4.37144	10.4872	1.65262	5.76019	9.98821	2.94488	10.35
TCGA-77-8138	74	Lung Squamous Cell Carcinoma		T2	N0	M0	Stage IB	539	4	Dead	9.85321	12.6269	11.8026	11.7971	4.91161	4.82251	2.03213	1.61356	1.48674	7.33933	1.34769	0.330566	10.2864	5.42538	0	0.825804	0.825804	1.0215	1.48674	3.16715	2.62062	10.4928	4.4157	0.330566	0.599332	0	5.50116	3.65396	9.17639	10.7416	10.8948	16.0687	2.94396	11.1258	2.49445	8.33832	7.05638	2.49445	10.5103
TCGA-77-8139	72	Lung Squamous Cell Carcinoma		T3	N0	M0	Stage IIB	3166	2	Alive	12.1919	11.978	11.9703	11.975	6.87209	6.83807	2.5761	0.994688	0.581423	3.11986	0.319805	0.581423	10.7272	9.91492	6.97528	1.31555	1.31555	0.994688	0.319805	2.94493	2.51477	11.0056	4.98969	0.994688	1.16402	0	2.74582	4.31182	9.15114	9.64758	11.9879	16.5192	3.27585	11.2515	0.802803	6.05021	7.97096	2.99069	9.64266
TCGA-77-8140	66	Lung Squamous Cell Carcinoma		T2	N1	M0	Stage IIB	351	4	Dead	10.7277	12.0563	12.4625	12.4796	8.42608	8.46661	3.93746	1.46402	2.0054	2.0054	2.32769	0	10.5008	9.67829	8.38004	0.587365	3.21587	3.36405	1.17393	4.11531	4.56148	10.9005	5.72816	1.32625	1.58976	0.587365	5.6291	5.16687	9.72829	11.0172	11.5425	15.8295	4.63626	9.98911	1.17393	8.57893	9.45427	2.09297	10.3498
TCGA-77-8143	76	Lung Squamous Cell Carcinoma		T2	N2	M0	Stage IIIA	803	4	Dead	8.93438	11.9733	11.8066	11.849	8.08353	7.82234	3.97526	1.30615	0.796099	3.90608	5.29619	0	11.5925	7.38738	4.66113	0.796099	1.30615	0	3.59048	5.21271	6.20757	12.1024	6.04009	0	0.796099	0	4.43424	4.27873	9.71257	12.7328	11.5636	15.027	5.58885	9.14607	2.93123	8.90365	9.65179	2.78475	10.4269
TCGA-77-8144	70	Lung Squamous Cell Carcinoma		T2	N0	M0	Stage IB	833	2	Alive	9.05445	12.6488	11.3807	11.3685	6.11895	6.23884	3.70532	0	1.7041	3.32669	0.809624	0	11.4642	5.52874	5.64181	0	2.81189	2.00397	6.96814	2.9588	4.13427	11.6307	5.59764	1.7041	0	0	5.24355	4.77328	9.4688	10.9758	11.2786	16.1205	3.70532	10.1258	0	6.76346	7.45647	3.43106	9.60333
TCGA-77-8145	73	Lung Squamous Cell Carcinoma		T4	N1	M0	Stage IIIB	212	2	Dead	10.9703	11.9219	11.364	11.3719	6.0165	6.02683	3.02387	1.16389	0.948941	3.76141	1.43607	0	10.3722	9.02032	7.46643	1.16389	0.551124	1.06041	0.551124	4.18693	4.38196	10.1699	5.81268	1.16389	1.26044	0.389734	5.26785	3.8877	9.50871	9.81026	10.5408	15.6456	5.90144	10.8864	0.696264	7.92892	8.07795	4.18693	10.7209
TCGA-77-8146	72	Lung Squamous Cell Carcinoma		T1	N0	M0	Stage IA	2183	2	Alive	9.40274	12.5296	11.6922	11.7085	0	0	2.58036	0.655095	1.10396	4.02909	1.10396	0.252867	10.3587	5.53614	0.467954	0.252867	0.467954	0.252867	1.22713	4.17393	3.79029	11.0929	4.5255	0.252867	0.655095	0.467954	4.73719	4.51345	9.61499	11.24	10.7587	14.7481	6.53846	9.67809	0.969283	8.50792	8.90265	1.54386	10.8713
TCGA-77-8148	68	Lung Squamous Cell Carcinoma		T3	N1	M0	Stage IIIA	293	4	Alive	9.1908	12.1846	12.1874	12.1938	7.51509	7.56635	4.68973	1.96134	2.30097	3.85175	3.11254	2.03596	10.1103	5.85427	0.499232	1.16375	3.11254	2.88921	2.03596	4.38171	3.57975	11.2543	5.99653	1.16375	1.71107	0.499232	4.00821	3.39364	9.74014	10.8468	11.4457	16.1869	4.64275	10.71	1.51631	6.82869	9.16349	3.24427	9.94373
TCGA-77-8150	64	Lung Squamous Cell Carcinoma		T3	N1	M0	Stage IIIA	1655	2	Dead	8.93385	11.723	12.4733	12.4747	6.36011	6.34448	4.2479	0.669164	0.914737	2.43992	1.47012	0	11.2277	4.53173	0	1.30765	4.0565	3.42458	2.18298	4.45617	3.11636	10.9748	6.31805	0.669164	0.373036	0.669164	4.0044	3.61033	9.65879	10.7291	12.4021	15.2233	8.56602	9.72065	0.669164	7.20318	10.1541	1.74872	10.3666
TCGA-77-8153	77	Lung Squamous Cell Carcinoma		T2	N0	M0	Stage IB	1684	3	Alive	10.4869	11.3396	12.2273	12.2287	7.98438	7.92669	5.13735	0.451755	0	1.83751	3.4977	0	10.4813	9.47303	0	1.68087	4.27688	3.75509	3.58869	4.22108	5.48403	11.3154	7.94833	0	0.451755	0	4.00682	3.63213	9.36937	10.9179	10.8603	15.1708	5.71365	9.86365	0	8.70219	9.33281	2.78309	10.4578
TCGA-77-8154	67	Lung Squamous Cell Carcinoma		T1	N0	M0	Stage IA	1092	4	Alive	10.5946	11.9211	11.3972	11.4183	0.96075	0.558915	3.62712	1.2747	0.558915	3.87987	4.90028	0	11.3791	4.65141	0	1.75095	2.7394	2.63338	2.63338	4.05436	3.51217	12.0271	5.62242	0.96075	0.558915	0.558915	2.51894	4.05436	9.55894	12.0239	10.9362	15.3216	4.44752	10.5539	0	6.69594	8.35527	1.2747	10.4163
TCGA-77-8156	60	Lung Squamous Cell Carcinoma		T2a	N0	M0	Stage IB	10	2	Alive	9.88439	12.3512	12.1577	12.1701	6.70406	6.77886	2.9017	1.51068	1.91616	1.65887	3.39992	0.692859	11.0722	5.89642	0	1.34552	3.12202	3.12202	0.944653	3.8018	3.52108	10.4787	5.09972	1.65887	1.34552	0.692859	3.3131	5.29359	10.1367	9.54605	13.2894	16.2649	4.16618	10.0412	1.15896	5.55238	10.7976	3.3131	10.4646
TCGA-77-A5FZ	64	Lung Papillary Squamous Cell Caricnoma		T4	N0	M0	Stage IIIB	3838	4	Dead	10.2405	12.3746	12.5778	12.6222	0.557139	0.557139	4.06954	3.01261	2.88033	2.25423	4.86023	0.771483	12.4595	2.88033	1.27145	1.12325	0.305298	0	0	4.1674	2.8334	10.1578	4.42651	2.96985	2.8334	0	5.77436	6.05566	11.6719	9.49146	12.9251	15.1214	7.89535	11.4202	2.4536	3.17199	11.9415	2.8334	11.3334
TCGA-77-A5G1	75	Lung Squamous Cell Carcinoma		T3	N1	M0	Stage IIIA	3714	4	Alive	9.7426	12.2385	11.8965	11.9211	8.14839	8.24747	3.32796	2.59517	2.16274	6.21681	1.98404	0	11.3525	4.92534	3.32796	1.14872	1.54236	1.70508	0.231287	4.26736	2.85992	11.0566	4.13083	2.16274	2.41874	0.605633	5.28837	4.8227	10.7169	11.4916	11.3455	14.3981	7.79218	10.46	1.25765	7.43872	9.87379	2.2177	10.4641
TCGA-77-A5G3	63	Lung Squamous Cell Carcinoma		T2	N1	M0	Stage IIB	3576	4	Alive	9.74752	9.54743	11.5351	11.5741	2.51733	2.02058	5.49808	0.98027	0.761185	2.74374	6.31075	0.353835	9.68872	7.18935	0.637755	1.48887	5.23077	5.26246	1.48887	4.81964	4.38361	10.6686	7.84133	0.874883	0.761185	0.187737	5.41122	4.00085	9.66471	11.8908	10.2202	14.0594	4.88895	9.38749	1.07848	8.10798	8.40983	3.42336	9.86268
TCGA-77-A5G6	66	Lung Squamous Cell Carcinoma		T2	N2	M0	Stage IIIA	678	2	Dead	12.7228	11.0773	11.596	11.6336	3.51415	3.01599	6.11665	0.875009	0.50285	1.41578	6.37766	0	11.7388	9.07399	0.50285	0.50285	2.93963	2.68283	0	6.03643	4.14408	11.5786	6.92004	1.17058	0.875009	0	6.44826	4.44959	9.56661	12.2615	10.583	13.9482	6.54807	9.65731	0.50285	6.72341	8.97225	2.24886	9.86576
TCGA-77-A5G7	63	Lung Squamous Cell Carcinoma		T1	N0	M0	Stage IA	180	2	Dead	10.4002	11.3529	11.9714	12.0002	8.01507	8.04852	4.9322	1.77703	2.44622	2.44622	7.08868	0	12.0866	8.54838	6.77899	1.59582	0	0.490093	2.44622	4.53912	3.62375	11.8383	5.72193	1.38854	2.44622	0.490093	5.57051	5.50776	10.5764	12.9819	11.3322	15.0205	7.18808	10.7269	0.855247	7.31445	9.25893	1.77703	10.1093
TCGA-77-A5G8	70	Lung Squamous Cell Carcinoma		T3	N0	M0	Stage IIB	1290	4	Alive	9.31514	11.2626	11.2583	11.2957	0	0	3.19026	1.42937	1.01147	3.79379	4.96072	0.746152	10.9795	5.87213	0	2.01718	0.746152	0.746152	1.753	4.36752	3.52335	10.6452	5.74124	1.42937	1.60024	0.420785	5.05191	4.34365	9.51868	11.9683	11.1504	14.8785	6.40917	11.3897	1.753	8.02839	8.33264	2.82697	9.97363
TCGA-77-A5GA	76	Lung Squamous Cell Carcinoma		T2a	N0	M0	Stage IB	36	3	Alive	9.76457	12.1253	11.9161	11.935	0	0.401837	5.79707	3.06821	2.82834	2.82834	7.43861	0.715786	11.1543	0.715786	1.19204	1.54949	2.37169	2.18049	1.38181	4.49311	2.76158	10.6524	4.85516	2.69158	2.61801	0.715786	4.36405	5.38512	10.7725	10.653	10.9235	15.3458	6.37893	11.1713	1.54949	7.15303	9.34955	2.37169	9.97672
TCGA-77-A5GB	90	Lung Squamous Cell Carcinoma		T2a	NX	M0	Stage IB	937	2	Dead	9.67007	12.3782	11.5981	11.6511	0	0.368909	3.2403	1.79772	1.85694	4.23066	2.02128	0.196214	10.8973	1.85694	0	0.90622	0.523124	0.662436	0.662436	2.77136	2.38542	9.65685	3.78874	1.91383	2.16881	0.368909	5.45871	4.88532	10.2227	10.429	11.0945	14.947	3.67816	11.0134	1.45852	4.38952	9.26837	2.74025	10.4871
TCGA-77-A5GF	70	Lung Squamous Cell Carcinoma		T2a	N1	M0	Stage IIA	722	4	Alive	8.5288	11.3666	11.8842	11.9155	1.69259	1.51617	4.4238	1.77332	1.92237	2.29473	5.90172	0.639779	10.8694	7.4507	0	1.31513	1.77332	1.84977	1.84977	4.50878	2.29473	10.3534	4.68605	0.639779	1.20302	0	1.77332	4.48501	9.60233	11.0664	10.3581	14.4972	6.75693	9.51369	0.246141	5.66306	8.22858	2.40018	9.19812
TCGA-77-A5GH	81	Lung Squamous Cell Carcinoma		T2a	N0	M0	Stage IB	713	3	Alive	9.71444	12.8406	12.0484	12.0735	8.03093	8.0178	3.5623	0.917421	1.31105	2.36385	1.93143	0.199277	10.6369	1.22225	4.88692	0.671285	1.75273	1.61998	0.199277	4.61774	2.88152	10.8734	4.51867	1.47377	1.61998	0.374338	5.55207	4.16076	9.78469	10.8489	10.7877	15.3078	5.03114	10.0995	0.799596	8.47774	8.66206	2.48331	10.154
TCGA-79-5596	NA	Lung Squamous Cell Carcinoma		T3	N1	M0	Stage IIIA	0	4	Alive	10.6637	12.5113	12.3905	12.3972	7.71502	7.42532	3.61384	0	1.69978	6.25409	2.72711	0	10.5547	11.3326	9.18548	2.72711	5.07054	5.65728	3.74059	3.9649	4.86327	11.8347	6.4148	0	0	0	4.80644	5.55749	9.63023	10.1842	12.577	15.8176	8.19073	10.033	1.08696	8.42584	12.0042	3.61384	9.82877
TCGA-85-6175	63	Lung Squamous Cell Carcinoma		T3	N0	M0	Stage IIB	0	1	Alive	10.793	12.5003	11.3396	11.3757	0	0.401199	1.38019	2.32411	2.57758	7.11248	0.849208	0.849208	9.24846	1.0855	0	0.2145	0.849208	0.849208	0.71476	2.4564	2.61581	8.50495	3.70296	1.46641	1.28849	0.71476	3.8222	4.73598	9.33981	9.55585	9.58776	17.6199	5.22453	10.657	0	4.86061	8.54451	3.43008	10.101
TCGA-85-6560	59	Lung Squamous Cell Carcinoma		T1b	N1	M0	Stage IIA	11	4	Alive	12.308	12.4101	11.8898	11.9119	9.85335	9.80354	4.17481	4.22832	3.49014	4.75129	1.24177	0	10.6302	2.53034	5.31829	0.750556	3.49014	2.69143	0	4.27991	4.32972	10.2074	6.1694	1.60754	0.750556	0	1.24177	5.58762	9.96099	9.41523	11.2097	17.7256	7.32201	9.60165	0	6.11362	10.1065	6.56216	10.7011
TCGA-85-6561	66	Lung Squamous Cell Carcinoma		T2a	NX	M0	Stage IB	24	4	Alive	9.72179	12.3322	12.3053	12.3221	0.307053	0.775289	2.26148	1.94341	1.41156	5.4493	0.775289	0.560084	9.42847	4.62748	2.52194	0.307053	1.75351	0.962519	2.18829	3.18015	2.88826	9.29974	4.93768	1.12822	0.560084	0.307053	2.84129	3.42281	9.59877	10.0691	10.4479	17.7715	6.02846	9.90497	0.307053	7.27987	10.1821	2.58032	8.84604
TCGA-85-6798	57	Lung Squamous Cell Carcinoma		T3	N1	M0	Stage IIIA	34	2	Alive	10.0757	10.0976	12.2891	12.3198	7.6658	7.61802	3.94797	1.13932	1.23457	4.30694	3.91958	0	11.493	11.2686	0.808782	2.0025	7.88075	7.55598	0.927576	5.20683	4.87111	11.0362	7.03893	0.537086	0.379281	0	5.25874	3.03855	8.95883	11.1135	11.4323	16.2446	5.78463	12.3032	1.70274	9.81148	9.30688	3.72007	10.1316
TCGA-85-7696	64	Lung Squamous Cell Carcinoma		T1	N0	M0	Stage IA	18	4	Alive	10.6764	12.542	13.6022	13.6158	3.19238	3.13783	3.94642	0.747116	0.42139	6.46513	2.96057	0.593426	9.89146	10.3723	0	0.747116	6.51682	6.61245	1.23687	3.27053	3.60812	10.5795	4.60916	1.01268	1.23687	0.747116	3.02211	4.94725	10.1468	10.7738	11.4921	15.7291	4.33384	10.1684	0.593426	5.98291	9.69911	5.22096	10.2588
TCGA-85-7697	49	Lung Squamous Cell Carcinoma		T3	N0	M0	Stage IIB	10	3	Alive	10.4972	11.9399	13.4813	13.495	4.05586	4.01144	2.81782	0.224142	1.67132	3.88584	1.88335	0.418098	11.4852	9.36091	0	1.88335	2.88501	2.63472	2.12487	3.74826	4.50351	12.5957	5.82363	1.32926	2.00916	0.589041	3.30865	5.18179	10.7789	11.0824	12.5864	15.5642	4.29698	10.5885	2.12487	7.47838	10.9688	4.9891	10.1898
TCGA-85-7698	48	Lung Squamous Cell Carcinoma		T1b	N0	M0	Stage IA	49	3	Alive	10.3867	12.1412	13.518	13.5118	0.516946	0.281504	3.84384	1.65746	1.65746	4.80388	1.05471	0.281504	10.6933	9.35186	7.16843	1.84219	2.62552	2.46589	1.19709	3.70773	3.63453	10.2004	5.59698	2.00592	2.22121	1.19709	3.94822	4.46697	10.3939	10.0935	11.8976	16.6477	6.40257	11.0063	1.44556	7.75077	10.7248	4.13673	10.334
TCGA-85-7699	73	Lung Squamous Cell Carcinoma		T4	N0	M0	Stage IIIA	1	3	Alive	11.1322	12.2893	13.4517	13.4561	0	0	4.2007	0.316033	0.794694	3.25876	1.15349	0.794694	10.3733	1.67993	0	1.15349	1.15349	0.575124	0	2.97403	4.38109	11.3157	5.61474	1.15349	0.575124	0.794694	6.03682	2.92835	9.8107	10.8293	12.7088	15.7845	3.22137	10.0594	1.30417	5.18055	9.82479	4.08055	10.4287
TCGA-85-7710	59	Lung Squamous Cell Carcinoma		T1b	N0	M0	Stage IA	0	2	Alive	9.56953	12.5366	12.9585	12.9755	0.714728	0.714728	4.3388	0.401179	1.19052	5.41536	2.68929	0	10.6483	9.68865	0.401179	1.38014	0.714728	1.19052	1.69782	3.97701	4.3838	12.7958	4.78705	1.83378	1.69782	1.19052	5.16768	4.3388	8.91732	11.3772	11.3535	15.1706	4.3838	9.40395	0.972149	7.47284	9.10792	1.69782	10.2342
TCGA-85-7843	50	Lung Squamous Cell Carcinoma		T2a	N1	M0	Stage IIA	35	2	Alive	9.15311	12.199	13.7392	13.7473	0	0	4.34094	0.470205	0	5.60816	5.43908	0.824249	11.5707	6.51644	0.470205	1.88641	2.2789	2.2789	2.02944	4.00243	4.36811	12.8816	5.55002	0	0	0	2.38912	5.17244	10.4733	10.3645	12.3219	16.1431	5.34648	10.385	0.824249	7.27008	10.4167	4.36811	10.2464
TCGA-85-7844	71	Lung Squamous Cell Carcinoma		T2a	N0	M0	Stage IB	38	2	Alive	11.0834	12.3384	13.0106	13.0212	0.540835	0.788855	3.19954	1.86311	1.448	2.472	1.39908	1.00043	10.8411	9.29129	0.125602	1.00043	1.34844	1.00043	1.86311	4.29626	4.4362	10.8646	4.45427	1.62861	1.62861	0.788855	2.37415	4.53007	9.41313	10.193	11.1269	15.9668	7.85317	10.2648	0.24114	8.84548	8.94656	3.42398	10.9057
TCGA-85-7950	46	Lung Squamous Cell Carcinoma		T2a	N0	M0	Stage IB	60	2	Alive	12.8445	12.5209	12.718	12.7313	3.6456	3.51957	3.93608	1.1514	0.904854	2.96428	2.10934	0.232011	10.5562	10.3596	9.30432	1.1514	4.13543	4.04683	0	4.48928	4.63822	11.5072	5.62944	1.7835	1.26049	0.904854	6.62248	4.31055	9.44422	10.0725	11.6328	15.5896	3.90281	9.73098	0.904854	8.67319	10.9453	3.05793	11.7576
TCGA-85-8048	62	Lung Squamous Cell Carcinoma		T1	N0	M0	Stage IA	26	2	Alive	10.5168	13.4404	12.989	13.0023	2.10901	2.75365	3.19762	2.7056	2.8452	4.80496	0.913587	1.07358	11.9987	11.4521	0.733609	0.733609	1.57936	1.21759	0	3.98207	3.12641	11.2622	4.20583	2.65589	2.37787	1.34852	5.67045	6.00419	10.4284	9.99457	12.3684	16.4341	7.96189	11.0887	1.07358	5.10268	11.5739	3.39232	11.2315
TCGA-85-8049	57	Lung Squamous Cell Carcinoma		T2a	N0	M0	Stage IB	60	1	Alive	11.3918	13.0314	12.3343	12.3379	3.94422	3.84918	3.43477	4.3081	4.20952	6.91167	1.39813	0.218544	11.044	3.14581	0	0.575968	1.85477	1.91858	0.726165	3.06353	3.14581	9.68311	4.25965	3.83271	3.43477	2.64013	2.88339	6.79751	12.4278	10.3146	11.8438	16.9363	6.68047	11.2499	0.408297	8.36739	11.4313	4.07598	10.1184
TCGA-85-8052	53	Lung Squamous Cell Carcinoma		T3	N0	M0	Stage IIB	16	2	Alive	9.42992	13.076	11.6905	11.6924	2.43431	2.85178	3.63243	1.61964	1.84447	3.69149	3.33189	0.602404	11.5038	8.88211	0	0	3.80282	4.04852	1.73643	5.45138	4.76401	11.0848	6.27019	1.73643	1.61964	0.602404	4.57305	6.16471	10.0895	10.4603	11.237	15.6988	5.08357	11.2858	1.19888	9.13376	10.3854	2.43431	10.8469
TCGA-85-8070	71	Lung Squamous Cell Carcinoma		T2	N0	M0	Stage IB	43	2	Alive	8.90798	11.4405	12.6634	12.701	9.11102	9.02868	4.08101	2.17398	2.24697	2.50679	3.93403	0.767683	10.4405	2.01589	7.52822	1.40013	1.74062	1.40013	1.11829	5.3836	3.88913	11.2113	7.27913	1.83833	1.6358	1.11829	1.74062	3.00456	10.383	12.0357	10.36	15.257	7.49677	10.5894	2.31644	10.1337	7.86752	2.0971	8.99464
TCGA-85-8071	52	Lung Squamous Cell Carcinoma		T1a	N1	M0	Stage IIA	14	2	Alive	12.3726	9.8975	11.7819	11.8006	1.88906	2.22872	3.37029	0.576885	1.15644	1.44397	1.56876	0	10.9997	10.445	8.66044	0.796961	5.28003	5.26166	4.57655	4.8591	4.75788	12.0257	6.32023	0.576885	0.576885	0.317086	1.98176	5.35126	9.07634	11.5227	11.3326	14.4673	5.14624	8.85909	0	8.22245	8.92185	3.18774	9.74136
TCGA-85-8072	60	Lung Squamous Cell Carcinoma		T1a	N0	M0	Stage IA	36	2	Alive	10.1247	12.5017	12.2979	12.3229	4.36129	4.20535	4.05681	1.76831	2.38169	2.81073	2.38169	0	11.751	8.21873	0	0.927865	2.20471	1.32429	3.28151	4.74795	3.09094	10.1912	4.9298	1.48796	1.76831	0.927865	4.55836	5.54611	9.70177	10.6219	12.3056	15.6098	5.91316	10.2336	0	6.50692	10.0419	2.74751	10.4643
TCGA-85-8276	62	Lung Squamous Cell Carcinoma		T1b	N1	M0	Stage IIA	13	2	Alive	9.73747	13.0049	12.6778	12.6644	0	0	3.31115	2.38624	2.73058	3.61759	1.74366	0.955712	10.1419	9.31424	0	1.26862	1.5256	1.5256	0	3.37787	3.8702	11.0759	5.00021	2.2504	2.2504	1.5256	2.82924	4.61403	10.2449	9.00691	11.9099	17.3157	6.12073	10.7638	0.955712	6.9331	9.84749	3.8702	10.3405
TCGA-85-8287	72	Lung Squamous Cell Carcinoma		T1b	N0	M0	Stage IA	13	2	Alive	10.9435	12.5435	13.3358	13.3617	6.31496	6.36405	3.33302	2.66654	1.96999	3.23707	0.405104	0.405104	10.8721	9.95518	7.43851	1.19959	1.70898	1.55832	0.216724	4.1715	3.35604	10.7566	5.22144	0.721038	1.77879	1.094	4.24734	5.31839	10.0385	10.3867	12.3944	16.1086	6.32082	9.70501	2.62923	6.24577	11.1244	3.66342	10.9753
TCGA-85-8288	70	Lung Squamous Cell Carcinoma		T1b	N1	M0	Stage IIA	54	2	Alive	12.3315	12.6876	12.8561	12.8745	1.0193	1.13625	2.65668	1.83484	1.68931	4.86143	1.83484	1.0193	9.87619	8.56767	0	0.752424	1.83484	1.24443	0	3.71721	3.25667	10.6722	5.50781	1.13625	1.52742	0.424718	3.17701	4.09496	10.8581	10.422	10.6699	16.3836	4.9197	10.3343	0.424718	5.33506	8.86533	3.75428	10.8123
TCGA-85-8350	61	Lung Squamous Cell Carcinoma		T1b	N0	M0	Stage IA	60	2	Alive	10.2999	12.8432	13.0725	13.0912	2.02136	2.18357	3.09907	3.22864	3.22864	5.62382	0.402799	1.77211	11.6652	0.717332	3.90785	1.29238	3.30114	3.43604	0.56862	4.31042	3.27737	10.8631	5.018	3.04379	2.69492	2.18357	5.38898	5.46458	10.2244	10.9172	11.6478	16.9499	7.67175	11.0154	0.56862	6.5827	9.91936	3.45735	10.7128
TCGA-85-8351	72	Lung Squamous Cell Carcinoma		T2a	N1	M0	Stage IIA	55	2	Alive	10.2052	12.5479	14.5834	14.6019	8.15882	8.18614	3.17993	1.02881	1.84834	7.27585	1.74018	0.604232	12.2242	9.79085	8.45883	1.84834	2.95647	2.80363	1.496	3.80779	3.60687	11.7704	4.9378	2.29316	1.84834	1.62325	4.97407	5.82421	9.76391	10.3826	11.729	15.7455	8.02694	9.75656	0.832083	5.74946	8.59023	3.00401	11.0565
TCGA-85-8352	67	Lung Squamous Cell Carcinoma		T3	N1	M0	Stage IIIA	67	2	Alive	12.4089	8.15458	11.1254	11.1239	6.03393	6.10683	7.78589	0.334827	0	0.334827	2.44383	0.606397	9.15734	8.91264	0	1.62752	3.10023	2.37285	0	4.91921	4.58423	11.4995	5.23157	0	0.334827	0	0.834855	3.14352	8.55605	10.2522	9.14341	13.417	6.42017	6.64392	0.606397	7.57281	7.68328	0.834855	9.31179
TCGA-85-8353	72	Lung Squamous Cell Carcinoma		T3	N1	M0	Stage IIIA	54	2	Alive	9.32661	12.4651	12.4245	12.4419	0.454548	0.454548	3.55339	1.38121	0.898523	3.56848	2.91512	0	10.1728	1.68801	0	0.898523	1.51185	0.991033	2.15595	3.32365	4.0275	10.1582	4.44226	0.57899	0.454548	0	6.14465	4.42578	9.32633	8.50317	11.4235	16.2542	6.44778	9.61253	0.318348	5.75053	9.60019	2.56999	10.5067
TCGA-85-8354	53	Lung Squamous Cell Carcinoma		T2a	N0	M0	Stage IB	61	2	Alive	10.2322	11.9672	11.7882	11.763	5.11109	4.99539	5.37458	0	1.37749	2.39555	5.49876	0.616095	12.6023	6.86543	4.40894	1.37749	2.88609	3.40449	1.04645	5.83126	5.19741	12.6859	6.66037	1.04645	0.616095	0	3.78506	5.64415	10.3328	12.3035	11.8968	15.4895	8.72604	10.6218	1.64657	10.0736	10.3405	2.39555	10.6247
TCGA-85-8355	63	Lung Squamous Cell Carcinoma		T1a	N0	M0	Stage IA	20	1	Alive	10.3437	11.9159	14.0064	14.0264	4.09577	3.47136	4.13575	1.28784	0.971649	5.38702	1.28784	0.566124	11.8786	9.61964	7.73416	1.13839	2.34613	2.85739	3.61973	4.19373	3.67505	11.7201	4.46883	1.54704	1.95726	0.971649	3.43977	6.9766	11.3072	10.4668	13.6347	15.0493	5.57327	10.2408	1.28784	6.58356	12.7475	5.30171	10.7398
TCGA-85-8479	66	Lung Papillary Squamous Cell Caricnoma		T1a	N0	M0	Stage IA	22	4	Alive	9.84893	10.1045	11.166	11.1361	0.899469	1.20042	4.86418	0	0.518725	8.40116	2.81919	0.518725	11.0944	10.5667	0.518725	1.84645	3.06276	2.81919	4.32469	2.98605	4.41524	10.1033	5.64079	2.01036	0	0	6.67595	5.11893	9.44184	10.2257	10.9624	15.1909	4.90642	10.1286	0.518725	6.85917	9.32989	4.15986	9.39253
TCGA-85-8481	70	Lung Papillary Squamous Cell Caricnoma		T3	N0	M0	Stage IIB	21	4	Alive	8.97941	12.1752	11.423	11.4305	6.34405	6.41636	2.87844	1.2941	0.931797	7.38143	0.787534	0.240656	10.1814	2.46943	0	0.627225	1.49329	1.39713	1.49329	3.16789	3.07771	10.8704	5.04218	0.787534	0.446849	0.446849	5.02619	3.85132	9.67159	9.96913	10.5508	16.7617	7.8415	11.2643	2.8054	8.79715	8.96743	3.38399	10.2097
TCGA-85-8580	52	Lung Squamous Cell Carcinoma		T2a	N0	M0	Stage IB	28	4	Alive	9.75147	12.9458	11.9638	11.9425	4.88605	4.88605	3.46441	1.72965	2.03162	4.84788	2.84343	0	12.2307	7.90446	7.20662	0	4.03941	4.22956	2.49389	4.39753	4.39753	12.1111	7.11316	2.99085	2.03162	2.03162	5.33557	5.30771	10.3032	11.4187	13.164	15.1949	7.70001	12.1388	3.12459	10.2336	11.8844	3.24697	11.3075
TCGA-85-8582	49	Lung Squamous Cell Carcinoma		T1a	N0	M0	Stage IA	4	2	Alive	11.1001	12.7083	11.3426	11.3524	6.50151	6.30591	2.09835	0	0.728087	5.3358	2.09835	0.409494	10.8532	1.40114	7.44815	0.728087	1.20969	1.20969	2.30411	2.85523	3.03929	10.9512	4.73342	2.2049	0.988893	0.988893	3.71635	5.21351	10.0496	8.78725	11.099	15.7714	5.92448	11.093	0	6.02243	9.99638	4.17532	11.1908
TCGA-85-8584	71	Lung Papillary Squamous Cell Caricnoma		T2a	N1	M0	Stage IIA	0	2	Alive	8.92176	12.6705	12.5059	12.4872	1.4284	0.884197	2.7908	1.90637	1.63893	3.75217	0.708675	0.708675	11.2086	4.30871	4.54918	0.884197	0.884197	0.508802	2.1319	3.27334	2.26478	10.3953	4.09331	1.04066	0.884197	0	4.21327	4.76648	10.0174	12.0716	12.5015	15.1847	7.59232	9.97676	3.30455	3.72935	10.6367	4.18	11.0536
TCGA-85-8664	73	Lung Squamous Cell Carcinoma		T2b	N1	M0	Stage IIB	3	2	Alive	10.6203	11.6955	11.606	11.6131	5.88343	5.86081	5.02623	0.243238	0.79459	4.03793	1.67976	0	10.7047	10.2862	0	0.451321	0.79459	1.40752	0	5.13579	3.79236	11.6023	6.49589	0.79459	0	0.243238	6.08422	3.29499	9.21028	10.6895	10.7438	14.5334	3.34799	9.73908	0.451321	6.51049	9.3928	2.16648	10.9052
TCGA-85-8666	65	Lung Squamous Cell Carcinoma		T2a	N0	M0	Stage IB	14	2	Alive	9.1127	10.6001	11.6108	11.6096	5.60845	5.44542	3.68645	0.659237	1.11002	2.9376	3.65363	0	11.1468	1.45299	0.366949	0.366949	2.06552	2.99113	2.882	4.05655	3.40021	11.6076	5.50183	1.85064	0	0.366949	5.21734	5.28321	10.1472	11.2276	12.208	15.833	6.38444	10.3459	1.45299	6.51353	10.4532	3.62004	10.6204
TCGA-85-A4CL	65	Lung Squamous Cell Carcinoma		T1b	N0	M0	Stage IA	15	2	Alive	8.25343	11.4007	11.7387	11.7544	0.929974	0.747543	4.65622	1.23748	1.3697	3.39301	1.89364	0.538658	10.7622	10.4163	0	1.0919	4.74413	4.75626	3.00281	3.19333	3.00281	11.0579	3.99426	0.538658	0	0	3.00281	4.93766	9.3772	11.8387	12.2931	15.2156	4.22127	9.2933	0.294324	7.83425	10.0513	3.42376	9.82986
TCGA-85-A4CN	56	Lung Squamous Cell Carcinoma		T2b	N1	M0	Stage IIB	6	4	Alive	9.38617	10.5974	11.5004	11.5101	3.64221	3.20228	4.58325	0.72799	0.72799	4.43792	5.0079	0	10.7321	7.81255	0	1.20955	3.97887	3.64221	2.30392	4.32435	4.43792	11.1151	5.96271	0.72799	1.40099	0.409434	4.17509	3.97887	9.57864	10.869	11.1044	15.1854	3.52372	10.906	0.409434	9.5842	9.36407	3.09555	10.6192
TCGA-85-A4JB	74	Lung Squamous Cell Carcinoma		T3	N0	M0	Stage IIB	-10	2	Alive	11.7883	11.9085	11.3857	11.3806	7.40709	7.42337	5.96297	1.42486	1.86698	0.566957	2.27833	0	10.9221	10.0486	0.784164	0.784164	1.66279	1.28936	0.566957	4.94704	3.37674	10.5515	6.69401	0.784164	0.566957	0	6.57157	4.99138	9.5527	11.0512	10.7585	15.5677	7.91706	9.69313	0.566957	7.39889	9.58651	2.90667	10.1246
TCGA-85-A4JC	84	Lung Squamous Cell Carcinoma		T2b	N0	M0	Stage IIA	-10	2	Alive	9.63563	11.5632	11.8289	11.8643	1.39121	1.49869	4.35585	1.90257	2.27935	4.99262	1.73684	0.266484	10.3959	8.16005	0	0.591854	0.685822	1.01032	1.27507	3.42464	2.98143	10.3263	4.76935	1.33431	1.27507	0.383286	5.44636	4.96008	10.5782	10.0494	11.0996	15.354	3.87715	10.4833	1.0812	7.88715	9.71107	2.76168	10.0194
TCGA-85-A4PA	61	Lung Squamous Cell Carcinoma		T2a	N0	M0	Stage IB	-6	4	Alive	10.5403	12.4736	14.1628	14.1964	2.42283	2.3296	5.84231	3.46815	3.17845	5.03904	2.81557	1.0048	13.3386	3.55308	0	1.88144	3.28161	3.59375	1.59136	4.03875	3.42373	10.884	5.93226	2.5104	2.59295	1.0048	2.67104	7.80612	11.7086	7.9084	15.2266	15.6962	9.98112	11.1238	1.0048	3.91584	14.6264	5.44677	11.9954
TCGA-85-A4QQ	68	Lung Squamous Cell Carcinoma		T2a	N0	M0	Stage IB	-2	2	Alive	9.62294	12.2096	11.7936	11.8224	0	0.326192	4.73464	1.71515	1.59913	4.87845	2.26469	0	11.1687	1.33468	2.71839	0.326192	0.326192	0.326192	3.10618	1.92246	2.92528	9.61502	4.85334	1.71515	1.71515	0.326192	5.86632	5.92171	10.7767	10.0812	10.4345	15.3676	5.59818	10.8201	1.71515	6.35185	9.74526	2.92528	9.6865
TCGA-85-A4QR	67	Lung Squamous Cell Carcinoma		T2a	N0	M0	Stage IB	25	4	Alive	9.43235	11.4323	12.055	12.0784	7.10567	6.84342	7.73889	1.67589	0.393522	1.93446	2.43038	0	11.9456	3.14403	0.393522	1.81096	2.25191	2.73221	0.702384	5.98654	5.59553	12.2225	8.05181	1.67589	1.17273	0	5.4582	5.12384	9.23926	12.2807	10.6663	14.6672	7.4772	9.89645	1.81096	6.80752	9.84375	2.3439	9.71186
TCGA-85-A50M	47	Lung Squamous Cell Carcinoma		T2b	N0	M0	Stage IIA	19	4	Alive	8.65912	11.7378	11.4224	11.4318	1.36383	0.478629	4.77395	0.669144	0.259074	1.66166	0.478629	0.669144	10.9665	0.478629	0	0.669144	3.21129	2.4658	0.259074	3.24161	2.97908	9.63288	5.78385	0.478629	0.837409	0	4.74249	4.71033	9.44534	10.8418	11.2634	15.451	8.14106	10.4755	1.56905	5.79412	9.03031	2.78687	10.7159
TCGA-85-A50Z	57	Lung Squamous Cell Carcinoma		T2b	N0	M0	Stage IIA	0	2	Alive	9.01364	10.2508	11.9735	11.981	1.1796	1.1796	5.28371	0.707148	0.96263	7.25865	2.05758	0	11.2502	5.84044	4.49233	2.16322	1.36817	1.81979	2.59946	5.17424	4.1249	12.9983	6.06151	0.707148	1.1796	0.707148	3.39075	4.38723	9.85754	11.5053	12.1272	14.4407	5.37451	9.87222	1.36817	8.3619	8.97789	1.53492	9.51058
TCGA-85-A510	74	Lung Squamous Cell Carcinoma		T2b	N1	M0	Stage IIB	0	2	Alive	9.76254	10.9559	12.2082	12.2247	9.33063	9.30835	5.82137	1.0894	1.82279	1.93343	3.47905	0.64517	11.9747	6.53353	0.64517	2.1321	0.358354	0.64517	0	5.55335	4.85371	11.6749	7.17229	0.884313	1.57228	0.358354	3.91629	5.93875	10.0126	11.2215	11.874	14.3818	9.68263	9.18588	1.0894	5.32886	10.2415	2.66841	10.3421
TCGA-85-A511	62	Lung Squamous Cell Carcinoma		T2b	N1	M0	Stage IIB	0	2	Alive	9.53368	12.0068	11.8685	11.9103	4.20072	3.94597	5.41512	1.26895	0.3932	2.98051	1.81	0.555771	10.2356	5.72387	4.40654	0.555771	2.58805	2.79758	1.06802	3.58082	2.47064	9.91958	4.60532	0.701864	0.209954	0	5.09635	4.34114	9.57663	11.9382	11.2095	15.5243	3.6364	10.3778	1.06802	6.61423	9.3705	3.14283	9.60854
TCGA-85-A512	46	Lung Squamous Cell Carcinoma		T1b	N1	M0	Stage IIA	0	2	Alive	9.70422	10.9187	11.9396	11.935	0.869135	0.63324	4.90351	1.9089	2.19591	2.87519	3.0292	0.351089	11.3603	7.37537	0	1.4077	7.02786	6.82895	4.10901	4.49126	3.83037	12.2443	6.66235	1.55024	1.07182	0	4.38112	4.96844	9.99224	12.8677	11.2436	15.6079	5.72242	10.5614	0.869135	9.16927	9.07587	3.55402	9.93248
TCGA-85-A513	60	Lung Squamous Cell Carcinoma		T1a	NX	M0	Stage IA	24	1	Alive	10.0716	11.8799	12.3697	12.3823	0.308647	0	3.66548	3.06952	2.33779	2.89545	0.308647	1.13273	12.3294	1.54021	0	0.308647	0.56276	0.308647	0	3.36503	3.02793	10.453	4.97883	2.33779	2.5288	0.308647	6.43693	6.12804	10.3964	9.91147	11.748	15.5524	8.12856	10.3851	1.28171	6.25963	10.8629	3.58173	11.0119
TCGA-85-A53L	63	Lung Squamous Cell Carcinoma		T2b	N0	M0	Stage IIA	13	4	Alive	10.0213	11.7146	11.3578	11.3751	0.270137	0.866857	4.43244	0.694002	1.40456	4.51271	2.71367	0.270137	10.1959	5.92892	3.86699	1.16062	1.70714	0.866857	1.28774	5.22682	2.62013	10.4622	5.31155	0	1.0212	0	4.79544	4.77389	9.6999	11.7469	11.1232	15.5097	5.81216	10.7432	1.95714	8.04081	9.289	3.0369	9.99741
TCGA-85-A5B5	58	Lung Squamous Cell Carcinoma		T1b	N0	M0	Stage IA	111	4	Alive	10.1634	11.5699	11.7093	11.7211	7.69031	7.69031	5.27183	1.10969	1.2913	4.50541	2.76341	0	10.6824	8.85319	0.366811	1.72944	0.659008	0.659008	1.59765	5.1359	4.19927	10.4951	6.87858	1.85019	1.45259	0	4.7423	4.52368	10.0775	11.481	10.4703	15.8795	2.88146	11.1809	0.366811	7.90067	8.89239	3.51374	10.0494
TCGA-90-6837	64	Lung Squamous Cell Carcinoma		T3	N0	MX	Stage IIB	42	4	Alive	11.774	13.0873	13.4285	13.4597	0.218477	0	3.63754	4.27147	4.44395	5.15636	0.218477	1.85443	14.8674	1.48468	0	1.10067	1.20667	1.48468	0	4.00383	3.86502	10.3618	4.14385	3.94378	3.67496	2.09427	3.22323	8.26632	10.5759	9.27848	11.1823	16.4022	9.19883	12.0669	0.40818	4.22177	10.5803	4.66461	11.5353
TCGA-90-7766	66	Lung Squamous Cell Carcinoma		T1b	N0	MX	Stage IA	47	2	Alive	10.1811	12.7077	13.9365	13.9531	7.73701	7.8717	4.96799	1.18461	1.18461	6.56908	1.82621	0.327232	11.0726	9.33974	0	1.60257	2.34303	1.92624	2.34303	4.8583	4.0247	12.5943	5.40941	1.01322	1.60257	0.818698	4.38261	4.56436	10.2031	11.5785	13.4091	15.2977	8.85599	9.78577	2.48101	7.32994	11.6574	3.93148	10.4898
TCGA-90-7767	56	Lung Squamous Cell Carcinoma		T2b	N1	MX	Stage IIB	89	3	Alive	10.2681	11.0618	13.2258	13.2472	2.58254	2.70082	5.16195	0.713462	0.596255	3.4735	2.31219	1.34219	10.1	11.259	0.173699	1.10536	7.74598	7.86319	0.328714	6.18797	5.11478	12.1616	5.82743	1.41322	1.1887	0.821857	7.11285	3.55428	10.4961	11.1499	11.8435	16.2296	6.81139	9.98487	1.01691	7.07639	10.8908	3.96217	10.5478
TCGA-90-7769	55	Lung Squamous Cell Carcinoma		T2b	N1	MX	Stage IIB	18	3	Alive	9.83192	10.7658	13.5974	13.579	0	0	3.44059	0.769002	0.435143	2.47938	2.28466	0	10.1358	7.40924	5.42268	1.26794	3.24017	3.12846	3.44059	3.57451	4.71958	12.7226	6.36321	0.769002	0.435143	0	1.03994	3.39303	9.85459	10.9748	11.1422	15.5917	6.42953	10.1591	1.26794	9.06638	9.15369	3.84576	9.5347
TCGA-90-7964	70	Lung Squamous Cell Carcinoma		T2a	N0	MX	Stage IB	100	4	Alive	9.62114	12.9035	13.3839	13.3905	0.947671	1.05904	2.37279	2.23727	2.71645	3.70861	2.23727	0	11.7357	3.46748	0.207634	0.826977	0.826977	0.695255	0.207634	4.24458	4.00134	11.1431	4.73014	2.57371	2.75003	1.05904	4.67	5.6941	10.151	11.4489	10.6627	15.4744	7.88627	11.1693	1.732	8.18758	8.84537	2.41527	10.4126
TCGA-90-A4ED	69	Lung Squamous Cell Carcinoma		T2a	N0	MX	Stage IB	244	3	Alive	12.432	12.9585	12.4799	12.5166	3.11551	2.71336	3.72977	2.27305	2.67057	3.66584	0.468159	0.821045	11.7768	6.43758	0.252986	1.22756	0.969644	0.655365	0	2.38316	3.35053	9.6557	5.31171	2.71336	2.67057	0.468159	3.20818	7.05595	10.2078	10.5935	10.7244	15.5423	7.23549	11.3565	0.468159	8.00172	8.71817	6.50611	10.5858
TCGA-90-A4EE	53	Lung Squamous Cell Carcinoma		T2a	N1	MX	Stage IIA	331	2	Alive	11.2641	11.9016	12.4623	12.4666	3.37184	3.03032	5.4904	0.69908	0	4.23027	2.33701	0.952486	11.5628	9.44006	0	0.69908	2.42339	1.80483	0.69908	4.95077	3.49662	12.6128	5.53957	0.952486	1.3554	0	4.92139	4.96524	9.781	11.8543	13.0285	14.8355	6.04091	9.96234	1.52126	6.95214	11.3914	3.32773	10.7292
TCGA-90-A59Q	61	Lung Squamous Cell Carcinoma		T2a	N1	MX	Stage IIA	269	2	Alive	8.94061	11.3111	11.5925	11.6065	0.84898	1.58644	5.13143	0.84898	1.37987	3.65739	1.58644	1.13871	10.4046	8.11803	0.84898	0.486058	0.486058	1.37987	3.03757	3.70248	2.07207	10.7623	4.21932	0	1.37987	0	6.82237	4.79914	9.74334	11.0369	12.5838	14.6175	3.29477	9.81823	2.20336	6.94471	9.77535	4.42165	10.6674
TCGA-92-7340	45	Lung Squamous Cell Carcinoma		T2a	N1	MX	Stage IIA	82	4	Alive	9.85535	12.2794	13.043	13.0581	0.496822	0.219638	4.04067	1.7589	1.44712	4.99243	0.865684	0.496822	10.3714	2.80778	0.113994	0.729238	0.318069	0.318069	1.89269	2.92175	3.40868	10.8836	4.55128	0.865684	1.21134	0.578525	2.44358	4.5309	9.56731	9.66274	11.8257	16.1426	5.28488	10.6901	0.929355	4.93543	10.3663	3.21789	9.9958
TCGA-92-7341	71	Lung Squamous Cell Carcinoma		T2a	N0	MX	Stage IB	106	2	Alive	9.65589	11.5332	12.3651	12.3614	2.13804	2.60939	3.74326	1.67209	0.571383	4.90274	2.48967	0.789872	10.2382	6.42287	0	0.571383	3.28497	3.00831	0.979583	4.31846	4.45258	11.2926	5.92532	1.67209	1.29739	0.789872	3.66252	3.66252	9.79576	10.2558	10.8331	16.0292	5.84832	10.892	1.14722	8.39778	8.74605	3.32049	10.5235
TCGA-92-8063	52	Lung Squamous Cell Carcinoma		T2b	N2	MX	Stage IIIA	122	2	Alive	8.93183	12.5598	11.3294	11.3421	6.69235	6.78253	2.86365	1.36156	0.477582	3.992	1.90568	0	10.9793	0.835775	0	0.835775	4.72828	4.70676	2.29985	4.64021	3.14538	11.9685	4.79097	0.835775	1.12249	0	3.01138	4.70676	9.40577	10.6981	11.641	14.9934	5.49024	10.4772	0.477582	8.617	8.54152	2.60912	10.4816
TCGA-92-8064	58	Lung Squamous Cell Carcinoma		T2b	N0	MX	NA	160	4	Alive	9.23826	12.4196	12.5262	12.5293	0	0.279721	3.89796	0.715349	0	3.97849	1.83492	0.279721	10.3357	5.87173	0	0.715349	1.04949	0.715349	1.99836	5.02024	3.81266	10.2881	5.08533	0.892073	0.513915	0.279721	2.27837	3.7452	10.0324	9.81935	12.1371	15.8957	5.66825	9.88318	0.715349	5.50111	9.97222	2.93221	10.3889
TCGA-92-8065	74	Lung Squamous Cell Carcinoma		T3	N0	MX	Stage IIB	70	3	Alive	12.1333	10.7253	12.2061	12.2093	7.23821	7.30633	3.76648	1.41092	1.58057	3.10964	3.10964	1.41092	10.3495	9.66466	0	0	1.73235	2.57947	4.53801	3.73087	3.10964	11.6723	3.10964	1.86968	1.21863	1.86968	4.45314	6.37431	8.91625	10.4144	12.2	13.8722	5.0525	7.92811	0.413392	5.52753	9.59704	2.86878	9.59333
TCGA-94-7033	73	Lung Squamous Cell Carcinoma		T2	N0	MX	Stage IB	87	4	Alive	10.4803	12.4928	12.6888	12.7066	1.58254	1.78169	3.88197	2.80424	2.93544	3.81538	4.60138	0.529397	12.8102	6.91526	4.98137	2.38173	1.07609	1.35143	2.55498	5.46677	4.44866	10.7809	5.92716	1.95666	2.11268	1.58254	5.47398	5.23168	9.32505	12.0354	12.1617	16.5454	5.92716	11.6814	2.80424	9.49865	9.39036	3.67221	10.079
TCGA-94-7557	73	Lung Squamous Cell Carcinoma		T2	N0	M0	Stage IB	5	2	Dead	10.4219	12.9155	13.1682	13.1732	6.78205	6.72823	3.71028	1.32833	1.46622	1.70782	1.00534	0	10.9557	1.46622	3.73777	0.588523	0.588523	1.17585	0	3.73777	3.76475	10.5755	4.89294	1.32833	0.81193	0.588523	4.34998	5.26776	9.70456	10.9451	11.3418	15.3765	5.43667	9.91452	0.81193	7.7006	8.24424	2.86717	11.1399
TCGA-94-7943	80	Lung Squamous Cell Carcinoma		T1b	NX	MX	Stage IA	143	3	Alive	9.8616	12.3049	12.9193	12.9433	1.7479	1.19318	4.0009	2.14758	2.34316	3.35338	3.35338	0	11.2431	3.85887	0	1.65273	2.80817	3.12423	0.893526	5.19357	3.4973	12.2787	4.87305	2.51536	2.76332	1.55083	5.01375	5.31511	10.128	11.1103	11.0966	15.0768	7.86026	10.3728	1.65273	6.02489	9.61566	2.56848	10.668
TCGA-94-8035	64	Lung Squamous Cell Carcinoma		T3	N0	MX	Stage IIB	111	2	Alive	11.8393	12.3628	11.1244	11.1043	7.476	7.38393	4.62358	2.17394	2.24693	2.87235	3.08635	0.303541	11.37	11.396	0	0.554186	1.4001	1.52274	3.23728	3.99882	4.52431	10.5728	6.07189	2.50675	2.01586	1.11826	4.66412	5.37544	10.3774	10.4461	10.6427	15.9398	5.95695	10.8217	1.4001	9.02798	9.06945	2.01586	10.2375
TCGA-94-8490	70	Lung Squamous Cell Carcinoma		T3	N0	M0	Stage IIB	153	5	Alive	10.0977	10.1319	11.2567	11.3128	1.05319	0.343439	4.99591	0	0.343439	1.77357	1.88275	0.343439	10.5651	8.53986	7.41673	0.853062	2.67255	2.78933	4.07535	5.04371	3.52134	11.3069	5.8373	0.620637	0.620637	0	4.54278	4.20715	9.26921	11.9025	10.6482	15.5061	6.91094	9.64108	0.620637	7.69267	9.02015	2.47747	10.1755
TCGA-94-8491	73	Lung Squamous Cell Carcinoma		T2a	N1	M0	Stage IIA	31	3	Alive	9.86397	13.0507	12.6422	12.6531	0.236363	0.439398	5.20789	1.80416	1.04832	3.25473	3.22757	0.236363	11.8606	10.8226	0.439398	1.16744	3.08352	3.30757	2.81817	3.61061	3.75075	9.74121	5.75146	1.64903	1.56472	1.16744	5.27575	5.01486	10.13	10.7504	12.2715	15.1077	7.15687	10.0178	1.72868	5.59022	11.7408	2.95694	10.4028
TCGA-94-A4VJ	71	Lung Squamous Cell Carcinoma		T1b	N0	M0	Stage IA	43	4	Alive	11.075	9.94515	11.4203	11.4409	6.67987	6.68645	4.56236	1.46392	1.11927	6.35362	0.954495	0	10.5149	0.554785	7.52086	0.864464	0.303898	0.665564	1.1951	4.62539	3.68269	11.6551	5.14366	1.1951	1.11927	0.159937	5.2408	3.92465	9.73971	11.4429	10.714	14.5194	5.1532	10.277	1.03924	9.1544	8.9238	2.64977	10.5983
TCGA-94-A5I4	61	Lung Squamous Cell Carcinoma		T2a	N1	MX	Stage IIA	155	4	Alive	9.6115	11.3474	11.7699	11.7583	0.348964	0	6.54677	1.24381	1.54375	2.35182	5.24573	0	11.2498	4.6005	0	1.90167	5.87625	5.81446	3.0684	3.9545	3.76423	10.9127	6.67594	1.06666	0.864681	0.629745	5.48489	4.33308	9.25428	12.4435	11.0206	14.5969	6.17288	10.3345	0.864681	8.93826	7.97533	2.56697	10.0424
TCGA-94-A5I6	62	Lung Squamous Cell Carcinoma		T3	N0	M0	Stage IIB	185	4	Alive	9.1198	11.0556	11.0111	11.0416	7.48065	7.45264	4.0733	1.33695	1.71776	0.8181	3.42348	0	10.1989	7.70694	0.251896	1.87609	2.66484	2.86699	1.63156	5.31203	3.59272	11.2676	4.87896	1.63156	1.10072	0	4.29979	4.57848	9.61492	10.9885	10.2073	14.808	5.78105	10.2277	1.22367	8.78873	7.34334	3.14104	9.86087
TCGA-96-7544	83	Lung Squamous Cell Carcinoma		T2	N1	MX	Stage IIB	1213	2	Alive	12.3559	12.3715	13.1792	13.1856	0.825493	0.254636	3.09227	2.16177	1.96182	5.00354	2.03159	1.10984	10.9525	11.0694	0.659107	0.659107	2.2227	2.28116	0	4.95049	3.75993	11.9207	5.19816	1.72963	2.16177	1.10984	1.10984	5.19816	11.3693	11.2368	11.7243	15.5618	6.26783	10.135	1.45276	4.57156	9.76238	2.84341	10.0026
TCGA-96-7545	73	Lung Squamous Cell Carcinoma		T1	N0	MX	Stage IA	1324	4	Alive	11.1851	12.9902	14.0716	14.084	0	0.238753	3.46968	2.83169	2.90285	5.43007	2.50571	1.1762	12.3388	0.622853	5.58414	0.443548	0.782315	1.38943	1.95589	3.42203	3.70688	10.4923	4.47487	3.26883	3.18567	2.14387	3.99437	7.18505	10.9164	10.6364	11.5203	16.5078	7.15622	10.9502	0.443548	6.65141	11.3456	3.51581	10.8561
TCGA-96-8169	67	Lung Squamous Cell Carcinoma		T1a	N0	M0	Stage IA	189	4	Alive	11.1359	11.8779	12.2228	12.2521	7.01684	6.94674	3.01552	1.2734	2.25686	5.16833	1.2734	0	10.2486	7.61209	0	0.558205	1.7494	1.53094	0	4.17054	3.51015	11.1037	4.92082	1.2734	0.558205	0	5.85031	4.13219	9.00183	10.4369	11.162	16.1133	6.32857	9.84457	0.959676	6.41897	8.19459	2.73752	10.7102
TCGA-96-8170	75	Lung Squamous Cell Carcinoma		T1a	N1	M0	Stage IIA	211	4	Alive	11.1184	13.5949	12.8185	12.8121	0.604594	1.35708	3.37433	2.21532	0.604594	6.3335	0.604594	0.604594	11.4437	7.71961	5.77127	0.604594	0	0.604594	0.604594	3.22169	3.30003	10.1515	5.07873	2.63355	1.62396	1.02935	5.44907	5.74351	9.81126	10.2675	11.6475	16.5129	5.61149	10.5797	0.604594	8.56575	10.2815	2.63355	10.2784
TCGA-96-A4JK	65	Lung Squamous Cell Carcinoma		T2a	N1	M0	Stage IIA	273	2	Alive	8.4141	12.4199	12.2972	12.3055	6.51698	6.32424	5.73891	1.84916	1.91702	3.89551	1.62402	0.429808	10.9316	0.760525	5.12258	1.25593	4.91421	4.77484	2.10333	4.32826	2.63362	9.91274	5.59094	1.70303	1.70303	0.429808	3.4219	4.49296	9.94129	10.9594	11.88	14.7404	5.94394	10.4267	1.02939	7.69332	9.86602	3.51243	9.78349
TCGA-96-A4JL	78	Lung Squamous Cell Carcinoma		T2a	N1	M0	Stage IIA	183	1	Alive	11.2272	11.8604	13.0477	13.0604	0.659974	0.301028	5.39066	3.18915	2.58219	3.99688	0.158351	0.94717	11.5215	7.7469	0.549958	0.857643	1.67997	2.00586	0.158351	4.15555	2.76565	10.4672	4.32379	2.23645	2.30579	0.301028	8.15303	5.91364	10.9561	10.3992	12.0668	15.6691	7.3898	10.0442	1.1111	8.27042	11.4146	4.00732	10.9281
TCGA-98-7454	73	Lung Squamous Cell Carcinoma		T2a	N0	M0	Stage IB	115	3	Alive	10.4583	13.597	13.3447	13.3639	0	0	2.87132	2.15245	1.84171	3.34892	0	0.654712	11.9546	2.69061	0	1.28437	1.28437	1.84171	4.45694	3.57431	3.08167	11.3031	4.06981	1.58979	1.72124	1.28437	5.38458	5.48974	10.1393	9.0284	12.321	16.0094	6.41654	10.7861	1.1034	3.7385	10.8366	3.46601	10.9785
TCGA-98-8020	56	Lung Squamous Cell Carcinoma		T2	N2	M0	Stage IIIA	84	1	Dead	9.01944	13.0485	10.9459	10.9437	7.47553	7.52962	4.022	2.35628	2.1707	6.92999	1.02157	0.497791	11.4235	1.5131	5.25113	0.497791	0.694278	0.867184	2.23525	3.27098	3.27098	10.9323	5.58417	2.96326	2.66827	1.79589	4.74163	5.48147	10.6827	9.10721	11.4968	16.5273	5.59651	11.8859	1.40501	6.75941	10.2926	1.79589	10.6568
TCGA-98-8021	75	Lung Squamous Cell Carcinoma		T1a	N0	M0	Stage IA	413	4	Alive	11.7255	13.3837	11.5864	11.6066	4.44845	4.23872	4.12763	1.80221	2.4204	4.93993	1.16592	1.06233	11.0291	10.9852	0.390604	0.829732	4.3083	4.48896	1.80221	3.73142	3.69725	10.6103	5.66093	2.28888	2.24224	1.26258	4.52838	5.5214	10.2804	10.7072	10.5615	15.5569	5.97803	10.5302	0.208481	8.23614	9.41256	2.91261	11.1303
TCGA-98-8022	61	Lung Squamous Cell Carcinoma		T1a	N0	M0	Stage IA	224	4	Alive	10.5529	13.2983	13.0327	13.0518	5.67527	5.68778	2.58738	3.54697	3.49093	4.19914	0.638465	1.00145	11.9813	7.36043	0.290034	0.415762	0.918902	1.29122	0.152292	3.51922	3.25893	10.3083	4.36421	3.73965	3.54697	2.00217	3.15457	6.34073	10.4873	11.0726	11.0379	16.5216	5.61099	11.6861	1.53241	7.06417	9.44653	2.71517	11.064
TCGA-98-8023	70	Lung Squamous Cell Carcinoma		T3	N1	M0	Stage IIIA	308	2	Alive	11.1143	12.6542	11.8063	11.8122	0.309335	0	3.19071	1.86017	1.9522	3.82298	0.968308	0.309335	10.634	8.17453	0	0.563912	0.309335	0	0	3.55595	2.19756	10.0854	4.62495	1.41897	1.86017	0.563912	5.21372	4.82077	9.56352	11.9503	12.1725	15.6936	5.24134	11.2865	0.780234	6.48735	9.61678	2.59021	10.5566
TCGA-98-A538	67	Lung Squamous Cell Carcinoma		T3	N0	M0	Stage IIB	120	4	Alive	11.3941	11.846	11.7727	11.8099	4.08645	4.19538	4.35418	2.06957	2.15836	1.37785	3.893	0.340809	10.6403	5.27941	2.77869	1.64696	0.340809	0.340809	1.37785	3.75745	4.93442	10.2984	5.23926	0.847517	1.51867	0	2.98698	4.06364	9.46639	11.7551	11.4792	15.2337	2.98698	10.5308	1.04675	8.38866	9.1383	2.6	9.7103
TCGA-98-A539	63	Lung Squamous Cell Carcinoma		T3	N0	M0	Stage IIB	118	2	Alive	9.29658	12.2388	11.5256	11.5209	5.62934	5.76244	3.10238	2.98705	3.04587	3.18321	2.04765	0.411349	11.4656	2.75996	0.220285	0.580042	0.580042	1.4058	2.40301	3.81067	3.40162	9.41287	6.46648	2.72439	1.98891	0.580042	4.63922	5.31349	10.1695	10.4115	10.9699	15.8779	7.20123	10.7445	0	8.36172	8.97768	1.86371	10.4491
TCGA-98-A53A	70	Lung Squamous Cell Carcinoma		T2a	N0	M0	Stage IB	274	2	Alive	11.874	11.6992	12.689	12.6748	2.10167	2.38755	6.39647	0.956497	0.956497	1.7448	2.51171	0	11.8811	8.04125	6.82529	1.26956	5.34002	5.38942	0.956497	4.643	5.06395	11.3554	6.6336	0.556107	0	0	4.00445	4.5004	9.44607	11.5262	11.4474	14.9581	4.00445	8.97386	0.956497	10.1685	9.35575	4.91449	10.6527
TCGA-98-A53B	69	Lung Squamous Cell Carcinoma		T2a	N0	M0	Stage IB	61	2	Dead	9.61993	12.5325	12.1838	12.1936	6.54672	6.49518	3.43863	3.21416	3.37488	5.77872	0.700371	0.20943	11.3608	2.72777	0.20943	1.066	1.26668	1.98855	0.392275	3.80396	2.46746	11.2699	4.19705	2.19953	2.04426	0.554532	5.04559	6.05443	9.8212	10.4151	11.5419	15.4976	6.2742	10.2726	0.95411	6.57536	10.1769	2.91871	10.0444
TCGA-98-A53C	77	Lung Squamous Cell Carcinoma		T1a	N0	M0	Stage IA	311	4	Alive	10.7528	13.425	13.4428	13.4674	4.07519	3.93592	3.99948	4.41529	4.68064	4.33132	0.427279	1.35113	13.0423	1.77098	0	1.14172	1.9098	1.84206	0.2294	3.60912	2.66511	9.922	4.10439	3.78175	3.48136	2.03642	4.84539	7.65914	11.098	9.31076	12.0926	16.6215	8.9461	11.7428	0.2294	4.39179	11.6364	3.0119	10.823
TCGA-98-A53D	68	Lung Squamous Cell Carcinoma		T3	N0	M0	Stage IIB	22	4	Alive	10.8602	13.7455	12.8663	12.8765	0	0.271655	4.08354	2.57836	2.10938	3.99257	0.697397	0.697397	12.1015	0.697397	0	1.02571	1.02571	1.16553	0.500174	3.99257	2.36285	10.2626	4.5212	2.41982	2.67514	0.500174	4.88716	6.80272	10.8887	9.31298	12.2284	15.3952	8.25635	11.1199	0.870872	3.39655	10.8077	2.52742	11.0501
TCGA-98-A53H	76	Lung Squamous Cell Carcinoma		T1a	N0	M0	Stage IA	169	2	Alive	11.0511	13.0614	12.8845	12.9177	0.573658	0.723389	4.28947	4.61105	4.6396	4.92113	0.85903	0.85903	12.2944	0.983009	0	0.983009	0.85903	0.573658	0.406567	2.99979	2.7781	10.3016	4.59171	3.80953	3.57352	1.78302	5.10294	7.07807	11.441	9.86546	11.9936	16.6862	8.54585	11.6817	0.983009	5.52624	11.6669	4.22815	10.6059
TCGA-98-A53I	64	Lung Squamous Cell Carcinoma		T2a	N1	M0	Stage IIA	99	4	Alive	8.00842	11.9154	12.164	12.1766	0.853782	0.265206	4.78861	1.00651	0.682954	3.01137	2.81849	0.682954	11.5186	6.60978	0.265206	0.682954	1.27062	2.08029	1.59363	5.07437	2.33232	10.5566	5.43222	1.38651	0.489148	0.265206	1.77471	5.35607	9.82097	10.8444	11.8408	15.6384	5.90516	10.1861	1.1446	6.84829	10.512	3.66731	9.43292
TCGA-98-A53J	77	Lung Squamous Cell Carcinoma		T2a	N0	M0	Stage IB	159	3	Alive	10.5447	10.0904	11.2932	11.3002	0.908669	1.21162	3.75507	1.06808	0.729431	1.21162	3.04227	0.286086	11.0384	8.38723	0.524723	2.02524	3.44225	3.44225	2.83617	3.84589	3.18827	10.6037	4.47734	1.21162	0.729431	0	8.00784	4.95643	9.37367	11.2865	11.3898	14.85	6.54777	9.95473	0.729431	9.32171	9.1164	2.96332	9.89483
TCGA-J1-A4AH	70	Lung Squamous Cell Carcinoma		T2b	N0	MX	Stage IIA	222	4	Alive	7.97065	12.7589	13.047	13.061	5.35251	5.29674	5.43936	0.50844	1.26806	4.0802	5.10933	0.358029	10.6672	6.34977	5.34253	0.989764	5.02448	4.9007	1.18112	5.18947	4.71204	10.7058	6.19197	1.26806	0.989764	0	4.28167	5.14995	10.6271	11.2836	11.121	14.9821	6.10017	9.93055	0.769082	6.64398	9.19797	3.69723	9.63922
TCGA-L3-A4E7	71	Lung Squamous Cell Carcinoma		T2a	N0	M0	Stage IB	35	2	Alive	10.896	11.7656	12.5399	12.5556	0	0	4.34847	0.316386	0.795452	4.6456	2.06615	0.316386	11.8197	9.86199	0	1.30524	1.15448	1.30524	2.50053	4.24032	3.49808	10.8156	5.6521	1.15448	0.986104	0	6.7372	5.039	10.1551	11.7026	12.0068	14.7951	5.50406	10.804	1.68116	7.33857	9.47792	2.29963	11.2318
TCGA-L3-A524	45	Lung Squamous Cell Carcinoma		T3	N0	M0	Stage IIB	449	2	Alive	9.86899	12.1503	11.5588	11.5705	1.68204	2.03293	4.96629	2.84493	3.42207	5.49043	3.89875	0.913438	10.4979	7.52789	0	0.733482	4.38401	4.07925	1.95288	6.59458	6.09527	10.4355	6.9951	3.36136	3.4515	2.10877	2.55076	4.93538	9.74227	10.6926	10.5604	15.2357	5.41774	10.744	2.10877	7.70937	8.76572	5.0837	9.47935
TCGA-LA-A446	68	Lung Squamous Cell Carcinoma		T1b	N0	MX	Stage IA	36	2	Alive	10.1252	11.9954	12.6875	12.7017	7.7665	7.76447	4.25263	1.9089	2.40215	2.31608	4.34246	0.385306	12.5366	8.50811	0	1.9089	0.939912	1.33953	3.30422	4.40634	4.08058	11.2977	5.35042	2.12681	2.48338	0.385306	5.52363	5.76203	10.236	11.6111	12.2218	15.2235	8.53931	10.2465	1.15351	7.85881	10.1472	2.9514	10.7991
TCGA-LA-A7SW	71	Lung Squamous Cell Carcinoma		T3	N1	MX	Stage IIIA	146	4	Alive	8.22583	12.0986	11.1581	11.1524	6.74688	6.80937	3.97409	1.23776	0.930207	4.43304	1.09217	0.747742	11.785	0.930207	5.76025	1.70659	6.79767	6.956	3.00324	3.54105	4.07443	11.4101	6.17616	1.49113	1.23776	0	5.66046	5.9252	9.99815	10.1946	11.1681	16.2986	6.96125	11.1078	0.747742	6.71303	7.37536	3.22902	10.3087
TCGA-MF-A522	54	Lung Squamous Cell Carcinoma		T2a	N0	MX	Stage IB	83	4	Alive	6.98964	8.22439	11.0863	11.055	6.8848	6.70223	4.89628	0	1.01996	1.61151	3.25784	0	10.4008	9.00439	0	0.752955	7.03558	7.15484	2.44733	4.067	1.43994	9.51532	5.33633	0.752955	0.425052	0	6.7164	4.25994	8.97424	13.5842	10.7973	13.6178	4.4301	8.46999	1.43994	7.96825	6.85094	2.14607	8.5631
TCGA-NC-A5HD	79	Lung Squamous Cell Carcinoma		T3	N0	M0	Stage IIB	2	4	Dead	12.0113	11.2084	11.1967	11.2396	2.23101	2.78898	5.15904	2.23101	1.68562	3.91069	2.30479	0.577844	10.4734	1.68562	0.98931	1.15804	0.98931	1.30909	1.57069	4.76069	4.82478	11.1267	7.8628	1.98393	1.44581	0.317662	1.98393	4.47135	9.80432	12.0312	10.3601	15.6287	4.62326	10.014	0.98931	8.01204	7.58413	2.07108	9.63901
TCGA-NC-A5HE	60	Lung Squamous Cell Carcinoma		T2	N1	M0	Stage IIB	1722	4	Alive	9.44622	10.8548	11.4854	11.4998	1.93333	2.14519	5.15534	0.264696	0.681808	2.59325	3.11313	0.488274	10.778	1.38464	4.78568	1.77256	1.00498	1.77256	1.38464	4.9165	2.54429	11.0888	4.77511	0.852424	1.00498	0	6.71859	3.99117	9.86355	10.7334	12.7179	14.8862	6.28407	9.89807	1.5916	5.32439	10.1678	4.42902	10.1127
TCGA-NC-A5HF	74	Lung Squamous Cell Carcinoma		T4	N0	MX	Stage IIIB	138	2	Dead	11.0177	11.0971	11.2325	11.2644	7.6837	7.78969	2.91725	2.04773	2.47492	2.23403	4.44639	0.361723	11.5174	7.01063	0	1.27786	2.47492	2.74399	3.52901	3.84731	4.03455	11.9199	5.55085	1.58242	1.83376	0	6.92526	5.91341	9.18213	12.067	9.58678	15.3008	6.03751	10.4208	0.361723	7.86921	6.27899	4.42741	9.502
TCGA-NC-A5HG	59	Lung Basaloid Squamous Cell Carcinoma		T2	N2	M0	Stage IIIA	1548	4	Alive	10.6794	7.73898	10.8745	10.9073	0.316764	0.316764	4.78228	0.576345	0.987054	0.576345	1.98054	0.316764	10.8528	5.99121	0.576345	1.56768	0.316764	0.576345	3.64847	4.99717	5.49812	12.2439	6.33625	0	0.796266	0	3.49983	4.90559	9.2652	11.8579	10.1889	14.5322	5.57445	9.44723	0.576345	7.49574	7.60166	4.10477	9.52333
TCGA-NC-A5HH	53	Lung Basaloid Squamous Cell Carcinoma		T1	N0	M0	Stage IA	37	2	Alive	11.5647	10.9648	11.6767	11.7089	7.30771	7.30417	6.87793	0	0	2.03905	4.32533	0	11.0306	9.70596	9.63438	1.35325	2.03905	3.1333	0.473754	5.05587	4.4069	11.2186	7.79559	0	0	0	6.8539	4.45883	9.66786	12.2264	11.3584	14.2129	7.63841	8.92402	0.473754	6.42191	9.81333	2.99945	10.1753
TCGA-NC-A5HI	68	Lung Squamous Cell Carcinoma		T2	N0	M0	Stage IB	1135	2	Alive	10.6182	10.729	11.2383	11.2356	4.58581	4.66774	5.09245	1.818	1.42436	3.14705	2.30136	0.642764	11.3402	2.45695	7.85962	1.42436	1.69834	1.69834	3.14705	4.90245	3.05261	11.5154	6.16443	1.42436	0.356886	0.356886	3.19205	4.34805	9.55198	11.893	11.5025	15.0431	5.62274	10.3786	1.69834	8.37581	9.33842	2.66278	9.497
TCGA-NC-A5HJ	59	Lung Squamous Cell Carcinoma		T3	N0	M0	Stage IIB	418	4	Dead	10.1891	12.2337	13.0121	13.048	0.259732	0	4.64762	2.87031	3.01814	3.18388	6.56524	1.36628	14.2468	0.259732	2.66127	1.57171	0.670631	1.12667	0	5.11814	3.72573	10.6221	5.61855	2.66127	2.56837	0.99007	5.79805	7.24511	10.7241	11.1821	12.1211	15.6608	7.17595	11.666	2.24728	5.00749	10.6744	3.18388	11.3755
TCGA-NC-A5HK	58	Lung Squamous Cell Carcinoma		T3	N0	M0	Stage IIB	128	4	Alive	8.10558	12.1849	11.5163	11.549	0.441774	0.441774	2.9648	0.237731	0.620502	4.14239	1.73499	0.237731	10.8214	1.48097	1.17246	0.620502	0.620502	0.922718	0.237731	5.23051	5.62547	10.1875	5.68696	0.441774	0.779509	0.441774	5.54473	5.33023	8.97322	10.2247	10.0369	14.998	5.69197	10.1651	2.71221	7.1459	7.28993	4.37191	9.99019
TCGA-NC-A5HL	73	Lung Squamous Cell Carcinoma		T2b	N0	M0	Stage IIA	88	4	Dead	9.24217	11.6668	12.4428	12.4368	1.36104	0.702641	4.74021	0.956964	1.1731	2.25244	6.09044	1.1731	11.3705	4.98853	0	0.956964	1.52729	0	3.46463	4.23903	2.34444	11.2558	4.90034	0.39368	1.1731	0	2.79931	5.30707	9.98236	10.9229	12.3396	14.7975	6.00844	8.87472	0.39368	5.94373	10.3566	3.03844	9.9837
TCGA-NC-A5HM	76	Lung Squamous Cell Carcinoma		T2a	N0	M0	Stage IB	29	3	Alive	9.92671	10.6125	11.2009	11.2075	4.77255	4.49001	6.35797	0.856177	0.49069	5.66759	3.76114	0	10.9671	2.64767	7.96195	1.14754	2.33662	2.9034	3.42261	5.52256	3.92402	11.8906	6.22364	0.49069	0	0	6.53856	3.62565	9.06434	11.9577	11.5369	15.0226	5.95821	10.0997	0.49069	8.25382	9.44835	2.44792	10.7817
TCGA-NC-A5HN	77	Lung Squamous Cell Carcinoma		T2a	N1	M0	Stage IIA	894	4	Alive	9.8168	7.9996	11.727	11.7463	8.30774	8.35996	4.15042	0.59247	0.59247	2.18738	3.97517	0	10.7992	2.18738	4.545	1.82339	2.71942	3.4126	3.18986	4.99898	3.87885	11.1961	7.12553	0	0	0	5.72242	2.33988	8.90806	12.8561	11.2697	14.3927	8.8958	8.54001	1.01125	8.09646	7.45691	1.82339	8.62412
TCGA-NC-A5HO	70	Lung Squamous Cell Carcinoma		T3	N1	M0	Stage IIIA	789	4	Alive	11.3585	10.4398	11.1802	11.1718	5.15027	5.35496	5.6161	1.23477	1.42857	4.13583	4.54422	0	10.7784	5.21741	3.56408	0.745643	0	0.420466	3.07791	3.68287	3.07791	10.3944	5.03588	1.23477	1.23477	0	6.07293	4.45801	9.41102	13.0208	11.8659	15.0024	4.62558	10.5627	1.23477	8.75286	9.12484	2.82588	9.62086
TCGA-NC-A5HP	69	Lung Squamous Cell Carcinoma		T2a	N0	M1b	Stage IV	730	2	Alive	9.8903	10.9041	10.9722	10.9648	6.8215	6.76237	4.55479	1.28993	0.868534	2.76142	3.21071	0	10.3235	7.76942	0.868534	0.868534	1.16267	1.61566	1.79802	4.37985	3.33398	10.4912	4.72211	1.79802	1.28993	0	6.68052	4.35095	10.2803	11.2482	9.45894	15.7646	6.6091	10.639	0	6.6363	6.69209	2.80469	10.3189
TCGA-NC-A5HQ	70	Lung Squamous Cell Carcinoma		T3	N2	M0	Stage IIIA	448	2	Dead	10.4127	11.38	12.3669	12.3941	3.52032	3.13664	4.37368	1.67458	1.87949	3.87192	3.66586	0	11.099	2.14085	0.314506	1.14921	1.29955	0.981373	2.05888	4.48772	2.77527	11.5133	4.67819	1.67458	1.14921	0	3.2518	4.83417	9.84824	12.3456	12.0032	15.0336	5.91731	10.1956	0.791404	7.20831	10.4395	2.66877	9.57864
TCGA-NC-A5HR	75	Lung Basaloid Squamous Cell Carcinoma		T2a	N1	M0	Stage IIA	623	4	Alive	9.7498	10.3369	11.6568	11.6648	0	0	6.5134	0.398515	1.18434	1.82587	4.02425	0	11.9345	7.63582	0	2.44734	3.30862	2.88029	2.26837	5.10458	3.71036	10.5542	6.24951	1.69022	1.37337	0.710436	2.26837	6.13661	10.0444	12.1658	12.0222	14.4718	6.59163	10.2205	1.54047	7.13288	9.4459	4.63583	10.4116
TCGA-NC-A5HT	69	Lung Squamous Cell Carcinoma		T3	N1	M0	Stage IIIA	419	4	Alive	12.8196	11.2984	12.0427	12.0501	7.20409	7.16489	3.52041	2.61791	2.83326	4.03702	1.57356	0.480553	11.2757	8.60203	6.40933	0.99146	1.9134	1.47444	0	5.16921	3.72832	10.6542	6.48768	1.9134	1.57356	0.260193	3.52041	5.6669	9.71557	11.234	9.44151	16.0446	5.92801	10.6845	0	6.54987	7.48122	3.30652	9.63358
TCGA-NK-A5CR	77	Lung Squamous Cell Carcinoma		T2	N0	MX	Stage IB	2178	3	Alive	9.14751	11.4936	11.3337	11.3513	8.2651	8.24021	3.24807	1.49653	1.00864	2.08354	4.96153	0.26592	10.6321	10.2933	0	1.38914	1.86046	2.39245	3.18525	4.64881	4.40873	10.2604	6.19491	1.14693	0.85568	0	4.72807	4.0866	8.73006	11.0635	10.0169	14.6415	3.86404	9.36593	0.85568	7.64941	6.70916	1.77772	10.0865
TCGA-NK-A5CT	70	Lung Squamous Cell Carcinoma		T1	N0	M0	Stage IA	1761	NA	Alive	8.88705	12.0587	11.2221	11.2444	3.72557	3.63831	2.34374	0.473221	1.35209	2.64172	2.96229	0.255927	10.7232	8.66979	0	1.11411	1.55632	1.45782	3.59262	4.50713	2.45005	11.6563	4.53155	0.66203	0.828965	0	6.68515	6.12735	9.44753	11.3122	10.3498	14.5901	5.15964	9.05598	3.42023	8.23029	7.65608	1.81694	9.8195
TCGA-NK-A5CX	73	Lung Squamous Cell Carcinoma		T2b	N0	MX	Stage IIA	111	4	Alive	11.0264	12.1254	11.537	11.5511	0.24592	0	2.17987	1.92133	1.51525	4.98482	3.91881	0.24592	10.3643	3.91881	5.77863	0.801899	2.05638	1.20222	1.41826	3.16856	2.23786	10.5179	4.7756	2.05638	1.84875	0.455962	4.90652	4.44725	9.58949	10.2844	10.8999	15.5662	3.41469	10.9526	1.77232	6.52168	8.99866	2.49728	10.252
TCGA-NK-A5D1	57	Lung Basaloid Squamous Cell Carcinoma		T2a	N1	M0	Stage IIA	511	NA	Alive	10.7077	10.9549	10.8618	10.8817	9.79683	9.72865	7.62091	2.56728	2.23118	6.34096	4.97189	2.09916	12.2078	10.6069	8.2499	1.61017	3.64341	3.69005	0	5.81833	3.94206	12.3025	7.66244	3.20344	2.56728	0.496283	8.1429	3.26635	8.82089	12.7942	9.93394	14.1201	3.69005	10.1835	1.15816	10.2748	6.90275	6.16227	11.0062
TCGA-NK-A7XE	66	Lung Squamous Cell Carcinoma		T4	N2	M0	Stage IIIB	13	5	Alive	10.5699	12.0968	11.8982	11.9276	6.79888	6.75725	3.48936	0.314505	0.314505	4.11438	2.82571	0.314505	11.8532	0.98137	0.98137	1.67458	1.78067	1.67458	1.78067	5.66367	3.60939	11.3386	5.77053	0.314505	0.791401	0.314505	6.17246	4.70538	9.26348	12.1963	12.1136	15.2396	7.35718	10.7086	2.92159	8.09962	9.84823	3.13664	10.1101
TCGA-O2-A52N	78	Lung Squamous Cell Carcinoma		T2	N0	MX	Stage I	1006	4	Dead	8.91165	12.3426	11.2553	11.265	4.14588	4.26764	4.74595	1.35553	1.78647	3.17268	1.58703	0.53147	10.8572	6.52837	5.63724	1.07964	1.87673	1.96166	2.85511	3.24224	2.89885	10.3804	4.97774	1.35553	1.35553	0.29007	5.80179	4.55414	9.20359	12.1703	11.0983	14.7584	3.24224	10.4427	0.738207	7.42655	8.73592	2.32441	10.6594
TCGA-O2-A52Q	44	Lung Squamous Cell Carcinoma		T3	N1	MX	Stage III	113	2	Dead	7.81392	14.1087	11.0547	11.0828	0.215864	0.569684	2.83454	0.569684	0.403594	2.73313	4.21665	0	10.4511	1.09071	5.38103	1.29431	1.09071	0.215864	1.84092	3.48132	2.8984	10.362	5.4519	0.853594	0.569684	0.215864	6.3118	4.48968	9.85484	10.1123	11.7425	14.2285	4.87805	9.07572	4.70138	4.11281	9.06141	2.83454	10.3114
TCGA-O2-A52S	57	Lung Squamous Cell Carcinoma		T4	N2	MX	Stage III	387	4	Dead	8.26272	10.6765	12.2982	12.3365	0	0.550448	6.26153	1.51509	2.08807	3.36328	1.51509	0.947913	11.0093	0.947913	6.0753	1.92115	1.73236	1.92115	0.550448	6.36272	5.6374	12.5856	7.42585	1.51509	1.92115	0.947913	1.73236	8.43333	10.603	11.9544	12.1469	15.1741	4.91963	8.97756	0	8.48288	9.30237	3.80809	9.06899
TCGA-O2-A52V	75	Lung Squamous Cell Carcinoma		T3	N0	MX	Stage II	1335	4	Dead	9.7963	12.2832	12.1333	12.1502	4.83385	5.02918	4.39948	1.51279	1.77566	4.09695	1.77566	0.192302	10.7055	7.86056	0.192302	1.1911	2.39987	2.61661	2.31973	4.5029	2.64977	10.1278	5.53868	1.27849	1.1911	0.513748	5.14417	4.66574	9.7758	10.2309	11.8292	15.8578	7.38097	10.571	1.99794	7.98676	10.2742	3.21256	9.66284
TCGA-O2-A52W	63	Lung Squamous Cell Carcinoma		T2	N0	MX	Stage I	261	4	Dead	11.132	12.3223	12.3768	12.3858	7.16628	7.08392	5.79224	2.75946	3.33191	3.44545	2.87206	0.350305	12.2705	8.58745	0	1.24741	1.06992	0.350305	1.24741	3.96033	3.48139	11.0298	5.9024	3.20866	3.07389	1.24741	5.24135	6.61897	10.7177	12.0604	11.8688	15.3013	7.41422	11.0975	0.631952	5.92215	10.212	2.87206	10.7111
TCGA-O2-A5IB	71	Lung Squamous Cell Carcinoma		T3	N1	MX	Stage III	340	4	Dead	12.8048	9.90635	11.4403	11.4703	4.64266	4.72134	6.58559	0	0	0.907008	7.5242	0	10.327	1.71167	1.03575	1.45959	1.92619	2.22516	0.232699	6.73767	5.16314	10.639	5.76976	0.232699	0.608896	0	0.765638	2.79723	8.97538	12.0573	8.42872	13.6444	3.60904	8.59989	0.232699	3.4792	6.47071	0.608896	9.64609
TCGA-XC-AA0X	77	Lung Squamous Cell Carcinoma		T1a	N0	M0	Stage IA	6	2	Dead	10.459	13.0243	13.1053	13.1142	4.70152	4.52579	2.80074	3.64118	3.34788	5.09942	1.72044	0.545053	12.1739	1.24928	6.48545	1.99421	1.72044	2.15155	2.59689	3.61439	3.61439	10.8498	5.66049	3.06094	3.1382	1.9086	4.76379	6.3939	10.1475	10.629	12.8868	16.0447	7.46055	11.2486	1.24928	7.30171	11.4921	4.03377	10.5664
[truncated: 99 more columns]

## Sheet: Table S4
Table S4 Differentially expressed miRNAs between lung squamous cell carcinoma tissues and normal tissues
row.names(tT)	logFC	AveExpr	t	P.Value	adj.P.Val	B	regulated
hsa-mir-210	4.8416	10.617	25.2443	1.83098e-92	3.44408e-89	200.159	Up-Regulated
hsa-mir-205	7.11891	12.6779	24.3919	3.02944e-88	2.84919e-85	190.459	Up-Regulated
hsa-mir-708	3.15229	8.20887	18.1162	2.9411e-57	1.10644e-54	119.238	Up-Regulated
hsa-mir-196b	4.87378	7.89328	18.0056	1.00873e-56	3.16236e-54	118.008	Up-Regulated
hsa-mir-130b	2.5739	5.51056	17.8639	4.87872e-56	1.14711e-53	116.436	Up-Regulated
hsa-mir-944	5.40066	6.23612	17.8475	5.86008e-56	1.22476e-53	116.253	Up-Regulated
hsa-mir-183	2.92009	13.4521	16.9129	1.77177e-51	2.3805e-49	105.963	Up-Regulated
hsa-mir-9-1	4.96313	9.61458	16.4748	2.11611e-49	2.6073e-47	101.194	Up-Regulated
hsa-mir-9-2	4.97846	9.60966	16.4705	2.2178e-49	2.6073e-47	101.147	Up-Regulated
hsa-mir-9-3	4.95865	9.61417	16.423	3.71861e-49	3.88594e-47	100.632	Up-Regulated
hsa-mir-96	2.67263	4.70332	15.5702	3.6256e-45	2.84157e-43	91.4756	Up-Regulated
hsa-mir-141	1.99329	10.895	14.2263	4.82534e-39	3.36165e-37	77.4259	Up-Regulated
hsa-mir-21	1.0875	18.1545	14.0417	3.21232e-38	2.15799e-36	75.538	Up-Regulated
hsa-mir-149	2.97474	7.08462	13.7014	1.02737e-36	6.44161e-35	72.0876	Up-Regulated
hsa-mir-671	1.39843	3.65843	13.6751	1.34107e-36	8.13727e-35	71.8223	Up-Regulated
hsa-mir-4652	2.45735	2.28082	13.5224	6.26009e-36	3.56825e-34	70.2885	Up-Regulated
hsa-mir-182	2.20769	14.3001	13.3637	3.08042e-35	1.65551e-33	68.7023	Up-Regulated
hsa-mir-345	2.12778	4.6245	12.5335	1.09925e-31	4.8086e-30	60.5632	Up-Regulated
hsa-mir-7-1	1.55666	4.95862	12.4516	2.42795e-31	1.03795e-29	59.7751	Up-Regulated
hsa-mir-503	1.89927	3.02751	12.149	4.43079e-30	1.85207e-28	56.8872	Up-Regulated
hsa-mir-424	1.72484	6.20176	11.9353	3.36441e-29	1.29152e-27	54.8717	Up-Regulated
hsa-mir-1269a	5.76982	6.15488	11.8128	1.06588e-28	3.93121e-27	53.7256	Up-Regulated
hsa-mir-301b	1.91391	2.09353	11.6293	5.91505e-28	2.13966e-26	52.0225	Up-Regulated
hsa-mir-590	1.39083	4.9016	11.4108	4.46691e-27	1.58533e-25	50.0137	Up-Regulated
hsa-mir-616	1.72658	2.49633	11.4047	4.72509e-27	1.6459e-25	49.9579	Up-Regulated
hsa-mir-455	1.81803	8.26247	11.2308	2.32065e-26	7.65815e-25	48.377	Up-Regulated
hsa-mir-6499	2.23296	2.08584	11.2235	2.48025e-26	8.04372e-25	48.3109	Up-Regulated
hsa-mir-200a	1.75629	9.74286	10.8539	6.9562e-25	2.14502e-23	45.0006	Up-Regulated
hsa-mir-1301	1.53944	4.19203	10.6746	3.42077e-24	1.02134e-22	43.4197	Up-Regulated
hsa-mir-200c	1.34678	13.3389	10.6512	4.20498e-24	1.23587e-22	43.2148	Up-Regulated
hsa-mir-193b	1.84849	6.46578	10.6114	5.97022e-24	1.72769e-22	42.867	Up-Regulated
hsa-mir-31	3.50593	4.19763	10.5959	6.84589e-24	1.95108e-22	42.7312	Up-Regulated
hsa-mir-4668	1.28162	2.0405	10.5275	1.24701e-23	3.44946e-22	42.1362	Up-Regulated
hsa-mir-301a	1.7032	4.49237	10.4359	2.7756e-23	7.15191e-22	41.3424	Up-Regulated
hsa-mir-196a-2	3.52899	4.06031	10.268	1.18986e-22	2.98416e-21	39.8986	Up-Regulated
hsa-mir-33a	2.02465	5.51114	10.2449	1.45183e-22	3.54662e-21	39.7012	Up-Regulated
hsa-mir-3653	1.48513	3.1671	10.183	2.46967e-22	5.9557e-21	39.1744	Up-Regulated
hsa-mir-196a-1	3.48426	3.93865	10.1641	2.90333e-22	6.91286e-21	39.014	Up-Regulated
hsa-mir-1307	1.23007	10.7584	10.0087	1.09141e-21	2.56618e-20	37.7012	Up-Regulated
hsa-mir-224	2.44594	6.6456	9.89346	2.88921e-21	6.62756e-20	36.7362	Up-Regulated
hsa-mir-577	2.83729	3.20906	9.69355	1.53553e-20	3.43849e-19	35.081	Up-Regulated
hsa-mir-454	1.07114	3.47042	9.67983	1.72066e-20	3.80773e-19	34.9682	Up-Regulated
hsa-mir-1306	1.39098	3.69283	9.66118	2.00807e-20	4.39207e-19	34.8152	Up-Regulated
hsa-mir-769	1.11556	5.25842	9.54539	5.21748e-20	1.12806e-18	33.8694	Up-Regulated
hsa-mir-2277	1.05557	1.56425	9.33541	2.88899e-19	6.03799e-18	32.1748	Up-Regulated
hsa-mir-877	1.36518	1.89765	9.29126	4.12632e-19	8.52924e-18	31.8219	Up-Regulated
hsa-mir-1248	1.8813	2.43322	9.22979	6.76514e-19	1.35478e-17	31.3326	Up-Regulated
hsa-mir-505	1.07442	5.74951	9.2297	6.77032e-19	1.35478e-17	31.3319	Up-Regulated
hsa-mir-6510	2.78529	3.20562	9.09277	2.01979e-18	3.95753e-17	30.2503	Up-Regulated
hsa-mir-450b	1.2826	3.62963	9.00681	3.98801e-18	7.73344e-17	29.5773	Up-Regulated
hsa-mir-323b	1.83907	2.19753	8.81556	1.78213e-17	3.42059e-16	28.0969	Up-Regulated
hsa-mir-429	1.59034	6.95121	8.69533	4.51425e-17	8.24398e-16	27.1782	Up-Regulated
hsa-mir-19a	1.4133	5.18731	8.63722	7.0504e-17	1.27517e-15	26.7376	Up-Regulated
hsa-mir-1277	1.00316	1.37026	8.58497	1.05083e-16	1.88137e-15	26.3432	Up-Regulated
hsa-mir-33b	1.58798	2.54646	8.44656	2.99877e-16	5.22286e-15	25.3074	Up-Regulated
hsa-mir-940	1.24679	2.2325	8.42497	3.52762e-16	6.08758e-15	25.147	Up-Regulated
hsa-mir-4746	1.21614	2.24212	8.31231	8.19327e-16	1.40105e-14	24.315	Up-Regulated
hsa-mir-615	1.62301	1.73535	8.26395	1.17332e-15	1.98831e-14	23.9605	Up-Regulated
hsa-mir-744	1.1355	5.69069	8.11759	3.44639e-15	5.58849e-14	22.8973	Up-Regulated
hsa-mir-331	1.00842	5.33166	7.96367	1.05372e-14	1.63806e-13	21.7951	Up-Regulated
hsa-mir-105-2	3.51226	3.44935	7.95951	1.0858e-14	1.6741e-13	21.7655	Up-Regulated
hsa-mir-767	3.54441	3.6015	7.91834	1.45987e-14	2.23254e-13	21.4737	Up-Regulated
hsa-mir-760	1.29639	1.83259	7.89116	1.77399e-14	2.69103e-13	21.2815	Up-Regulated
hsa-mir-135b	1.838	4.86993	7.86785	2.09575e-14	3.15369e-13	21.1173	Up-Regulated
hsa-mir-105-1	3.44486	3.44756	7.78152	3.87259e-14	5.60335e-13	20.5122	Up-Regulated
hsa-mir-409	1.41503	4.58982	7.70704	6.55055e-14	9.26436e-13	19.9943	Up-Regulated
hsa-mir-1293	1.59986	1.60928	7.655	9.43623e-14	1.29559e-12	19.6348	Up-Regulated
hsa-mir-147b	1.00991	1.1517	7.48312	3.10753e-13	4.05921e-12	18.4615	Up-Regulated
hsa-mir-200b	1.21611	9.31154	7.44159	4.13174e-13	5.32316e-12	18.1812	Up-Regulated
hsa-mir-320b-2	1.00978	2.27429	7.31247	9.93914e-13	1.23811e-11	17.3178	Up-Regulated
hsa-mir-3200	1.39175	2.58666	6.88376	1.68014e-11	1.98763e-10	14.5402	Up-Regulated
hsa-mir-93	1.02676	12.775	6.84308	2.18189e-11	2.53341e-10	14.2839	Up-Regulated
hsa-mir-539	1.1883	2.52807	6.68748	5.86011e-11	6.64028e-10	13.3151	Up-Regulated
hsa-mir-153-2	1.09449	3.43091	6.68623	5.90624e-11	6.65248e-10	13.3074	Up-Regulated
hsa-mir-3607	1.52294	5.45571	6.5359	1.50746e-10	1.64856e-09	12.3895	Up-Regulated
hsa-mir-323a	1.37089	1.95438	6.44305	2.666e-10	2.84928e-09	11.8314	Up-Regulated
hsa-mir-106a	1.32365	4.54977	6.42562	2.96506e-10	3.15101e-09	11.7273	Up-Regulated
hsa-mir-142	1.10348	11.6928	6.3273	5.37664e-10	5.52648e-09	11.1452	Up-Regulated
hsa-mir-628	1.39969	4.15515	6.2028	1.13029e-09	1.11899e-08	10.419	Up-Regulated
hsa-mir-203a	1.64998	14.2449	6.05816	2.63922e-09	2.53284e-08	9.59102	Up-Regulated
hsa-mir-296	1.17325	3.15509	5.64823	2.66808e-08	2.26065e-07	7.33732	Up-Regulated
hsa-mir-203b	1.31721	6.60559	5.38072	1.12263e-07	8.8354e-07	5.94201	Up-Regulated
hsa-mir-452	1.04104	7.1171	5.18347	3.11999e-07	2.32885e-06	4.95195	Up-Regulated
hsa-mir-1269b	2.40751	2.31688	5.12316	4.23734e-07	3.07739e-06	4.65592	Up-Regulated
hsa-mir-891a	1.85676	2.92239	4.98662	8.37986e-07	5.90357e-06	3.99727	Up-Regulated
hsa-mir-129-2	1.24715	2.27665	4.65362	4.14136e-06	2.70483e-05	2.45904	Up-Regulated
hsa-mir-129-1	1.23909	2.21755	4.58671	5.64533e-06	3.59961e-05	2.16172	Up-Regulated
hsa-mir-1911	1.22785	1.56148	4.28722	2.15581e-05	0.000126721	0.879904	Up-Regulated
hsa-mir-675	1.41547	3.90522	4.11477	4.5038e-05	0.000248435	0.178404	Up-Regulated
hsa-mir-30d	-2.10604	12.6583	-19.0232	1.13059e-61	7.0888e-59	129.381	Down-Regulated
hsa-mir-490	-1.82419	0.469815	-18.6684	6.10291e-60	2.86989e-57	125.401	Down-Regulated
hsa-mir-30a	-2.80608	14.0308	-17.9166	2.71602e-56	7.29832e-54	117.02	Down-Regulated
hsa-mir-4732	-1.50541	0.497455	-17.606	8.53872e-55	1.60613e-52	113.581	Down-Regulated
hsa-mir-133b	-1.93316	0.789013	-17.4886	3.13113e-54	5.35423e-52	112.285	Down-Regulated
hsa-mir-101-2	-1.93111	12.3797	-17.4667	3.98984e-54	6.25408e-52	112.043	Down-Regulated
hsa-mir-101-1	-1.92837	12.3721	-17.4439	5.13502e-54	7.42998e-52	111.791	Down-Regulated
hsa-mir-139	-2.48028	5.02624	-16.456	2.59618e-49	2.87259e-47	100.99	Down-Regulated
hsa-mir-133a-2	-2.35249	1.61836	-16.2287	3.05773e-48	3.02716e-46	98.5313	Down-Regulated
hsa-mir-486-1	-3.67789	5.56208	-15.9715	4.91068e-47	4.61849e-45	95.7635	Down-Regulated
hsa-mir-133a-1	-2.39735	1.69498	-15.9139	9.12229e-47	8.17097e-45	95.1462	Down-Regulated
hsa-mir-486-2	-3.66679	5.55604	-15.7904	3.43805e-46	2.93953e-44	93.8236	Down-Regulated
hsa-mir-140	-1.83383	9.71064	-15.6849	1.06439e-45	8.70489e-44	92.6972	Down-Regulated
hsa-mir-144	-3.28745	6.5384	-14.4024	7.83026e-40	5.89149e-38	79.2371	Down-Regulated
hsa-mir-338	-2.506	8.79155	-14.3607	1.20484e-39	8.71652e-38	78.8079	Down-Regulated
hsa-mir-195	-1.55618	4.96898	-13.7584	5.7663e-37	3.74014e-35	72.6626	Down-Regulated
hsa-mir-218-1	-1.86919	4.9889	-13.633	2.05152e-36	1.20591e-34	71.3991	Down-Regulated
hsa-mir-451a	-3.24208	8.70588	-13.3878	2.41996e-35	1.33881e-33	68.9425	Down-Regulated
hsa-mir-218-2	-1.85559	4.93987	-13.3546	3.37422e-35	1.76303e-33	68.6117	Down-Regulated
hsa-mir-326	-2.32136	2.62521	-13.2241	1.24155e-34	5.89208e-33	67.315	Down-Regulated
hsa-mir-181a-1	-1.52544	10.1168	-13.2231	1.25297e-34	5.89208e-33	67.3059	Down-Regulated
hsa-mir-1-1	-2.10287	1.90485	-12.8103	7.40318e-33	3.39644e-31	63.247	Down-Regulated
hsa-mir-1-2	-2.05388	1.98461	-12.676	2.75342e-32	1.23314e-30	61.9403	Down-Regulated
hsa-mir-497	-1.32495	4.38815	-12.1068	6.62426e-30	2.70875e-28	56.4873	Down-Regulated
hsa-mir-206	-1.42045	0.363375	-11.956	2.76759e-29	1.08455e-27	55.0659	Down-Regulated
hsa-mir-143	-1.4998	15.6787	-11.8589	6.91066e-29	2.59979e-27	54.1563	Down-Regulated
hsa-mir-1976	-1.34381	3.50155	-11.1654	4.20717e-26	1.31895e-24	47.7861	Down-Regulated
hsa-mir-100	-1.66806	12.0564	-10.5478	1.04364e-23	2.92999e-22	42.3128	Down-Regulated
hsa-mir-30b	-1.38251	8.57568	-10.4438	2.59087e-23	6.86397e-22	41.4107	Down-Regulated
hsa-mir-4709	-1.11233	1.09735	-10.4412	2.65025e-23	6.92378e-22	41.3882	Down-Regulated
hsa-mir-181a-2	-1.08754	10.8441	-10.2616	1.2564e-22	3.10959e-21	39.8446	Down-Regulated
hsa-mir-1258	-1.03337	0.679699	-9.95074	1.78272e-21	4.13986e-20	37.2148	Down-Regulated
hsa-mir-3065	-2.01801	5.96843	-9.81647	5.51274e-21	1.24933e-19	36.096	Down-Regulated
hsa-mir-29c	-1.49034	10.9376	-9.52304	6.26788e-20	1.33976e-18	33.6878	Down-Regulated
hsa-mir-145	-1.1543	10.4639	-9.50181	7.4589e-20	1.57643e-18	33.5155	Down-Regulated
hsa-mir-29a	-1.02427	12.6234	-9.25438	5.55294e-19	1.13534e-17	31.528	Down-Regulated
hsa-mir-6892	-1.07745	1.57273	-8.80417	1.94695e-17	3.6992e-16	28.0094	Down-Regulated
hsa-mir-511	-1.40416	4.31031	-8.80176	1.98377e-17	3.73148e-16	27.9909	Down-Regulated
hsa-mir-126	-1.23607	11.6613	-8.20249	1.84791e-15	3.1035e-14	23.5123	Down-Regulated
hsa-mir-548b	-1.10389	1.26575	-8.15683	2.58531e-15	4.26575e-14	23.1809	Down-Regulated
hsa-mir-375	-2.46561	10.7155	-7.70726	6.54036e-14	9.26436e-13	19.9959	Down-Regulated
hsa-mir-99a	-1.31419	8.50272	-7.34717	7.85962e-13	9.85596e-12	17.5486	Down-Regulated
hsa-let-7c	-1.1948	10.3269	-6.86387	1.90946e-11	2.23087e-10	14.4147	Down-Regulated
hsa-mir-223	-1.28012	8.5377	-6.46677	2.30612e-10	2.493e-09	11.9733	Down-Regulated
hsa-mir-598	-1.01802	4.31765	-6.23254	9.47497e-10	9.53071e-09	10.5914	Down-Regulated
hsa-mir-1247	-1.27323	4.16968	-5.26486	2.05428e-07	1.57077e-06	5.35646	Down-Regulated
hsa-mir-34c	-1.55023	5.612	-5.16124	3.49375e-07	2.59432e-06	4.8425	Down-Regulated
hsa-mir-150	-1.03293	9.39315	-5.16071	3.50323e-07	2.59432e-06	4.83988	Down-Regulated
hsa-mir-184	-1.35285	2.38639	-4.31975	1.87071e-05	0.000112422	1.01526	Down-Regulated
